# Supplementary material for: A Western Diet Ecological Module Identified from the ‘Humanized’ Mouse Microbiota Predicts Diet in Adults and Formula Feeding in Children
Source: PLoS One. 2013 Dec 31;8(12):e83689. doi: 10.1371/journal.pone.0083689 (PMC3877084; doi:10.1371/journal.pone.0083689)
Supplement: Table S3 — Spearman correlations of Bacteroides cluster abundance (Avg Z Score) with dietary intake as reported in COMBO. All values recorded. Significant (p<0.01) associations shown in table 1. *Spearman correlation significant, however association is artifact of 0's in raw data. (TXT) [file pone.0083689.s006.txt]

X (numerical)	p-value	Rank R	HIGH ABUNDANCE p-value	HIGH ABUNDANCE Rank R	PSEUDOFLAVONIFRACTOR p-value	PSEUDOFLAVONIFRACTOR Rank R	Df	Questionnaire
Vitamin.E..IU.	3.93E-04	-0.3511	8.29E-02	-0.1761	8.44E-01	0.0201	96	RECALL
Vitamin.E..mg.	4.57E-04	-0.3474	5.91E-02	-0.1913	9.78E-01	0.0029	96	RECALL
Total.Alpha.Tocopherol.Equivalents	4.67E-04	-0.3469	1.12E-01	-0.1617	7.48E-01	0.0329	96	RECALL
Phytic.Acid	6.38E-04	-0.339	1.27E-01	-0.155	8.00E-01	-0.026	96	RECALL
Polyunsaturated.to.Saturated.Fat.Ratio	6.59E-04	-0.3382	7.24E-01	-0.0362	1.82E-02	0.2382	96	RECALL
Pectins	1.05E-03	-0.326	2.77E-01	-0.111	4.62E-01	0.0751	96	RECALL
Vitamin.C	1.14E-03	-0.3239	1.17E-02	-0.2536	7.12E-01	0.0378	96	RECALL
Total.Saturated.Fatty.Acids..SFA	1.18E-03	0.3231	3.42E-01	0.0969	4.03E-01	-0.0854	96	RECALL
Percent.Calories.from.SFA	1.26E-03	0.3212	6.49E-01	0.0466	1.15E-01	-0.1603	96	RECALL
SFA.myristic.acid	1.73E-03	0.3126	1.23E-01	0.1569	3.91E-01	-0.0877	96	RECALL
SFA.butyric.acid	2.42E-03	0.303	2.67E-01	0.1131	6.68E-01	-0.0439	96	RECALL
glu	2.60E-03	-0.301	3.87E-01	0.0883	4.96E-01	-0.0696	96	FFQ
Insoluble.Dietary.Fiber	2.79E-03	-0.2989	2.00E-01	-0.1307	9.53E-01	0.006	96	RECALL
SFA.caproic.acid	3.15E-03	0.2954	3.00E-01	0.1057	6.38E-01	-0.0482	96	RECALL
SFA.stearic.acid	3.99E-03	0.2883	6.97E-01	0.0398	2.51E-01	-0.1171	96	RECALL
Synthetic.Alpha.Tocopherol	3.99E-03	-0.2883	4.15E-02	-0.2063	5.78E-01	-0.0569	96	RECALL
Total.Dietary.Fiber	4.34E-03	-0.2858	1.59E-01	-0.1432	9.35E-01	0.0084	96	RECALL
SFA.palmitic.acid	5.03E-03	0.2812	7.01E-01	0.0392	6.31E-01	-0.0492	96	RECALL
f140	6.15E-03	0.2749	6.14E-01	0.0516	2.46E-01	-0.1183	96	FFQ
Natural.Alpha.Tocopherol	7.65E-03	-0.2679	9.91E-02	-0.1675	8.55E-01	-0.0187	96	RECALL
fruct	7.87E-03	-0.267	2.97E-01	0.1064	3.60E-01	-0.0935	96	FFQ
SFA.capric.acid	8.06E-03	0.2662	2.11E-01	0.1275	3.63E-01	-0.0929	96	RECALL
t161	8.11E-03	0.266	7.83E-01	0.0282	4.80E-01	-0.0722	96	FFQ
Total.Conjugated.Linoleic.Acid.CLA.18.2	8.16E-03	0.2658	9.58E-01	-0.0054	1.83E-01	-0.1357	96	RECALL
CLA.cis.9.trans.11	9.09E-03	0.2623	9.93E-01	-0.0009	1.68E-01	-0.1405	96	RECALL
Beta.Tocopherol	1.07E-02	-0.2567	3.53E-01	-0.0949	6.63E-01	0.0445	96	RECALL
PUFA.linoleic.acid	1.12E-02	-0.2552	7.30E-01	0.0354	1.83E-01	0.1356	96	RECALL
Magnesium	1.12E-02	-0.2553	8.69E-02	-0.1738	9.99E-01	0.0002	96	RECALL
Cholesterol	1.32E-02	0.2495	7.39E-01	0.0341	3.17E-01	0.102	96	RECALL
cla	1.39E-02	0.2478	9.48E-01	0.0067	3.29E-01	-0.0996	96	FFQ
Vegetable.Protein	1.40E-02	-0.2475	1.05E-01	-0.1649	7.49E-01	0.0327	96	RECALL
sodium	1.46E-02	0.2459	8.37E-01	-0.021	4.44E-01	-0.0781	96	FFQ
f40	1.49E-02	0.2452	7.16E-01	0.0372	1.90E-01	-0.1336	96	FFQ
dfat	1.59E-02	0.2429	7.74E-01	0.0294	1.54E-01	-0.145	96	FFQ
Soluble.Dietary.Fiber	1.77E-02	-0.2392	4.51E-02	-0.2029	6.95E-01	-0.0401	96	RECALL
chol	1.79E-02	0.2388	5.84E-01	-0.0559	5.20E-01	-0.0658	96	FFQ
f100	1.91E-02	0.2364	5.35E-01	0.0634	1.32E-01	-0.1534	96	FFQ
Genistein	1.91E-02	-0.2364	4.31E-01	-0.0804	7.40E-01	0.034	96	RECALL
Copper	1.91E-02	-0.2363	2.34E-01	-0.1212	9.09E-01	-0.0116	96	RECALL
Natural.Folate..food.folate	1.96E-02	-0.2355	2.47E-01	-0.1179	4.13E-01	0.0836	96	RECALL
SFA.caprylic.acid	1.98E-02	0.235	2.91E-01	0.1076	3.39E-01	-0.0976	96	RECALL
satfat	2.11E-02	0.2328	9.65E-01	-0.0044	2.66E-01	-0.1135	96	FFQ
MUFA.erucic.acid	2.39E-02	0.228	2.63E-01	0.1142	8.70E-01	-0.0167	96	RECALL
Total.Polyunsaturated.Fatty.Acids..PUFA	2.41E-02	-0.2277	7.61E-01	0.0311	1.92E-01	0.1329	96	RECALL
f180	2.47E-02	0.2268	8.73E-01	0.0163	2.71E-01	-0.1123	96	FFQ
f60	2.57E-02	0.2253	8.44E-01	-0.0202	6.62E-02	-0.1863	96	FFQ
f80	2.79E-02	0.2222	5.86E-01	0.0557	1.14E-01	-0.1606	96	FFQ
CLA.trans.10.cis.12	2.92E-02	0.2205	5.07E-01	-0.0678	2.07E-01	-0.1286	96	RECALL
Erythritol	2.93E-02	-0.2202	5.43E-01	-0.0622	3.09E-01	-0.1039	96	RECALL
b12_wo	3.33E-02	0.2153	5.97E-01	0.0541	1.04E-01	-0.1651	96	FFQ
udlp	3.55E-02	-0.2127	1.73E-01	-0.1389	6.88E-01	-0.0411	96	FFQ
pro	3.89E-02	0.209	7.14E-01	-0.0375	4.37E-01	-0.0794	96	FFQ
afat	4.01E-02	0.2077	7.47E-01	-0.033	5.21E-01	-0.0657	96	FFQ
aprot	4.21E-02	0.2058	7.92E-01	-0.0269	5.75E-01	-0.0573	96	FFQ
MUFA.myristoleic.acid	4.28E-02	0.205	6.92E-01	0.0405	8.69E-01	0.0168	96	RECALL
SFA.lauric.acid	4.40E-02	0.2039	5.17E-01	0.0662	5.14E-02	-0.1974	96	RECALL
Cholesterol.to.Saturated.Fatty.Acid.Index	4.69E-02	0.2013	9.00E-01	0.0128	8.91E-01	0.014	96	RECALL
dcalc	4.76E-02	0.2007	2.55E-01	0.116	6.50E-01	-0.0463	96	FFQ
SFAbehenic.acid	4.92E-02	-0.1992	4.05E-01	0.085	2.56E-01	0.1159	96	RECALL
dprot	5.14E-02	0.1974	4.25E-01	0.0814	5.59E-01	-0.0598	96	FFQ
Pinitol	5.48E-02	-0.1946	6.82E-01	-0.0419	7.97E-01	0.0263	96	RECALL
Daidzein	5.99E-02	-0.1908	1.29E-01	-0.1544	9.42E-01	0.0075	96	RECALL
frcho_wo	6.21E-02	-0.1892	1.68E-01	-0.1405	3.45E-01	0.0964	96	FFQ
sphingo	6.53E-02	0.1869	8.90E-01	-0.0141	7.56E-01	-0.0318	96	FFQ
betaine	7.43E-02	0.1811	3.14E-01	-0.1028	7.36E-01	-0.0345	96	FFQ
betaine_wo	7.43E-02	0.1811	3.14E-01	-0.1028	7.36E-01	-0.0345	96	FFQ
Potassium	7.47E-02	-0.1808	2.81E-01	-0.1099	7.20E-01	0.0367	96	RECALL
frcho	7.57E-02	-0.1803	1.97E-01	-0.1315	3.48E-01	0.0958	96	FFQ
iron_wo	7.65E-02	0.1798	8.03E-01	0.0255	9.67E-01	-0.0042	96	FFQ
es2mg	7.84E-02	0.1787	1.25E-02	0.2514	9.22E-02	0.171	96	FFQ
vitd_wo	8.00E-02	0.1777	6.69E-01	0.0437	7.73E-01	-0.0295	96	FFQ
f160	8.03E-02	0.1775	4.38E-01	-0.0792	3.24E-01	-0.1007	96	FFQ
Caffeine	8.26E-02	0.1762	9.42E-01	0.0075	3.32E-01	0.0991	96	RECALL
meth	8.46E-02	0.1751	4.86E-01	-0.0711	7.23E-01	-0.0362	96	FFQ
leu	8.50E-02	0.1749	4.83E-01	-0.0716	7.38E-01	-0.0343	96	FFQ
germn	8.56E-02	-0.1746	6.70E-02	-0.1858	3.43E-01	0.0969	96	FFQ
TRANS.18.2	8.70E-02	0.1738	9.13E-01	-0.0111	1.28E-01	-0.1549	96	RECALL
Retinol (2)	8.91E-02	0.1727	3.95E-01	0.0868	8.67E-01	-0.0172	96	RECALL
b2_wo	9.07E-02	0.1718	2.98E-01	0.1062	6.16E-01	-0.0512	96	FFQ
ucat	9.15E-02	-0.1714	8.19E-02	-0.1766	9.19E-01	0.0104	96	FFQ
Glycitein	9.26E-02	-0.1708	6.47E-01	-0.0468	6.91E-01	0.0407	96	RECALL
glut	9.32E-02	0.1705	4.88E-01	-0.0709	4.60E-01	-0.0756	96	FFQ
Percent.Calories.from.Carbohydrate	9.53E-02	-0.1694	9.93E-01	0.0009	6.93E-01	-0.0404	96	RECALL
ptdcho_wo	9.69E-02	0.1687	3.38E-01	-0.0978	6.44E-01	0.0473	96	FFQ
tyro	9.75E-02	0.1684	4.93E-01	-0.0701	7.51E-01	-0.0325	96	FFQ
Percent.Calories.from.PUFA	9.78E-02	-0.1682	5.57E-01	0.06	1.07E-01	0.1638	96	RECALL
Manganese	1.04E-01	-0.1653	4.55E-01	-0.0763	1.45E-01	0.1483	96	RECALL
Lactose	1.04E-01	0.1652	2.29E-01	0.1226	4.01E-01	-0.0857	96	RECALL
Mannitol	1.07E-01	-0.1639	8.33E-01	-0.0216	3.33E-01	-0.0989	96	RECALL
ptdcho	1.08E-01	0.1634	3.18E-01	-0.102	6.50E-01	0.0464	96	FFQ
cu_wo	1.11E-01	-0.1622	6.39E-01	-0.0479	1.59E-01	-0.1434	96	FFQ
val	1.14E-01	0.1605	4.54E-01	-0.0765	7.22E-01	-0.0365	96	FFQ
f120	1.15E-01	0.1604	9.31E-01	0.0089	5.17E-02	-0.1972	96	FFQ
Alpha.Carotene	1.15E-01	-0.1601	3.54E-01	-0.0946	1.72E-01	0.139	96	RECALL
Beta.Cryptoxanthin	1.20E-01	-0.1583	8.11E-01	0.0245	9.43E-02	0.17	96	RECALL
iso	1.21E-01	0.1578	4.52E-01	-0.0768	6.67E-01	-0.044	96	FFQ
aofib	1.26E-01	-0.1555	5.38E-01	-0.0629	6.04E-01	0.0531	96	FFQ
lcn302	1.26E-01	0.1556	9.60E-01	0.0051	8.78E-01	-0.0157	96	FFQ
Sorbitol	1.27E-01	-0.1551	4.37E-01	-0.0795	8.92E-02	-0.1726	96	RECALL
dvitd	1.27E-01	0.1553	4.04E-01	0.0852	6.56E-01	-0.0456	96	FFQ
ret_wo	1.30E-01	0.1541	4.20E-01	0.0824	1.01E-02	-0.2587	96	FFQ
lys	1.39E-01	0.1506	5.47E-01	-0.0616	8.37E-01	-0.021	96	FFQ
Formononetin	1.41E-01	-0.1498	5.80E-01	0.0566	8.41E-02	0.1754	96	RECALL
t182	1.44E-01	0.1486	5.03E-01	0.0684	8.34E-01	-0.0215	96	FFQ
cu	1.49E-01	-0.1468	2.65E-01	-0.1137	1.46E-02	-0.2461	96	FFQ
Alcohol	1.49E-01	0.147	4.53E-01	-0.0767	5.49E-01	0.0613	96	RECALL
Biochanin.A	1.50E-01	-0.1464	9.84E-01	0.0021	9.34E-02	0.1704	96	RECALL
totusanth	1.53E-01	-0.1455	1.52E-01	-0.1457	5.67E-01	-0.0585	96	FFQ
Ash	1.56E-01	-0.1443	5.38E-02	-0.1954	4.21E-01	-0.0822	96	RECALL
MUFA.gadoleic.acid	1.64E-01	-0.1417	6.18E-01	0.051	2.71E-01	0.1123	96	RECALL
upet	1.66E-01	-0.1409	1.45E-01	-0.1483	9.99E-01	0.0002	96	FFQ
Proline	1.68E-01	0.1404	7.54E-01	0.0321	4.30E-01	-0.0806	96	RECALL
lact	1.68E-01	0.1403	3.26E-01	0.1002	8.02E-01	-0.0257	96	FFQ
n602_wo	1.73E-01	-0.1387	2.37E-01	-0.1204	8.68E-01	-0.017	96	FFQ
pfn602_wo	1.75E-01	-0.138	2.44E-01	-0.1189	8.95E-01	-0.0135	96	FFQ
vfat	1.78E-01	-0.137	8.94E-01	-0.0137	2.07E-01	0.1286	96	FFQ
ser	1.78E-01	0.1373	4.12E-01	-0.0839	6.83E-01	-0.0417	96	FFQ
trn02	1.79E-01	0.1369	6.43E-01	0.0475	6.80E-01	-0.0422	96	FFQ
pfg183n6c02	1.80E-01	0.1366	4.71E-01	0.0736	7.82E-01	0.0283	96	FFQ
pfn602	1.81E-01	-0.1362	2.49E-01	-0.1175	8.87E-01	-0.0145	96	FFQ
n602	1.85E-01	-0.135	2.45E-01	-0.1185	8.64E-01	-0.0175	96	FFQ
Animal.Protein	1.88E-01	0.1341	7.03E-01	0.0389	7.03E-01	-0.039	96	RECALL
carbo	1.88E-01	-0.1341	5.04E-01	0.0682	7.82E-01	-0.0283	96	FFQ
uisor	1.88E-01	-0.1341	4.35E-01	-0.0797	8.89E-01	0.0142	96	FFQ
acar	1.89E-01	-0.1338	9.89E-01	-0.0015	9.99E-01	0.0001	96	FFQ
germ	1.90E-01	-0.1334	1.47E-01	-0.1475	2.49E-01	0.1176	96	FFQ
lcn302_wo	1.95E-01	0.1319	8.48E-01	-0.0196	7.08E-01	-0.0382	96	FFQ
Vitamin.B6	1.95E-01	-0.1321	1.64E-01	-0.1416	9.49E-01	0.0066	96	RECALL
prot	1.97E-01	0.1314	3.16E-01	-0.1023	8.50E-01	-0.0194	96	FFQ
Galactose	1.97E-01	-0.1314	2.71E-01	0.1122	9.84E-01	-0.002	96	RECALL
Beta.Carotene.Equivalents	1.99E-01	-0.1307	5.37E-01	-0.0632	1.34E-01	0.1523	96	RECALL
Percent.Calories.from.Fat	2.00E-01	0.1307	6.11E-01	0.052	6.27E-01	0.0497	96	RECALL
Added.Sugars	2.01E-01	0.1302	1.50E-01	0.1465	5.64E-01	-0.059	96	RECALL
Percent..Calories.from.Alcohol	2.02E-01	0.13	2.61E-01	-0.1147	5.49E-01	0.0612	96	RECALL
f204	2.05E-01	0.1293	8.39E-01	-0.0208	9.63E-01	0.0047	96	FFQ
hydpro	2.06E-01	0.1289	4.80E-01	0.0722	5.18E-01	0.066	96	FFQ
b2	2.06E-01	0.1288	5.88E-02	0.1916	5.81E-01	0.0565	96	FFQ
usflavnopro	2.10E-01	-0.1277	4.40E-01	-0.0789	5.13E-01	0.0669	96	FFQ
Selenium	2.11E-01	0.1274	1.44E-01	-0.1487	9.54E-01	-0.0059	96	RECALL
f182	2.12E-01	-0.1273	6.85E-01	-0.0414	5.71E-01	0.058	96	FFQ
f226	2.13E-01	0.1268	7.82E-01	0.0283	9.74E-01	0.0033	96	FFQ
t181	2.14E-01	0.1267	6.17E-01	0.0511	7.19E-01	-0.0368	96	FFQ
Oxalic.Acid	2.15E-01	-0.1264	6.47E-01	0.0468	4.85E-01	0.0714	96	RECALL
trypto	2.22E-01	0.1245	3.99E-01	-0.0862	6.48E-01	-0.0466	96	FFQ
Total.Trans.Fatty.Acids	2.23E-01	0.1242	9.01E-01	-0.0128	5.66E-02	-0.1932	96	RECALL
totusflavan3ol	2.28E-01	-0.123	3.42E-01	-0.097	6.77E-01	0.0426	96	FFQ
cys	2.30E-01	0.1224	9.54E-01	0.0059	8.67E-01	0.0171	96	FFQ
SFA.margaric.acid	2.32E-01	0.1218	9.54E-01	-0.0059	8.04E-01	-0.0254	96	RECALL
phenyl	2.32E-01	0.1219	4.04E-01	-0.0853	8.59E-01	-0.0182	96	FFQ
Inositol	2.33E-01	-0.1215	8.47E-01	0.0197	5.13E-02	0.1975	96	RECALL
Total.Carbohydrate	2.33E-01	-0.1216	7.63E-01	-0.0309	3.32E-01	-0.0989	96	RECALL
upeo	2.34E-01	-0.1214	2.78E-01	-0.1108	9.92E-01	-0.001	96	FFQ
Starch	2.35E-01	-0.121	1.41E-01	-0.1497	3.65E-01	-0.0925	96	RECALL
pro46	2.37E-01	-0.1205	7.92E-01	-0.027	4.98E-01	-0.0693	96	FFQ
Pantothenic.Acid	2.39E-01	-0.1199	1.22E-01	-0.1572	8.49E-01	0.0194	96	RECALL
Beta.Carotene	2.40E-01	-0.1198	5.29E-01	-0.0643	1.81E-01	0.1363	96	RECALL
Sucrose	2.42E-01	0.1194	3.29E-01	0.0995	3.68E-01	-0.0919	96	RECALL
TRANS.16.1	2.45E-01	0.1185	6.58E-01	-0.0452	3.27E-01	-0.1001	96	RECALL
magn	2.45E-01	-0.1184	5.41E-01	-0.0625	7.99E-01	0.026	96	FFQ
Vitamin.K	2.48E-01	-0.1178	4.59E-01	-0.0757	5.19E-01	0.0659	96	RECALL
Riboflavin..vitamin.B2	2.49E-01	0.1176	8.48E-01	-0.0196	1.43E-01	-0.149	96	RECALL
magn_wo	2.54E-01	-0.1164	4.83E-01	-0.0716	5.05E-01	0.0681	96	FFQ
Fructose	2.55E-01	-0.1161	7.24E-01	0.0361	3.12E-01	-0.1032	96	RECALL
sugtot	2.67E-01	-0.1132	6.73E-02	0.1856	6.32E-01	-0.049	96	FFQ
thr	2.67E-01	0.1131	3.03E-01	-0.105	6.66E-01	-0.0441	96	FFQ
iron	2.70E-01	0.1125	5.93E-01	0.0546	7.68E-01	-0.0302	96	FFQ
propoly	2.71E-01	-0.1122	8.56E-01	-0.0185	5.18E-01	-0.0661	96	FFQ
TRANS.18.1	2.81E-01	0.1099	9.66E-01	-0.0043	5.56E-02	-0.194	96	RECALL
poly	2.81E-01	-0.1101	5.48E-01	-0.0614	7.41E-01	0.0338	96	FFQ
totusflav	2.83E-01	-0.1094	9.16E-01	-0.0107	5.95E-01	0.0543	96	FFQ
folic	2.86E-01	0.109	7.84E-02	0.1786	6.48E-01	0.0467	96	FFQ
hist	2.96E-01	0.1067	2.53E-01	-0.1166	6.01E-01	-0.0534	96	FFQ
pro710	3.07E-01	-0.1042	8.90E-01	-0.0141	4.05E-01	-0.0851	96	FFQ
totusflavonol	3.14E-01	-0.1028	4.08E-01	-0.0845	7.53E-01	0.0322	96	FFQ
lcn3	3.14E-01	0.1028	7.72E-01	0.0297	9.30E-01	0.009	96	FFQ
ucyn	3.15E-01	-0.1025	2.49E-01	-0.1176	1.91E-01	-0.1332	96	FFQ
bcryp	3.22E-01	-0.101	4.53E-01	0.0767	6.79E-02	0.1852	96	FFQ
Arginine	3.25E-01	-0.1004	6.22E-01	-0.0505	7.42E-01	0.0337	96	RECALL
gpcho	3.26E-01	0.1002	6.30E-01	-0.0493	5.85E-01	-0.0558	96	FFQ
dvitk	3.26E-01	0.1003	3.83E-01	0.0891	9.12E-01	-0.0113	96	FFQ
omega	3.35E-01	0.0983	7.21E-01	0.0366	8.96E-01	0.0133	96	FFQ
Total.Fat	3.36E-01	0.0982	5.73E-01	0.0577	5.06E-01	0.0679	96	RECALL
k	3.40E-01	-0.0974	3.47E-01	-0.096	5.67E-01	0.0586	96	FFQ
calc_wo	3.40E-01	0.0973	3.84E-01	0.0888	9.89E-01	-0.0014	96	FFQ
k_wo	3.44E-01	-0.0966	3.53E-01	-0.0948	5.24E-01	0.0651	96	FFQ
Aspartic.Acid	3.44E-01	-0.0966	5.11E-01	-0.0672	9.25E-01	-0.0097	96	RECALL
umlv	3.45E-01	-0.0964	2.85E-01	-0.109	8.96E-01	-0.0134	96	FFQ
calc	3.51E-01	0.0952	2.52E-01	0.1168	8.87E-01	-0.0146	96	FFQ
prodim	3.53E-01	-0.0947	8.90E-01	-0.0141	7.58E-01	0.0315	96	FFQ
protrim	3.55E-01	-0.0944	9.67E-01	0.0042	7.81E-01	-0.0284	96	FFQ
car_wo	3.55E-01	-0.0945	6.61E-01	-0.0448	9.57E-01	0.0055	96	FFQ
PUFA.DHA	3.60E-01	0.0934	4.22E-01	0.0821	8.14E-01	0.0241	96	RECALL
carot	3.60E-01	-0.0935	6.80E-01	-0.0422	9.23E-01	-0.01	96	FFQ
tau	3.64E-01	0.0926	5.92E-01	-0.0548	5.97E-01	-0.054	96	FFQ
betchol	3.66E-01	0.0924	6.87E-02	-0.1847	9.29E-01	-0.0091	96	FFQ
bcar	3.86E-01	-0.0885	6.47E-01	-0.0468	9.56E-01	-0.0056	96	FFQ
Synthetic.Folate..folic.acid	3.92E-01	0.0875	9.39E-01	0.0078	8.91E-01	-0.014	96	RECALL
vitd	3.93E-01	0.0873	9.14E-02	0.1714	5.81E-01	0.0565	96	FFQ
f161	3.95E-01	0.0868	7.18E-01	-0.0369	6.21E-01	0.0506	96	FFQ
vita	4.00E-01	-0.086	9.91E-01	-0.0011	7.05E-01	-0.0387	96	FFQ
uquer	4.00E-01	-0.0859	6.33E-01	-0.0489	9.23E-01	0.0099	96	FFQ
uquer_wo	4.00E-01	-0.0859	6.33E-01	-0.0489	9.23E-01	0.0099	96	FFQ
zn	4.01E-01	0.0857	6.88E-01	0.0411	7.14E-01	-0.0375	96	FFQ
g1830	4.01E-01	0.0859	5.29E-01	0.0643	7.33E-01	0.0348	96	FFQ
bcar_wo	4.01E-01	-0.0858	6.76E-01	-0.0428	9.49E-01	0.0066	96	FFQ
Total.Vitamin.A.Activity.IU.	4.02E-01	-0.0855	5.36E-01	-0.0633	1.88E-01	0.1342	96	RECALL
Lutein.Zeaxanthin	4.03E-01	-0.0854	6.35E-01	-0.0486	3.11E-01	0.1033	96	RECALL
vitc_wo	4.05E-01	-0.0851	4.22E-01	0.082	3.25E-01	0.1004	96	FFQ
calor	4.07E-01	0.0848	7.69E-01	-0.0301	8.03E-01	-0.0255	96	FFQ
Acesulfame.Potassium	4.12E-01	-0.0838	8.98E-01	0.0131	9.00E-01	0.0128	96	RECALL
Total.Sugars	4.14E-01	0.0834	2.79E-01	0.1105	4.16E-01	-0.0831	96	RECALL
Maltose	4.15E-01	0.0832	6.85E-01	-0.0415	9.81E-02	-0.168	96	RECALL
ala	4.15E-01	0.0832	3.29E-01	-0.0997	9.82E-01	-0.0023	96	FFQ
lcn3_wo	4.49E-01	0.0773	9.82E-01	-0.0023	7.98E-01	-0.0262	96	FFQ
uerid	4.50E-01	0.0773	6.97E-02	0.184	4.20E-01	0.0824	96	FFQ
MUFA.palmitoleic.acid	4.52E-01	0.0768	9.57E-01	-0.0055	8.09E-01	-0.0247	96	RECALL
Choline (2)	4.55E-01	0.0764	4.35E-01	-0.0797	6.74E-01	0.043	96	RECALL
totuspolyflav	4.55E-01	-0.0763	9.07E-01	-0.012	9.08E-01	-0.0118	96	FFQ
vitc	4.58E-01	-0.0758	2.54E-01	0.1164	9.43E-02	0.17	96	FFQ
PUFA.parinaric.acid	4.63E-01	0.075	7.62E-01	0.031	3.85E-01	-0.0887	96	RECALL
Glycemic.Index..bread.reference	4.63E-01	0.075	7.07E-01	-0.0384	9.06E-01	-0.0121	96	RECALL
Glycemic.Index..glucose.reference	4.65E-01	0.0747	7.16E-01	-0.0373	9.07E-01	-0.012	96	RECALL
Gamma.Tocopherol	4.69E-01	-0.0739	1.89E-01	0.1339	1.80E-01	0.1366	96	RECALL
e02mg	4.72E-01	-0.0735	7.30E-01	0.0352	5.66E-01	0.0588	96	FFQ
tfat	4.80E-01	0.0723	5.17E-01	-0.0662	9.01E-01	0.0127	96	FFQ
PUFA.EPA	4.88E-01	0.0708	5.52E-01	0.0608	9.62E-01	0.0049	96	RECALL
Phosphorus	4.89E-01	-0.0708	5.73E-01	-0.0577	4.04E-01	-0.0853	96	RECALL
reteq	4.89E-01	-0.0707	8.21E-01	0.0231	4.64E-01	-0.0749	96	FFQ
Glycine	4.89E-01	-0.0708	7.16E-01	-0.0372	7.35E-01	-0.0346	96	RECALL
f205	4.96E-01	0.0696	9.08E-01	0.0119	9.46E-01	0.007	96	FFQ
ulutn	5.03E-01	-0.0684	5.34E-01	0.0636	5.46E-02	0.1948	96	FFQ
zn_wo	5.04E-01	0.0683	8.00E-01	0.026	3.64E-01	0.0928	96	FFQ
PUFA.arachidonic.acid	5.04E-01	0.0683	7.02E-01	0.0391	3.79E-01	0.0898	96	RECALL
choline	5.32E-01	0.0638	8.81E-02	-0.1732	5.73E-01	0.0576	96	FFQ
f225	5.32E-01	0.064	5.34E-01	0.0636	7.82E-01	-0.0283	96	FFQ
ph_wo	5.35E-01	0.0635	8.94E-01	-0.0137	7.37E-01	0.0343	96	FFQ
sucr	5.42E-01	-0.0624	1.06E-01	0.1645	7.25E-01	0.036	96	FFQ
uec	5.42E-01	-0.0623	9.28E-01	0.0092	9.43E-01	0.0074	96	FFQ
choline_wo	5.45E-01	0.062	8.56E-02	-0.1746	5.64E-01	0.059	96	FFQ
uegc	5.59E-01	-0.0597	3.66E-01	-0.0922	9.64E-01	0.0046	96	FFQ
ph	5.61E-01	0.0594	8.49E-01	-0.0195	8.68E-01	0.017	96	FFQ
Available.Carbohydrate	5.62E-01	-0.0592	9.62E-01	-0.0048	2.70E-01	-0.1126	96	RECALL
SFAarachidic.acid	5.66E-01	-0.0586	4.73E-01	0.0733	1.31E-01	0.1537	96	RECALL
Sucralose	5.66E-01	-0.0587	8.52E-01	-0.0191	7.99E-01	-0.026	96	RECALL
Methionine	5.69E-01	0.0582	9.62E-01	0.0049	8.89E-01	-0.0143	96	RECALL
e02mg_wo	5.70E-01	-0.0581	5.44E-01	-0.0621	4.96E-01	0.0695	96	FFQ
mn_wo	5.76E-01	-0.0572	7.10E-01	-0.038	5.42E-01	0.0624	96	FFQ
germa	5.84E-01	0.0559	6.09E-01	0.0523	3.58E-01	0.0939	96	FFQ
fdfol	5.86E-01	-0.0557	9.59E-01	0.0052	2.14E-01	0.1265	96	FFQ
f201	5.89E-01	-0.0552	6.34E-01	-0.0486	5.17E-01	0.0663	96	FFQ
upel	5.92E-01	-0.0548	2.49E-01	-0.1175	2.12E-01	-0.1271	96	FFQ
Energy.kcal	5.92E-01	-0.0547	3.45E-01	-0.0964	7.15E-01	-0.0374	96	RECALL
unarg	5.99E-01	-0.0537	3.43E-01	0.0969	2.24E-02	0.2305	96	FFQ
X3.Methylhistidine	6.03E-01	0.0532	6.82E-01	-0.0418	8.51E-01	-0.0192	96	RECALL
vita_wo	6.07E-01	-0.0525	6.71E-01	-0.0434	3.90E-01	-0.0879	96	FFQ
alco	6.11E-01	0.0519	2.64E-01	-0.114	3.18E-01	0.102	96	FFQ
Tagatose	6.16E-01	0.0512	7.12E-02	0.1831	9.03E-01	-0.0125	96	RECALL
pfn302	6.19E-01	0.0508	8.53E-01	0.019	8.52E-01	-0.0191	96	FFQ
omg02	6.21E-01	0.0506	8.53E-01	0.019	8.51E-01	-0.0192	96	FFQ
mn	6.23E-01	-0.0502	7.95E-01	-0.0266	8.93E-01	0.0137	96	FFQ
uegcg	6.27E-01	-0.0498	4.75E-01	-0.073	9.00E-01	0.0129	96	FFQ
rae	6.31E-01	-0.0491	6.51E-01	0.0462	4.23E-01	-0.0819	96	FFQ
Glycemic.Load..glucose.reference	6.35E-01	-0.0485	3.61E-01	-0.0932	2.56E-01	-0.1158	96	RECALL
Glycemic.Load..bread.reference	6.43E-01	-0.0474	3.62E-01	-0.0931	2.55E-01	-0.116	96	RECALL
Total.Vitamin.A.Activity.II	6.46E-01	0.0469	4.32E-01	-0.0804	9.09E-01	0.0117	96	RECALL
MUFA.oleic.acid	6.47E-01	-0.0469	9.48E-01	0.0067	5.70E-01	0.058	96	RECALL
fol98_wo	6.51E-01	0.0463	7.58E-01	0.0315	5.58E-01	0.0599	96	FFQ
Tyrosine	6.52E-01	0.0462	8.01E-01	0.0258	8.79E-01	-0.0156	96	RECALL
pfa183n3c02	6.53E-01	-0.046	7.42E-01	-0.0337	7.15E-01	-0.0374	96	FFQ
PUFA.DPA	6.57E-01	-0.0454	6.98E-01	0.0397	8.40E-01	-0.0207	96	RECALL
whgrn	6.60E-01	-0.0449	1.99E-01	-0.1309	2.72E-01	0.1121	96	FFQ
Total.Monounsaturated.Fatty.Acids..MUFA	6.63E-01	-0.0446	8.90E-01	-0.0141	6.80E-01	0.0422	96	RECALL
ag18302	6.64E-01	-0.0444	7.37E-01	-0.0343	7.14E-01	-0.0375	96	FFQ
whsub	6.70E-01	-0.0436	1.48E-01	-0.1472	3.93E-01	0.0872	96	FFQ
Sodium (2)	6.80E-01	0.0422	9.05E-01	-0.0122	4.02E-01	-0.0856	96	RECALL
Alanine	6.83E-01	-0.0418	7.04E-01	-0.0389	9.58E-01	-0.0054	96	RECALL
uapig	6.84E-01	0.0416	2.28E-01	-0.123	9.67E-01	0.0042	96	FFQ
Lycopene	6.87E-01	-0.0413	6.38E-01	0.0481	6.17E-01	0.0511	96	RECALL
aspa	6.93E-01	-0.0404	5.36E-01	-0.0632	8.55E-01	-0.0187	96	FFQ
phenyla	6.93E-01	-0.0404	5.36E-01	-0.0632	8.55E-01	-0.0187	96	FFQ
Water	6.93E-01	-0.0404	2.82E-01	-0.1098	8.91E-01	0.014	96	RECALL
promon	7.01E-01	-0.0393	8.90E-01	-0.0141	5.34E-01	0.0636	96	FFQ
rae_wo	7.19E-01	0.0367	9.69E-01	0.004	3.25E-02	-0.2162	96	FFQ
Xylitol	7.21E-01	-0.0365	4.94E-01	0.0699	2.23E-01	0.1242	96	RECALL
malt	7.22E-01	0.0364	5.15E-01	0.0666	5.92E-01	-0.0548	96	FFQ
t201	7.25E-01	0.036	9.30E-01	-0.009	8.50E-01	-0.0193	96	FFQ
oxal06	7.28E-01	-0.0356	8.99E-01	-0.0129	4.53E-01	0.0767	96	FFQ
Betaine (2)	7.36E-01	0.0345	4.14E-02	-0.2065	2.46E-01	-0.1182	96	RECALL
nia_wo	7.39E-01	0.0341	5.35E-01	-0.0634	7.77E-01	-0.0289	96	FFQ
gl	7.44E-01	0.0334	9.31E-01	0.0089	4.48E-01	-0.0775	96	FFQ
Total.Folate	7.47E-01	-0.033	4.67E-01	-0.0743	7.89E-01	0.0274	96	RECALL
uecg	7.51E-01	-0.0325	4.33E-01	-0.0801	9.47E-01	0.0068	96	FFQ
PUFA.linolenic.acid	7.57E-01	0.0316	1.78E-01	0.1371	6.61E-02	0.1864	96	RECALL
Nitrogen	7.64E-01	-0.0308	6.85E-01	-0.0415	8.46E-01	-0.0198	96	RECALL
Phenylalanine	7.68E-01	-0.0302	9.97E-01	0.0003	9.00E-01	0.0128	96	RECALL
pfn302_wo	7.71E-01	0.0298	7.28E-01	-0.0356	5.92E-01	-0.0548	96	FFQ
Vitamin.D	7.72E-01	0.0296	9.06E-01	-0.0121	4.06E-01	-0.0849	96	RECALL
Glutamic.Acid	7.76E-01	0.0292	7.71E-01	-0.0297	6.29E-01	-0.0494	96	RECALL
utrg	7.79E-01	-0.0287	2.12E-01	-0.1272	9.48E-01	-0.0067	96	FFQ
acryl	7.81E-01	-0.0285	9.88E-01	-0.0015	6.89E-01	0.0409	96	FFQ
omg02_wo	7.82E-01	0.0283	7.28E-01	-0.0355	5.92E-01	-0.0547	96	FFQ
foleq	7.89E-01	0.0274	2.44E-01	0.1187	5.04E-01	0.0683	96	FFQ
gly	7.89E-01	0.0273	3.35E-01	-0.0985	9.23E-01	0.0099	96	FFQ
aspart	7.99E-01	-0.0261	8.45E-01	-0.02	5.58E-01	0.0599	96	FFQ
b6	8.07E-01	-0.025	1.94E-01	0.1324	2.86E-01	0.1088	96	FFQ
pcho	8.07E-01	-0.025	8.20E-01	-0.0233	6.28E-01	0.0495	96	FFQ
Percent.Calories.from.Protein	8.12E-01	0.0243	8.58E-01	-0.0183	7.09E-01	-0.0382	96	RECALL
f181	8.18E-01	-0.0236	2.36E-01	-0.1208	6.15E-01	0.0515	96	FFQ
asp	8.21E-01	0.0231	2.21E-01	-0.1247	9.05E-01	0.0122	96	FFQ
Threonine	8.22E-01	-0.023	7.83E-01	-0.0281	9.70E-01	-0.0039	96	RECALL
Aspartame	8.25E-01	0.0227	8.70E-01	-0.0168	7.18E-01	0.0369	96	RECALL
b1_wo	8.27E-01	0.0224	9.60E-01	-0.0051	3.54E-01	0.0945	96	FFQ
totusflavanone	8.29E-01	-0.0221	1.71E-01	0.1394	2.37E-02	0.2284	96	FFQ
lut	8.31E-01	-0.0219	7.62E-01	-0.031	7.66E-01	0.0305	96	FFQ
Coumestrol	8.32E-01	0.0217	5.43E-02	0.195	0.000869*	0.3311	96	RECALL
Niacin.Equivalents	8.40E-01	-0.0207	3.28E-01	-0.0998	6.58E-01	-0.0453	96	RECALL
Leucine	8.48E-01	0.0196	8.92E-01	0.0139	9.41E-01	-0.0075	96	RECALL
Cystine	8.56E-01	0.0186	9.70E-01	0.0039	8.89E-01	0.0143	96	RECALL
gid	8.64E-01	-0.0176	6.15E-01	0.0514	9.09E-01	-0.0116	96	FFQ
f183	8.65E-01	0.0173	8.35E-01	-0.0214	9.60E-01	0.0051	96	FFQ
Thiamin..vitamin.B1	8.68E-01	0.017	4.09E-01	-0.0843	2.20E-01	-0.125	96	RECALL
Total.Protein	8.68E-01	-0.017	7.31E-01	-0.0352	8.09E-01	-0.0248	96	RECALL
Total.Vitamin.A.Activity.I	8.71E-01	-0.0166	4.01E-01	-0.0857	4.93E-01	0.07	96	RECALL
bran	8.75E-01	0.016	7.69E-01	-0.03	1.32E-01	0.1534	96	FFQ
arg	8.75E-01	-0.0161	1.83E-01	-0.1356	9.17E-01	0.0106	96	FFQ
utf	8.81E-01	-0.0153	3.10E-01	-0.1037	8.34E-01	0.0215	96	FFQ
utf3g	8.81E-01	-0.0153	3.10E-01	-0.1037	8.34E-01	0.0215	96	FFQ
Omega.3.Fatty.Acids	8.84E-01	0.0149	2.63E-01	0.1142	1.34E-01	0.1526	96	RECALL
utfdg	8.85E-01	-0.0148	3.16E-01	-0.1024	8.17E-01	0.0237	96	FFQ
utfg	8.85E-01	-0.0149	3.12E-01	-0.1032	8.33E-01	0.0215	96	FFQ
Niacin..vitamin.B3	8.88E-01	-0.0145	2.40E-01	-0.1197	8.68E-01	-0.0171	96	RECALL
b1	8.91E-01	0.0141	2.53E-01	0.1167	3.60E-01	0.0935	96	FFQ
Iron (2)	8.92E-01	-0.0139	6.57E-01	-0.0454	8.65E-01	0.0174	96	RECALL
Delta.Tocopherol	8.97E-01	0.0132	2.04E-01	0.1296	2.28E-01	0.123	96	RECALL
brana	9.00E-01	0.0128	8.81E-01	0.0153	2.15E-01	0.1263	96	FFQ
fol98	9.00E-01	-0.0128	2.67E-01	0.1131	3.37E-01	0.0981	96	FFQ
Tryptophan	9.01E-01	-0.0127	8.62E-01	0.0178	8.65E-01	-0.0174	96	RECALL
vitk	9.02E-01	0.0127	5.08E-01	-0.0677	7.97E-01	-0.0264	96	FFQ
totusflavone	9.07E-01	0.012	7.48E-01	0.0329	6.76E-02	0.1854	96	FFQ
Valine	9.10E-01	0.0115	8.23E-01	0.0229	9.78E-01	0.0028	96	RECALL
ukaem	9.15E-01	-0.0109	1.78E-01	-0.1371	7.31E-01	0.0352	96	FFQ
b6_wo	9.16E-01	-0.0108	8.47E-01	-0.0197	5.10E-01	0.0674	96	FFQ
uhesp	9.17E-01	-0.0106	1.57E-01	0.1442	3.24E-02	0.2164	96	FFQ
iodine	9.22E-01	0.01	4.68E-01	-0.0742	4.93E-02	-0.1991	96	FFQ
vitk_wo	9.25E-01	0.0096	6.38E-01	-0.0481	1.00E+00	0	96	FFQ
umyri	9.29E-01	-0.0091	4.54E-01	-0.0765	4.88E-01	0.0709	96	FFQ
b12	9.31E-01	-0.0089	6.37E-01	0.0482	5.77E-01	-0.0571	96	FFQ
caff	9.35E-01	0.0084	3.97E-01	-0.0865	5.64E-01	0.059	96	FFQ
panto	9.35E-01	-0.0084	3.40E-01	0.0973	7.42E-01	0.0336	96	FFQ
Serine	9.35E-01	0.0083	9.29E-01	0.0091	7.98E-01	0.0262	96	RECALL
a1830	9.41E-01	0.0076	8.43E-01	-0.0203	6.47E-01	-0.0468	96	FFQ
retinol	9.43E-01	0.0074	2.27E-01	0.1231	5.95E-01	-0.0544	96	FFQ
Dietary.Folate.Equivalents	9.43E-01	0.0073	6.53E-01	-0.046	8.39E-01	0.0208	96	RECALL
reteq_wo	9.46E-01	-0.007	7.65E-01	-0.0306	1.05E-01	-0.1648	96	FFQ
Histidine	9.48E-01	-0.0067	8.16E-01	-0.0238	8.40E-01	-0.0206	96	RECALL
Glucose	9.50E-01	-0.0064	5.82E-01	0.0563	7.44E-01	-0.0335	96	RECALL
monfat	9.52E-01	-0.0061	3.26E-01	-0.1003	5.24E-01	0.0652	96	FFQ
ugcat	9.53E-01	0.006	2.52E-01	-0.1167	4.66E-01	0.0745	96	FFQ
Zinc	9.53E-01	0.006	8.05E-01	-0.0253	5.79E-01	-0.0568	96	RECALL
Percent.Calories.from.MUFA	9.53E-01	0.0061	6.71E-01	-0.0435	7.23E-01	0.0362	96	RECALL
lyco	9.60E-01	0.0051	5.05E-01	-0.0681	5.15E-01	-0.0666	96	FFQ
Lysine	9.60E-01	0.0051	8.42E-01	-0.0203	9.20E-01	-0.0103	96	RECALL
Vitamin.B12	9.63E-01	0.0048	7.16E-01	-0.0373	1.69E-01	-0.1401	96	RECALL
Calcium	9.68E-01	-0.0041	9.29E-01	-0.0092	5.71E-01	-0.0579	96	RECALL
brann	9.77E-01	0.0029	3.29E-01	-0.0997	4.06E-01	0.0848	96	FFQ
pant_wo	9.94E-01	-0.0007	7.88E-01	-0.0276	7.21E-01	-0.0365	96	FFQ
niacin	9.94E-01	0.0008	2.30E-01	0.1224	8.32E-01	0.0217	96	FFQ
Isoleucine	9.99E-01	-0.0001	8.79E-01	0.0155	9.36E-01	0.0082	96	RECALL
