# Supplementary material for: A Western Diet Ecological Module Identified from the ‘Humanized’ Mouse Microbiota Predicts Diet in Adults and Formula Feeding in Children
Source: PLoS One. 2013 Dec 31;8(12):e83689. doi: 10.1371/journal.pone.0083689 (PMC3877084; doi:10.1371/journal.pone.0083689)
Supplement: Table S4 — Original datasets, links and publications analyzed in this study. (TXT) [file pone.0083689.s007.txt]

list of links to raw data and study information	Comment	Publication Link	Summary File
http://trace.ncbi.nlm.nih.gov/Traces/sra/?study=SRP006081	Extensive personal human gut microbiota culture collections characterized and manipulated in gnotobiotic mice	PMID:21436049	Table S5
http://www.ncbi.nlm.nih.gov/sra/SRX020378	Controlled Feeding Experiment (Cafe): Metagenome of human gut	PMID:21885731	Table S6
http://www.ncbi.nlm.nih.gov/sra/SRX089367	Cross-Sectional Study of Diet and Stool Microbiome (COMBO)	PMID:21885731	Table S7
http://metagenomics.anl.gov/?page=MetagenomeProject&project=401	Human gut microbiome viewed across age and geography	PMID:22699611	Table S8
http://trace.ncbi.nlm.nih.gov/Traces/sra/?study=SRP005633	Diet creates metabolic niches in the "immature gut" that shape microbial communities_Piglet formula feeding	PMID:22411374	Table S9
