# Supplementary material for: A Western Diet Ecological Module Identified from the ‘Humanized’ Mouse Microbiota Predicts Diet in Adults and Formula Feeding in Children
Source: PLoS One. 2013 Dec 31;8(12):e83689. doi: 10.1371/journal.pone.0083689 (PMC3877084; doi:10.1371/journal.pone.0083689)
Supplement: Table S6 — Summary file of Genus abundance with annotation from Human CAFE Diet Study. Both raw counts/sample (top) and Normalized values (frequency/sample: bottom) are shown. (TXT) [file pone.0083689.s009.txt]

SRR	SAMPLE NUMBER	SEQUENCE ID	Patient ID	Diet	Dorea	Lachnospiracea_incertae_sedis	Roseburia	Blautia	Coprococcus	Alistipes	Bacteroides	Anaerostipes	Clostridium_XlVa	Oscillibacter	Clostridium_IV	Xylanibacter	Faecalibacterium	Butyricicoccus	Flavonifractor	Syntrophococcus	Coprobacillus	Lactonifactor	Clostridium_XVIII	Parabacteroides	Anaerotruncus	Sutterella	Clostridium_XlVb	Subdoligranulum	Odoribacter	Pseudoflavonifractor	Cellulosilyticum	Fastidiosipila	Hespellia	Oribacterium	Anaerovorax	Pisciglobus	Erysipelotrichaceae_incertae_sedis	Ruminococcus	Clostridium_XI	Parasutterella	Lachnospira	Robinsoniella	Holdemania	Butyricimonas	Phascolarctobacterium	Finegoldia	Butyrivibrio	Acetanaerobacterium	Lachnobacterium
SRR043443	1	SRS066955 : GA202I001_2004_01_P1_V1-V2	2004	H	38	430	64	70	44	204	1889	26	22	74	35	24	149	14	6	69	22	9	15	77	17	136	8	13	34	3	13	8	2	2	4	3	8	17	1	117	1	2	0	9	13	2	2	8	2
SRR043444	2	SRS066959 : GA202I001_2004_02_P1_V1-V2	2004	H	36	282	27	46	41	616	406	11	23	195	80	2	365	1	7	34	19	4	8	32	210	54	10	24	354	0	11	0	5	3	8	0	1	3	14	39	13	1	1	44	0	2	0	4	0
SRR043445	3	SRS066949 : GA202I001_2004_03_P1_V1-V2	2004	H	38	469	162	60	75	254	687	31	3	121	48	4	155	2	3	14	29	1	9	133	64	126	7	46	75	2	7	4	0	0	1	1	0	8	52	0	1	0	0	12	0	14	6	2	0
SRR043446	4	SRS066952 : GA202I001_2004_04_P1_V1-V2	2004	H	39	624	123	58	65	244	1448	30	11	93	75	7	224	3	2	16	19	1	9	256	81	155	3	46	111	2	5	1	1	2	3	3	2	12	18	21	0	3	0	6	0	9	1	0	4
SRR043447	5	SRS066946 : GA202I001_2004_05_P1_V1-V2	2004	H	55	583	72	52	67	280	1110	21	8	158	94	7	204	3	8	9	22	1	7	189	102	151	9	32	139	2	26	8	3	10	5	8	0	12	6	20	0	1	0	12	0	8	4	5	0
SRR043448	6	SRS066953 : GA202I001_2004_06_P1_V1-V2	2004	H	54	250	73	27	46	207	898	19	1	200	30	3	247	1	3	7	37	2	8	207	75	128	3	47	142	0	2	1	1	8	1	6	0	3	7	11	1	2	1	7	0	5	1	0	0
SRR043449	7	SRS066951 : GA202I001_2004_07_P1_V1-V2	2004	H	32	399	252	66	86	147	943	50	4	88	93	4	245	13	8	16	19	0	7	207	58	197	6	41	82	1	13	2	2	7	3	3	0	17	14	11	0	3	1	10	0	11	6	2	0
SRR043450	8	SRS066954 : GA202I001_2004_08_P1_V1-V2	2004	H	48	368	53	14	24	255	900	8	14	86	82	6	190	13	3	3	0	1	1	176	43	174	3	23	80	3	3	1	2	0	1	1	0	14	7	4	0	0	0	12	0	1	5	3	0
SRR043451	1	SRS066692 : GA202I001_2005_01_P1_V1-V2	2005	L	48	395	54	66	46	176	852	40	7	71	66	6	205	5	7	4	9	0	7	168	22	158	2	10	61	1	4	3	2	2	2	1	0	15	30	7	0	4	0	4	0	9	11	0	1
SRR043452	2	SRS066683 : GA202I001_2005_02_P1_V1-V2	2005	L	5	95	84	23	4	273	2535	5	9	7	2	3	94	0	3	8	26	1	1	103	1	82	17	3	0	1	0	0	0	4	0	0	13	1	7	1	1	1	2	5	10	0	0	1	0
SRR043453	3	SRS066686 : GA202I001_2005_03_P1_V1-V2	2005	L	23	342	120	43	3	97	2393	7	9	1	0	6	72	2	7	6	22	9	0	36	5	16	5	5	28	1	0	0	0	3	1	0	15	1	0	0	1	0	2	14	24	0	0	0	1
SRR043454	4	SRS066681 : GA202I001_2005_04_P1_V1-V2	2005	L	8	264	52	21	3	38	2007	6	7	5	9	2	124	5	8	3	57	20	0	114	1	65	7	12	5	2	0	0	1	2	1	0	0	0	1	0	0	2	1	5	14	0	0	0	2
SRR043455	5	SRS066679 : GA202I001_2005_05_P1_V1-V2	2005	L	11	328	80	93	10	48	2417	47	6	4	11	6	200	3	12	9	136	19	0	142	1	80	10	11	13	8	0	0	5	12	0	0	13	1	0	0	1	2	4	8	15	0	0	0	0
SRR043456	6	SRS066680 : GA202I001_2005_06_P1_V1-V2	2005	L	9	299	66	43	9	87	2808	31	10	2	2	4	216	4	3	16	69	16	1	80	0	115	3	14	45	6	0	0	1	8	0	0	19	0	0	1	1	0	1	22	18	0	0	0	0
SRR043457	7	SRS066678 : GA202I001_2005_07_P1_V1-V2	2005	L	13	875	190	54	16	10	2189	45	9	1	2	0	167	1	5	15	102	6	2	34	0	213	0	70	7	0	0	0	3	12	0	0	8	4	7	0	8	0	1	3	8	0	0	0	0
SRR043458	8	SRS066677 : GA202I001_2005_08_P1_V1-V2	2005	L	17	274	58	63	3	39	2429	20	6	1	19	7	238	11	9	17	82	25	1	75	1	64	2	33	22	0	0	0	2	15	0	0	28	0	0	0	2	0	1	16	35	0	1	0	0
SRR043459	9	SRS066682 : GA202I001_2005_09_P1_V1-V2	2005	L	10	499	59	56	8	19	2031	18	6	5	25	6	163	57	4	19	60	1	1	64	5	149	1	20	19	0	0	0	2	9	0	0	7	0	0	0	1	1	0	6	6	0	0	1	1
SRR043460	10	SRS066688 : GA202I001_2005_10_P1_V1-V2	2005	L	42	383	92	90	9	51	2270	29	41	3	2	6	260	10	17	17	115	30	2	54	1	27	13	17	31	4	0	0	5	11	0	0	26	4	0	0	2	0	2	24	17	0	0	0	1
SRR043461	1	SRS066870 : GA202I001_2006_01_P1_V1-V2	2006	H	9	497	102	23	6	37	2422	7	10	1	1	3	123	4	6	8	17	9	5	46	0	38	2	32	14	0	0	0	0	6	1	0	4	2	1	1	3	1	1	10	24	0	0	0	2
SRR043462	2	SRS066867 : GA202I001_2006_02_P1_V1-V2	2006	H	25	388	177	20	23	262	3800	4	12	84	98	9	77	2	1	4	0	14	5	9	16	58	5	19	83	4	4	4	2	5	2	4	15	26	0	0	1	3	3	25	0	7	0	3	1
SRR043463	3	SRS066869 : GA202I001_2006_03_P1_V1-V2	2006	H	96	356	84	63	39	247	1889	28	12	341	279	4	54	18	20	8	0	6	62	35	105	10	7	55	44	3	1	8	2	6	35	1	170	270	1	0	0	1	6	12	0	31	3	6	4
SRR043464	4	SRS066863 : GA202I001_2006_04_P1_V1-V2	2006	H	100	716	96	36	26	221	1958	11	4	226	329	4	106	19	2	8	1	3	20	58	68	19	8	51	47	4	3	25	2	6	7	9	164	214	2	0	3	0	3	13	0	17	3	7	9
SRR043465	5	SRS066865 : GA202I001_2006_05_P1_V1-V2	2006	H	137	769	181	45	41	193	1818	12	34	154	355	6	114	6	3	9	1	19	14	106	36	59	24	44	107	10	11	11	11	10	5	11	102	123	1	0	0	6	1	23	0	21	2	18	11
SRR043466	6	SRS066864 : GA202I001_2006_06_P1_V1-V2	2006	H	85	552	68	26	36	183	1667	11	13	182	302	6	104	11	5	13	1	19	29	114	59	53	12	52	105	4	2	3	2	17	13	0	82	67	4	0	4	7	1	37	0	20	3	9	26
SRR043467	7	SRS066860 : GA202I001_2006_07_P1_V1-V2	2006	H	161	463	29	45	60	167	1304	15	3	323	444	1	72	9	2	4	1	3	30	66	68	23	3	34	60	4	4	23	1	16	14	19	115	129	1	0	0	0	2	13	1	8	3	12	26
SRR043468	8	SRS066866 : GA202I001_2006_08_P1_V1-V2	2006	H	130	617	137	48	40	131	1024	26	14	170	323	2	113	6	2	6	0	19	26	38	42	39	5	49	86	3	7	12	6	17	8	8	87	89	2	0	2	5	1	19	0	19	2	10	33
SRR043469	9	SRS066861 : GA202I001_2006_09_P1_V1-V2	2006	H	154	621	56	34	35	239	1237	34	8	226	359	3	95	17	5	11	2	12	93	42	77	22	5	38	88	10	3	19	4	43	12	3	189	74	0	0	1	5	2	13	0	10	1	13	13
SRR043470	1	SRS066774 : GA202I001_2008_01_P1_V1-V2	2008	L	150	481	16	76	68	305	1399	73	3	296	262	1	69	4	7	12	2	4	72	36	191	14	2	61	64	6	5	57	3	24	21	28	215	222	0	0	2	0	2	12	1	19	1	15	26
SRR043471	2	SRS066769 : GA202I001_2008_02_P1_V1-V2	2008	L	12	260	53	62	5	75	3117	2	35	5	3	9	24	4	7	19	1	12	0	138	6	250	3	0	30	1	0	11	0	0	0	9	2	26	0	12	2	1	2	7	97	0	1	2	0
SRR043472	3	SRS066776 : GA202I001_2008_03_P1_V1-V2	2008	L	9	300	22	28	7	96	2451	33	22	9	6	5	101	9	4	47	9	13	1	144	3	326	3	0	26	8	0	16	1	0	0	2	1	11	0	13	5	3	1	15	63	0	10	2	4
SRR043473	4	SRS066784 : GA202I001_2008_04_P1_V1-V2	2008	L	18	342	34	56	5	82	1733	21	26	11	17	3	143	19	1	273	30	18	7	65	12	171	10	0	32	1	1	29	0	0	0	24	5	28	0	10	6	2	5	4	22	0	5	0	2
SRR043474	5	SRS066770 : GA202I001_2008_05_P1_V1-V2	2008	L	13	357	76	75	2	121	2295	20	34	9	37	8	154	20	2	457	13	14	8	95	20	171	4	0	45	4	0	30	6	0	0	25	3	24	2	17	1	3	10	3	13	0	16	0	2
SRR043475	6	SRS066777 : GA202I001_2008_06_P1_V1-V2	2008	L	24	381	34	54	8	109	2346	58	16	8	21	5	141	16	3	225	24	25	6	65	21	93	16	0	52	5	0	18	2	0	1	4	6	6	1	6	2	6	15	3	38	0	18	0	1
SRR043476	7	SRS066781 : GA202I001_2008_07_P1_V1-V2	2008	L	31	289	45	98	8	42	2009	28	24	9	18	10	172	11	3	240	31	11	14	58	7	142	3	1	27	1	0	10	2	0	0	14	3	1	0	11	5	2	13	2	25	0	6	0	0
SRR043477	8	SRS066782 : GA202I001_2008_08_P1_V1-V2	2008	L	6	301	75	85	2	39	1889	59	39	5	14	8	201	20	9	227	10	18	24	61	3	132	6	0	20	3	0	6	0	0	0	12	4	0	1	17	1	2	12	2	17	0	11	1	1
SRR043478	9	SRS066783 : GA202I001_2008_09_P1_V1-V2	2008	L	11	316	14	59	6	26	2509	29	15	10	19	9	169	20	2	95	6	26	6	42	14	50	12	1	27	2	0	13	2	0	0	9	4	1	1	3	1	5	2	4	33	0	11	2	3
SRR043479	10	SRS066780 : GA202I001_2008_10_P1_V1-V2	2008	L	5	375	32	49	5	17	1513	8	11	10	44	7	78	9	3	256	17	11	6	24	7	107	3	0	16	0	0	23	0	0	0	16	0	0	0	4	1	2	4	2	18	0	18	0	2
SRR043480	1	SRS066834 : GA202I001_2009_01_P1_V1-V2	2009	H	3	342	52	38	5	13	1318	16	7	5	50	5	56	5	0	420	6	5	4	46	8	78	2	1	9	2	0	10	1	0	0	17	0	0	0	2	1	6	0	2	11	0	14	0	0
SRR043481	2	SRS066840 : GA202I001_2009_02_P1_V1-V2	2009	H	6	219	37	27	7	230	3374	23	5	8	0	14	30	4	5	21	6	2	3	117	0	20	2	3	0	1	7	1	0	8	0	2	0	0	1	0	3	0	0	0	1	0	0	1	0
SRR043482	3	SRS066832 : GA202I001_2009_03_P1_V1-V2	2009	H	1	16	14	3	1	374	3087	0	2	8	2	3	0	1	4	0	0	3	1	238	2	25	0	8	0	0	0	0	0	0	0	1	0	0	0	0	0	0	0	0	0	2	0	0	0
SRR043483	4	SRS066835 : GA202I001_2009_04_P1_V1-V2	2009	H	4	80	54	13	4	195	3174	1	7	10	6	7	26	0	3	6	0	6	3	132	0	40	0	2	0	0	1	4	0	2	2	4	0	0	2	0	0	0	1	0	0	8	0	0	0
SRR043484	5	SRS066838 : GA202I001_2009_05_P1_V1-V2	2009	H	6	57	58	29	6	148	2948	8	6	0	2	6	45	3	4	9	1	17	3	104	0	47	0	2	0	0	1	0	0	0	3	0	0	0	0	0	1	0	1	0	0	2	0	1	0
SRR043485	6	SRS066839 : GA202I001_2009_06_P1_V1-V2	2009	H	4	46	52	45	1	202	3234	2	3	10	7	6	46	0	6	23	9	1	8	91	0	55	0	2	0	0	3	1	0	5	0	1	0	0	0	0	1	0	1	0	0	3	0	0	0
SRR043486	7	SRS066831 : GA202I001_2009_07_P1_V1-V2	2009	H	13	111	82	43	5	192	2912	8	6	4	11	5	145	2	1	29	9	8	3	89	4	73	2	0	0	0	3	15	0	9	0	1	0	0	0	0	0	1	2	0	0	1	0	2	0
SRR043487	8	SRS066837 : GA202I001_2009_08_P1_V1-V2	2009	H	13	159	113	73	10	177	2192	15	6	4	18	4	107	8	3	27	21	5	12	234	2	149	0	12	0	4	3	5	0	7	0	2	0	0	9	0	5	0	0	0	0	2	0	0	0
SRR043488	9	SRS066836 : GA202I001_2009_09_P1_V1-V2	2009	H	29	156	93	35	1	286	2122	8	7	11	2	6	101	0	8	50	9	9	5	133	1	43	0	0	0	1	4	1	0	2	1	6	0	3	0	0	2	0	5	0	0	0	0	1	1
SRR043489	10	SRS066844 : GA202I001_2009_10_P1_V1-V2	2009	H	13	235	154	40	4	163	1841	5	5	2	5	5	120	5	3	55	15	3	5	289	4	65	0	17	0	0	3	6	0	2	2	0	2	0	3	0	3	0	1	0	0	1	0	0	0
SRR043490	1	SRS066988 : GA202I001_2011_01_P1_V1-V2	2011	L	8	145	73	47	4	185	2398	5	4	6	2	7	97	3	0	30	6	2	1	277	1	17	0	4	0	0	2	0	0	3	0	5	3	0	0	0	2	0	0	0	0	0	0	0	0
SRR043491	2	SRS066989 : GA202I001_2011_02_P1_V1-V2	2011	L	40	425	122	41	54	174	1866	4	4	88	14	56	172	17	3	17	1	2	1	98	12	228	4	28	27	0	7	1	0	4	1	0	19	126	14	76	3	1	0	43	0	0	1	11	1
SRR043492	3	SRS066986 : GA202I001_2011_03_P1_V1-V2	2011	L	22	1287	81	53	18	12	1565	7	11	197	2	19	176	24	0	34	3	6	0	42	3	321	6	38	6	1	9	7	0	8	4	0	6	6	17	191	3	1	0	9	0	0	0	2	3
SRR043493	4	SRS066992 : GA202I001_2011_04_P1_V1-V2	2011	L	36	473	109	51	33	28	1532	27	8	158	4	20	199	49	2	15	29	8	6	89	10	505	6	38	11	0	9	14	1	8	4	3	16	12	11	241	2	1	0	8	0	6	0	3	2
SRR043494	5	SRS066976 : GA202I001_2011_05_P1_V1-V2	2011	L	80	414	36	22	32	24	984	6	0	190	4	34	103	40	1	42	30	8	2	79	6	802	10	18	21	1	10	9	0	11	3	10	15	6	0	222	1	1	1	25	0	1	2	6	1
SRR043495	6	SRS066985 : GA202I001_2011_06_P1_V1-V2	2011	L	17	553	61	23	14	13	2206	5	13	187	8	17	150	6	1	75	22	2	6	44	6	152	0	28	4	2	5	0	0	7	3	0	6	0	16	191	0	3	0	14	0	8	0	2	2
SRR043496	7	SRS066982 : GA202I001_2011_07_P1_V1-V2	2011	L	35	488	63	48	78	24	714	12	2	105	45	29	120	23	0	104	32	5	2	51	4	186	4	10	13	2	8	17	2	8	1	3	13	12	1	289	0	1	0	27	0	4	0	19	0
SRR043497	8	SRS066984 : GA202I001_2011_08_P1_V1-V2	2011	L	25	598	93	65	45	37	1068	14	5	144	23	22	217	26	1	118	80	4	15	73	13	313	5	10	16	2	7	7	0	4	3	21	40	7	4	300	0	2	0	23	0	1	2	22	0
SRR043498	9	SRS066981 : GA202I001_2011_09_P1_V1-V2	2011	L	86	542	152	62	84	53	1148	26	8	81	66	38	255	18	3	196	20	6	0	71	7	229	5	10	29	2	23	3	2	2	9	2	18	11	0	319	0	1	0	29	0	4	2	38	3
SRR043499	10	SRS066974 : GA202I001_2011_10_P1_V1-V2	2011	L	22	719	69	41	41	9	1543	9	8	100	16	18	99	7	1	112	11	3	12	40	4	208	5	8	6	0	4	3	1	19	7	4	13	5	17	557	2	1	1	14	0	8	0	6	2
SRR043500	1	SRS066745 : GA202I001_2012_01_P1_V1-V2	2012	L	43	769	96	72	30	37	1146	10	2	115	26	28	159	5	1	146	23	6	0	50	15	249	10	5	30	0	13	14	1	3	5	2	3	13	9	291	0	1	0	23	2	3	1	48	0
SRR043501	2	SRS066744 : GA202I001_2012_02_P1_V1-V2	2012	L	21	274	20	36	14	219	2204	24	7	10	18	3	143	11	6	26	86	11	39	118	9	68	13	9	57	4	5	7	5	0	1	0	4	7	0	1	5	0	2	0	82	0	1	2	0
SRR043502	3	SRS066736 : GA202I001_2012_03_P1_V1-V2	2012	L	9	354	15	18	17	251	1903	45	9	10	21	3	194	16	20	36	15	1	35	45	2	145	5	4	31	7	11	2	10	0	2	1	6	7	1	5	5	0	5	0	37	0	0	1	0
SRR043503	4	SRS066739 : GA202I001_2012_04_P1_V1-V2	2012	L	21	499	23	28	20	99	2540	10	4	9	5	2	168	79	4	68	21	1	29	65	0	138	11	9	29	2	1	15	5	2	1	4	3	19	0	0	8	0	5	0	42	0	0	0	0
SRR043504	5	SRS066740 : GA202I001_2012_05_P1_V1-V2	2012	L	17	357	11	16	28	93	1853	5	3	11	57	4	159	58	5	46	30	3	54	44	0	130	4	4	24	1	4	0	1	0	1	0	7	19	0	0	7	1	0	0	17	0	0	1	1
SRR043505	6	SRS066732 : GA202I001_2012_06_P1_V1-V2	2012	L	31	689	7	24	36	155	1865	10	3	7	33	3	191	71	15	117	22	3	13	61	4	99	3	12	28	5	10	13	7	1	5	1	3	21	4	0	18	0	1	0	47	0	1	2	0
SRR043506	7	SRS066737 : GA202I001_2012_07_P1_V1-V2	2012	L	17	633	10	22	19	145	1704	18	3	6	18	3	248	86	7	90	22	2	73	53	2	55	3	3	33	8	4	0	3	0	4	4	8	24	1	0	17	0	3	0	25	0	3	1	2
SRR043507	8	SRS066742 : GA202I001_2012_08_P1_V1-V2	2012	L	20	470	10	36	7	256	1563	10	9	6	32	2	227	84	13	120	23	4	39	87	2	85	4	5	31	7	6	1	1	0	3	2	1	24	1	0	13	1	0	0	19	0	0	0	0
SRR043508	9	SRS066731 : GA202I001_2012_09_P1_V1-V2	2012	L	48	685	15	60	77	207	1125	28	6	13	43	2	317	155	13	274	32	2	25	17	4	40	0	13	43	1	16	2	4	0	2	17	9	25	4	0	11	2	1	0	40	0	5	4	2
SRR043509	10	SRS066741 : GA202I001_2012_10_P1_V1-V2	2012	L	21	794	21	40	65	181	1144	24	8	12	71	0	214	119	12	221	22	2	16	29	5	79	3	10	42	6	15	5	2	2	2	9	4	33	1	0	9	0	7	0	23	0	0	2	0
SRR043510	1	SRS066712 : GA202I001_2016_01_P1_V1-V2	2016	H	9	372	1	26	32	182	1402	18	6	8	75	5	142	50	4	142	5	0	4	59	2	65	1	5	40	3	10	1	2	2	2	11	0	20	0	0	7	0	0	0	7	0	0	1	0
SRR043511	2	SRS066699 : GA202I001_2016_02_P1_V1-V2	2016	H	8	108	8	10	1	287	2927	6	9	17	1	79	10	0	3	0	2	4	0	106	4	473	9	18	62	2	2	0	0	0	1	0	0	3	0	4	0	0	0	40	328	7	0	0	4
SRR043512	3	SRS066710 : GA202I001_2016_03_P1_V1-V2	2016	H	27	403	69	21	7	631	2627	10	29	72	13	14	76	1	5	9	4	56	9	203	9	147	18	27	29	5	5	1	2	0	2	1	2	8	0	3	0	0	0	40	266	4	0	0	0
SRR043513	4	SRS066701 : GA202I001_2016_04_P1_V1-V2	2016	H	24	323	87	62	11	505	2026	7	15	241	22	32	67	10	7	11	1	19	10	150	10	31	52	35	43	2	2	11	3	1	20	1	2	14	0	0	0	0	2	36	68	13	0	2	6
SRR043514	5	SRS066704 : GA202I001_2016_05_P1_V1-V2	2016	H	26	270	136	27	9	426	2523	10	8	83	31	27	179	2	6	15	2	22	8	190	12	120	22	28	72	3	1	4	0	1	7	1	3	39	0	3	1	0	0	43	70	10	0	0	0
SRR043515	6	SRS066706 : GA202I001_2016_06_P1_V1-V2	2016	H	9	160	145	36	10	391	2016	10	16	99	36	42	93	3	3	4	14	27	10	289	31	137	5	25	45	5	4	5	0	3	17	0	0	23	1	5	0	0	0	41	149	10	0	2	0
SRR043516	7	SRS066695 : GA202I001_2016_07_P1_V1-V2	2016	H	12	160	131	34	10	358	2338	12	16	107	9	46	124	1	1	0	4	13	8	217	1	209	9	20	59	3	4	4	1	2	5	2	0	21	1	7	0	1	0	43	42	27	0	0	7
SRR043517	8	SRS066703 : GA202I001_2016_08_P1_V1-V2	2016	H	11	144	91	43	9	531	2352	22	18	128	12	54	167	5	5	2	0	24	1	228	24	187	16	69	49	3	3	6	0	2	7	0	0	28	0	4	0	4	0	68	190	14	0	0	5
SRR043518	1	SRS066932 : GA202I001_2019_01_P1_V1-V2	2019	H	20	162	143	64	8	525	2395	14	4	216	21	30	146	7	8	3	14	25	14	229	25	147	9	58	70	2	2	14	2	7	23	6	2	68	0	1	1	1	5	45	179	13	1	0	7
SRR043519	2	SRS066927 : GA202I001_2019_02_P1_V1-V2	2019	H	75	425	250	95	174	235	2550	18	23	29	3	9	219	11	2	12	25	3	34	59	4	2	4	46	39	0	6	20	2	10	1	6	0	1	12	27	1	3	3	0	16	1	2	0	0
SRR043520	3	SRS066929 : GA202I001_2019_03_P1_V1-V2	2019	H	16	183	116	62	143	214	3039	24	4	47	6	13	255	3	5	14	51	5	29	47	3	2	1	30	76	2	2	0	0	5	2	7	0	0	1	117	0	0	0	0	38	0	0	0	0
SRR043521	4	SRS066933 : GA202I001_2019_04_P1_V1-V2	2019	H	26	257	112	45	123	353	2552	11	27	53	14	13	164	3	9	6	29	1	24	58	5	0	1	9	99	1	2	7	1	9	3	3	0	0	1	37	1	0	0	0	23	1	0	1	0
SRR043522	5	SRS066939 : GA202I001_2019_05_P1_V1-V2	2019	H	35	406	137	73	193	446	2443	14	28	33	6	7	215	14	0	4	46	4	20	57	3	0	2	29	113	1	7	5	2	6	8	2	0	0	0	74	0	3	0	0	42	0	0	0	0
SRR043523	6	SRS066935 : GA202I001_2019_06_P1_V1-V2	2019	H	38	456	113	60	138	499	1765	14	27	54	13	2	166	10	5	1	19	7	21	70	6	0	9	46	111	2	9	13	4	13	4	13	0	0	5	41	0	1	0	0	61	11	0	0	0
SRR043524	7	SRS066940 : GA202I001_2019_07_P1_V1-V2	2019	H	36	445	94	61	101	411	1324	16	19	69	10	3	182	21	5	9	37	6	4	58	14	0	14	45	90	3	9	17	2	3	9	0	0	0	8	40	1	2	0	0	56	1	0	0	0
SRR043525	8	SRS066938 : GA202I001_2019_08_P1_V1-V2	2019	H	28	579	107	68	315	507	1245	7	23	50	9	5	286	7	3	6	50	3	51	49	14	0	8	53	106	1	17	18	2	5	5	2	0	0	32	45	0	1	1	0	63	4	0	0	0
SRR043526	9	SRS066926 : GA202I001_2019_09_P1_V1-V2	2019	H	53	569	103	145	77	532	978	24	26	146	15	2	305	19	3	4	45	11	16	33	14	0	5	17	127	1	9	56	0	11	9	1	0	0	2	52	5	0	0	0	36	6	1	0	0
SRR043527	10	SRS066934 : GA202I001_2019_10_P1_V1-V2	2019	H	28	419	83	77	132	455	1268	5	18	53	16	3	301	5	3	14	25	5	11	27	8	0	6	29	139	8	8	16	0	6	5	1	0	0	1	52	1	0	1	0	41	3	0	0	1
SRR043528	1	SRS066897 : GA202I001_2020_01_P1_V1-V2	2020	L	37	356	171	72	367	321	1366	5	8	35	8	9	192	13	0	5	43	3	9	40	13	0	2	22	117	2	4	0	1	6	3	3	0	0	1	49	2	3	0	0	27	3	0	0	0
SRR043529	2	SRS066901 : GA202I001_2020_02_P1_V1-V2	2020	L	36	139	139	337	48	7	2751	134	246	100	60	0	3	5	1	1	281	0	45	0	2	0	0	0	0	5	0	0	5	0	0	0	52	0	17	165	0	5	12	0	0	0	13	0	1
SRR043530	3	SRS066910 : GA202I001_2020_03_P1_V1-V2	2020	L	17	88	48	118	7	28	4211	25	146	53	16	9	1	5	5	1	66	0	12	0	3	0	0	0	0	3	0	0	2	0	0	0	8	0	19	209	0	0	11	0	0	0	2	0	1
SRR043531	4	SRS066909 : GA202I001_2020_04_P1_V1-V2	2020	L	20	178	24	170	33	38	2937	301	167	7	16	2	1	1	1	0	163	0	54	0	0	0	1	0	0	1	1	0	1	0	0	0	25	0	6	110	0	3	20	0	0	0	3	0	0
SRR043532	5	SRS066905 : GA202I001_2020_05_P1_V1-V2	2020	L	18	97	54	247	35	53	2973	121	203	8	8	2	0	1	11	0	123	0	20	0	1	3	1	0	0	4	0	0	5	0	0	0	6	0	11	251	0	1	13	0	0	0	2	0	0
SRR043533	6	SRS066894 : GA202I001_2020_06_P1_V1-V2	2020	L	18	278	76	222	30	4	2542	325	343	34	24	2	0	1	3	0	87	0	71	0	2	0	6	0	0	1	0	0	3	0	0	0	6	3	1	315	0	9	2	0	0	0	1	0	0
SRR043534	7	SRS066896 : GA202I001_2020_07_P1_V1-V2	2020	L	8	205	64	253	36	38	2447	82	480	71	48	5	3	2	13	2	19	2	22	0	3	0	0	0	0	0	0	0	9	0	0	0	8	1	78	171	0	4	4	0	0	0	7	0	0
SRR043535	8	SRS066895 : GA202I001_2020_08_P1_V1-V2	2020	L	7	163	35	87	38	70	2848	35	174	53	32	3	0	10	7	1	17	1	13	0	11	0	0	0	0	0	0	0	4	0	0	0	8	0	5	114	0	1	4	0	0	1	5	0	0
SRR043536	9	SRS066907 : GA202I001_2020_09_P1_V1-V2	2020	L	11	170	33	140	53	64	3265	52	183	46	21	6	2	7	9	1	61	5	18	0	2	0	0	0	0	3	0	0	2	0	0	0	13	0	2	143	0	1	5	0	0	0	0	0	1
SRR043537	10	SRS066899 : GA202I001_2020_10_P1_V1-V2	2020	L	18	262	38	216	33	21	3065	73	201	9	84	6	1	4	8	0	31	1	30	0	13	0	1	0	0	2	0	0	3	0	0	0	6	0	0	162	0	2	5	0	0	0	3	1	0
					NORMALIZED ABUNDANCE	NORMALIZED ABUNDANCE	NORMALIZED ABUNDANCE	NORMALIZED ABUNDANCE	NORMALIZED ABUNDANCE	NORMALIZED ABUNDANCE	NORMALIZED ABUNDANCE	NORMALIZED ABUNDANCE	NORMALIZED ABUNDANCE	NORMALIZED ABUNDANCE	NORMALIZED ABUNDANCE	NORMALIZED ABUNDANCE	NORMALIZED ABUNDANCE	NORMALIZED ABUNDANCE	NORMALIZED ABUNDANCE	NORMALIZED ABUNDANCE	NORMALIZED ABUNDANCE	NORMALIZED ABUNDANCE	NORMALIZED ABUNDANCE	NORMALIZED ABUNDANCE	NORMALIZED ABUNDANCE	NORMALIZED ABUNDANCE	NORMALIZED ABUNDANCE	NORMALIZED ABUNDANCE	NORMALIZED ABUNDANCE	NORMALIZED ABUNDANCE	NORMALIZED ABUNDANCE	NORMALIZED ABUNDANCE	NORMALIZED ABUNDANCE	NORMALIZED ABUNDANCE	NORMALIZED ABUNDANCE	NORMALIZED ABUNDANCE	NORMALIZED ABUNDANCE	NORMALIZED ABUNDANCE	NORMALIZED ABUNDANCE	NORMALIZED ABUNDANCE	NORMALIZED ABUNDANCE	NORMALIZED ABUNDANCE	NORMALIZED ABUNDANCE	NORMALIZED ABUNDANCE	NORMALIZED ABUNDANCE	NORMALIZED ABUNDANCE	NORMALIZED ABUNDANCE	NORMALIZED ABUNDANCE	NORMALIZED ABUNDANCE
SRR	SAMPLE NUMBER	SEQUENCE ID	Patient ID	Diet	Dorea	Lachnospiracea_incertae_sedis	Roseburia	Blautia	Coprococcus	Alistipes	Bacteroides	Anaerostipes	Clostridium_XlVa	Oscillibacter	Clostridium_IV	Xylanibacter	Faecalibacterium	Butyricicoccus	Flavonifractor	Syntrophococcus	Coprobacillus	Lactonifactor	Clostridium_XVIII	Parabacteroides	Anaerotruncus	Sutterella	Clostridium_XlVb	Subdoligranulum	Odoribacter	Pseudoflavonifractor	Cellulosilyticum	Fastidiosipila	Hespellia	Oribacterium	Anaerovorax	Pisciglobus	Erysipelotrichaceae_incertae_sedis	Ruminococcus	Clostridium_XI	Parasutterella	Lachnospira	Robinsoniella	Holdemania	Butyricimonas	Phascolarctobacterium	Finegoldia	Butyrivibrio	Acetanaerobacterium	Lachnobacterium
SRR043443	1	SRS066955 : GA202I001_2004_01_P1_V1-V2	2004	H	0.009075711	0.10269883	0.015285407	0.016718414	0.010508717	0.048722235	0.451158347	0.006209697	0.005254359	0.017673752	0.008359207	0.005732028	0.035586339	0.003343683	0.001433007	0.01647958	0.005254359	0.00214951	0.003582517	0.018390256	0.004060186	0.03248149	0.001910676	0.003104848	0.008120373	0.000716503	0.003104848	0.001910676	0.000477669	0.000477669	0.000955338	0.000716503	0.001910676	0.004060186	0.000238834	0.027943635	0.000238834	0.000477669	0	0.00214951	0.003104848	0.000477669	0.000477669	0.001910676	0.000477669
SRR043444	2	SRS066959 : GA202I001_2004_02_P1_V1-V2	2004	H	0.010005559	0.078376876	0.007504169	0.01278488	0.01139522	0.171206226	0.112840467	0.003057254	0.00639244	0.054196776	0.022234575	0.000555864	0.101445247	0.000277932	0.001945525	0.009449694	0.005280712	0.001111729	0.002223457	0.00889383	0.058365759	0.015008338	0.002779322	0.006670372	0.098387993	0	0.003057254	0	0.001389661	0.000833797	0.002223457	0	0.000277932	0.000833797	0.003891051	0.010839355	0.003613118	0.000277932	0.000277932	0.012229016	0	0.000555864	0	0.001111729	0
SRR043445	3	SRS066949 : GA202I001_2004_03_P1_V1-V2	2004	H	0.010725374	0.132373695	0.045723963	0.016934801	0.021168501	0.071690658	0.193903472	0.008749647	0.00084674	0.034151849	0.013547841	0.001128987	0.043748236	0.000564493	0.00084674	0.003951454	0.008185154	0.000282247	0.00254022	0.037538809	0.018063788	0.035563082	0.001975727	0.012983347	0.021168501	0.000564493	0.001975727	0.001128987	0	0	0.000282247	0.000282247	0	0.002257973	0.014676828	0	0.000282247	0	0	0.00338696	0	0.003951454	0.00169348	0.000564493	0
SRR043446	4	SRS066952 : GA202I001_2004_04_P1_V1-V2	2004	H	0.008691776	0.13906842	0.027412525	0.012926231	0.014486294	0.054379318	0.322710051	0.006685982	0.002451527	0.020726543	0.016714954	0.001560062	0.049921997	0.000668598	0.000445732	0.003565857	0.004234455	0.000222866	0.002005795	0.057053711	0.018052151	0.034544239	0.000668598	0.010251839	0.024738132	0.000445732	0.00111433	0.000222866	0.000222866	0.000445732	0.000668598	0.000668598	0.000445732	0.002674393	0.004011589	0.004680187	0	0.000668598	0	0.001337196	0	0.002005795	0.000222866	0	0.000891464
SRR043447	5	SRS066946 : GA202I001_2004_05_P1_V1-V2	2004	H	0.013777555	0.146042084	0.018036072	0.013026052	0.016783567	0.070140281	0.278056112	0.005260521	0.002004008	0.039579158	0.023547094	0.001753507	0.051102204	0.000751503	0.002004008	0.002254509	0.005511022	0.000250501	0.001753507	0.047344689	0.025551102	0.037825651	0.002254509	0.008016032	0.034819639	0.000501002	0.006513026	0.002004008	0.000751503	0.00250501	0.001252505	0.002004008	0	0.003006012	0.001503006	0.00501002	0	0.000250501	0	0.003006012	0	0.002004008	0.001002004	0.001252505	0
SRR043448	6	SRS066953 : GA202I001_2004_06_P1_V1-V2	2004	H	0.014925373	0.06909895	0.020176893	0.007462687	0.012714207	0.05721393	0.248203427	0.00525152	0.000276396	0.05527916	0.008291874	0.000829187	0.068269762	0.000276396	0.000829187	0.001934771	0.010226645	0.000552792	0.002211166	0.05721393	0.020729685	0.035378662	0.000829187	0.012990603	0.039248203	0	0.000552792	0.000276396	0.000276396	0.002211166	0.000276396	0.001658375	0	0.000829187	0.001934771	0.003040354	0.000276396	0.000552792	0.000276396	0.001934771	0	0.001381979	0.000276396	0	0
SRR043449	7	SRS066951 : GA202I001_2004_07_P1_V1-V2	2004	H	0.008247423	0.102835052	0.064948454	0.017010309	0.022164948	0.037886598	0.243041237	0.012886598	0.001030928	0.022680412	0.023969072	0.001030928	0.06314433	0.003350515	0.002061856	0.004123711	0.004896907	0	0.001804124	0.053350515	0.014948454	0.050773196	0.001546392	0.01056701	0.021134021	0.000257732	0.003350515	0.000515464	0.000515464	0.001804124	0.000773196	0.000773196	0	0.004381443	0.003608247	0.002835052	0	0.000773196	0.000257732	0.00257732	0	0.002835052	0.001546392	0.000515464	0
SRR043450	8	SRS066954 : GA202I001_2004_08_P1_V1-V2	2004	H	0.013241379	0.101517241	0.01462069	0.003862069	0.00662069	0.070344828	0.248275862	0.002206897	0.003862069	0.023724138	0.02262069	0.001655172	0.052413793	0.003586207	0.000827586	0.000827586	0	0.000275862	0.000275862	0.048551724	0.011862069	0.048	0.000827586	0.006344828	0.022068966	0.000827586	0.000827586	0.000275862	0.000551724	0	0.000275862	0.000275862	0	0.003862069	0.001931034	0.001103448	0	0	0	0.003310345	0	0.000275862	0.00137931	0.000827586	0
SRR043451	1	SRS066692 : GA202I001_2005_01_P1_V1-V2	2005	L	0.013836841	0.113865667	0.015566446	0.019025656	0.013260306	0.050735082	0.24560392	0.0115307	0.002017873	0.020466993	0.019025656	0.001729605	0.05909484	0.001441338	0.002017873	0.00115307	0.002594408	0	0.002017873	0.048428942	0.006341885	0.045546267	0.000576535	0.002882675	0.017584318	0.000288268	0.00115307	0.000864803	0.000576535	0.000576535	0.000576535	0.000288268	0	0.004324013	0.008648025	0.002017873	0	0.00115307	0	0.00115307	0	0.002594408	0.003170943	0	0.000288268
SRR043452	2	SRS066683 : GA202I001_2005_02_P1_V1-V2	2005	L	0.001397038	0.026543727	0.023470243	0.006426376	0.001117631	0.07627829	0.708298407	0.001397038	0.002514669	0.001955854	0.000558815	0.000838223	0.02626432	0	0.000838223	0.002235261	0.007264599	0.000279408	0.000279408	0.028778989	0.000279408	0.022911428	0.00474993	0.000838223	0	0.000279408	0	0	0	0.001117631	0	0	0.0036323	0.000279408	0.001955854	0.000279408	0.000279408	0.000279408	0.000558815	0.001397038	0.002794077	0	0	0.000279408	0
SRR043453	3	SRS066686 : GA202I001_2005_03_P1_V1-V2	2005	L	0.006725146	0.1	0.035087719	0.012573099	0.000877193	0.028362573	0.699707602	0.002046784	0.002631579	0.000292398	0	0.001754386	0.021052632	0.000584795	0.002046784	0.001754386	0.006432749	0.002631579	0	0.010526316	0.001461988	0.004678363	0.001461988	0.001461988	0.008187135	0.000292398	0	0	0	0.000877193	0.000292398	0	0.004385965	0.000292398	0	0	0.000292398	0	0.000584795	0.004093567	0.007017544	0	0	0	0.000292398
SRR043454	4	SRS066681 : GA202I001_2005_04_P1_V1-V2	2005	L	0.002726653	0.08997955	0.017723245	0.007157464	0.001022495	0.012951602	0.68404908	0.00204499	0.002385821	0.001704158	0.003067485	0.000681663	0.042263122	0.001704158	0.002726653	0.001022495	0.019427403	0.006816633	0	0.038854806	0.000340832	0.022154056	0.002385821	0.00408998	0.001704158	0.000681663	0	0	0.000340832	0.000681663	0.000340832	0	0	0	0.000340832	0	0	0.000681663	0.000340832	0.001704158	0.004771643	0	0	0	0.000681663
SRR043455	5	SRS066679 : GA202I001_2005_05_P1_V1-V2	2005	L	0.00286757	0.085505735	0.020855057	0.024244004	0.002606882	0.012513034	0.63008342	0.012252346	0.001564129	0.001042753	0.00286757	0.001564129	0.052137643	0.000782065	0.003128259	0.002346194	0.035453597	0.004953076	0	0.037017727	0.000260688	0.020855057	0.002606882	0.00286757	0.003388947	0.002085506	0	0	0.001303441	0.003128259	0	0	0.003388947	0.000260688	0	0	0.000260688	0.000521376	0.001042753	0.002085506	0.003910323	0	0	0	0
SRR043456	6	SRS066680 : GA202I001_2005_06_P1_V1-V2	2005	L	0.002188716	0.072714008	0.016050584	0.010457198	0.002188716	0.021157588	0.682879377	0.007538911	0.002431907	0.000486381	0.000486381	0.000972763	0.052529183	0.000972763	0.000729572	0.003891051	0.016780156	0.003891051	0.000243191	0.019455253	0	0.027966926	0.000729572	0.003404669	0.01094358	0.001459144	0	0	0.000243191	0.001945525	0	0	0.004620623	0	0	0.000243191	0.000243191	0	0.000243191	0.005350195	0.004377432	0	0	0	0
SRR043457	7	SRS066678 : GA202I001_2005_07_P1_V1-V2	2005	L	0.003133285	0.210894191	0.045794167	0.013015184	0.003856351	0.002410219	0.527597011	0.010845987	0.002169197	0.000241022	0.000482044	0	0.040250663	0.000241022	0.00120511	0.003615329	0.024584237	0.001446132	0.000482044	0.008194746	0	0.051337672	0	0.016871535	0.001687154	0	0	0	0.000723066	0.002892263	0	0	0.001928175	0.000964088	0.001687154	0	0.001928175	0	0.000241022	0.000723066	0.001928175	0	0	0	0
SRR043458	8	SRS066677 : GA202I001_2005_08_P1_V1-V2	2005	L	0.004594595	0.074054054	0.015675676	0.017027027	0.000810811	0.010540541	0.656486486	0.005405405	0.001621622	0.00027027	0.005135135	0.001891892	0.064324324	0.002972973	0.002432432	0.004594595	0.022162162	0.006756757	0.00027027	0.02027027	0.00027027	0.017297297	0.000540541	0.008918919	0.005945946	0	0	0	0.000540541	0.004054054	0	0	0.007567568	0	0	0	0.000540541	0	0.00027027	0.004324324	0.009459459	0	0.00027027	0	0
SRR043459	9	SRS066682 : GA202I001_2005_09_P1_V1-V2	2005	L	0.002960332	0.147720545	0.017465956	0.016577857	0.002368265	0.00562463	0.601243339	0.005328597	0.001776199	0.001480166	0.007400829	0.001776199	0.048253404	0.01687389	0.001184133	0.00562463	0.017761989	0.000296033	0.000296033	0.018946122	0.001480166	0.04410894	0.000296033	0.005920663	0.00562463	0	0	0	0.000592066	0.002664298	0	0	0.002072232	0	0	0	0.000296033	0.000296033	0	0.001776199	0.001776199	0	0	0.000296033	0.000296033
SRR043460	10	SRS066688 : GA202I001_2005_10_P1_V1-V2	2005	L	0.011078871	0.101028752	0.024268003	0.023740438	0.002374044	0.013452915	0.5987866	0.007649697	0.010815088	0.000791348	0.000527565	0.001582696	0.068583487	0.002637826	0.004484305	0.004484305	0.030335004	0.007913479	0.000527565	0.014244263	0.000263783	0.007122131	0.003429174	0.004484305	0.008177262	0.001055131	0	0	0.001318913	0.002901609	0	0	0.006858349	0.001055131	0	0	0.000527565	0	0.000527565	0.006330783	0.004484305	0	0	0	0.000263783
SRR043461	1	SRS066870 : GA202I001_2006_01_P1_V1-V2	2006	H	0.002544529	0.14051456	0.028837998	0.006502686	0.001696353	0.010460843	0.684761097	0.001979078	0.002827255	0.000282725	0.000282725	0.000848176	0.034775233	0.001130902	0.001696353	0.002261804	0.004806333	0.002544529	0.001413627	0.013005372	0	0.010743568	0.000565451	0.009047215	0.003958157	0	0	0	0	0.001696353	0.000282725	0	0.001130902	0.000565451	0.000282725	0.000282725	0.000848176	0.000282725	0.000282725	0.002827255	0.006785411	0	0	0	0.000565451
SRR043462	2	SRS066867 : GA202I001_2006_02_P1_V1-V2	2006	H	0.004341031	0.067372808	0.030734503	0.003472825	0.003993749	0.045494009	0.659836777	0.000694565	0.002083695	0.014585866	0.017016843	0.001562771	0.013370377	0.000347283	0.000173641	0.000694565	0	0.002430978	0.000868206	0.001562771	0.00277826	0.010071193	0.000868206	0.003299184	0.014412224	0.000694565	0.000694565	0.000694565	0.000347283	0.000868206	0.000347283	0.000694565	0.002604619	0.004514673	0	0	0.000173641	0.000520924	0.000520924	0.004341031	0	0.001215489	0	0.000520924	0.000173641
SRR043463	3	SRS066869 : GA202I001_2006_03_P1_V1-V2	2006	H	0.019595836	0.072667891	0.017146356	0.012859767	0.007960808	0.050418453	0.385588896	0.005715452	0.002449479	0.069606042	0.056950398	0.000816493	0.011022658	0.003674219	0.004082466	0.001632986	0	0.00122474	0.012655644	0.007144315	0.021432945	0.002041233	0.001428863	0.011226781	0.008981425	0.00061237	0.000204123	0.001632986	0.000408247	0.00122474	0.007144315	0.000204123	0.034700959	0.055113288	0.000204123	0	0	0.000204123	0.00122474	0.002449479	0	0.006327822	0.00061237	0.00122474	0.000816493
SRR043464	4	SRS066863 : GA202I001_2006_04_P1_V1-V2	2006	H	0.019409938	0.138975155	0.01863354	0.006987578	0.005046584	0.042895963	0.380046584	0.002135093	0.000776398	0.04386646	0.063858696	0.000776398	0.020574534	0.003687888	0.000388199	0.001552795	0.000194099	0.000582298	0.003881988	0.011257764	0.013198758	0.003687888	0.001552795	0.009899068	0.009122671	0.000776398	0.000582298	0.004852484	0.000388199	0.001164596	0.001358696	0.001746894	0.031832298	0.041537267	0.000388199	0	0.000582298	0	0.000582298	0.002523292	0	0.003299689	0.000582298	0.001358696	0.001746894
SRR043465	5	SRS066865 : GA202I001_2006_05_P1_V1-V2	2006	H	0.024381563	0.136857092	0.032212137	0.008008542	0.007296672	0.034347749	0.323545115	0.002135611	0.006050899	0.027407012	0.063178502	0.001067806	0.020288308	0.001067806	0.000533903	0.001601708	0.000177968	0.003381385	0.002491547	0.018864567	0.006406834	0.010500089	0.004271223	0.007830575	0.019042534	0.001779676	0.001957644	0.001957644	0.001957644	0.001779676	0.000889838	0.001957644	0.018152696	0.021890016	0.000177968	0	0	0.001067806	0.000177968	0.004093255	0	0.00373732	0.000355935	0.003203417	0.001957644
SRR043466	6	SRS066864 : GA202I001_2006_06_P1_V1-V2	2006	H	0.017561983	0.114049587	0.014049587	0.005371901	0.007438017	0.037809917	0.344421488	0.002272727	0.00268595	0.037603306	0.062396694	0.001239669	0.021487603	0.002272727	0.001033058	0.00268595	0.000206612	0.00392562	0.005991736	0.023553719	0.012190083	0.010950413	0.002479339	0.010743802	0.021694215	0.000826446	0.000413223	0.000619835	0.000413223	0.003512397	0.00268595	0	0.016942149	0.013842975	0.000826446	0	0.000826446	0.001446281	0.000206612	0.007644628	0	0.004132231	0.000619835	0.001859504	0.005371901
SRR043467	7	SRS066860 : GA202I001_2006_07_P1_V1-V2	2006	H	0.035572249	0.102297835	0.006407424	0.009942554	0.013256739	0.036897923	0.288113124	0.003314185	0.000662837	0.071365444	0.098099867	0.000220946	0.015908087	0.001988511	0.000441891	0.000883783	0.000220946	0.000662837	0.006628369	0.014582413	0.015024304	0.00508175	0.000662837	0.007512152	0.013256739	0.000883783	0.000883783	0.00508175	0.000220946	0.00353513	0.003093239	0.004197967	0.025408749	0.028501989	0.000220946	0	0	0	0.000441891	0.002872293	0.000220946	0.001767565	0.000662837	0.002651348	0.005744587
SRR043468	8	SRS066866 : GA202I001_2006_08_P1_V1-V2	2006	H	0.030260708	0.143621974	0.03189013	0.011173184	0.009310987	0.030493482	0.238361266	0.006052142	0.003258845	0.039571695	0.07518622	0.000465549	0.026303538	0.001396648	0.000465549	0.001396648	0	0.004422719	0.006052142	0.008845438	0.009776536	0.009078212	0.001163873	0.011405959	0.020018622	0.000698324	0.001629423	0.002793296	0.001396648	0.003957169	0.001862197	0.001862197	0.020251397	0.020716946	0.000465549	0	0.000465549	0.001163873	0.000232775	0.004422719	0	0.004422719	0.000465549	0.002327747	0.007681564
SRR043469	9	SRS066861 : GA202I001_2006_09_P1_V1-V2	2006	H	0.032009977	0.129079194	0.011639992	0.007067138	0.007274995	0.049677822	0.257119102	0.007067138	0.001662856	0.046975681	0.074620661	0.000623571	0.019746414	0.003533569	0.001039285	0.002286427	0.000415714	0.002494284	0.0193307	0.008729994	0.016004989	0.004572854	0.001039285	0.007898566	0.018291416	0.00207857	0.000623571	0.003949283	0.000831428	0.008937851	0.002494284	0.000623571	0.039284972	0.015381418	0	0	0.000207857	0.001039285	0.000415714	0.002702141	0	0.00207857	0.000207857	0.002702141	0.002702141
SRR043470	1	SRS066774 : GA202I001_2008_01_P1_V1-V2	2008	L	0.029750099	0.095398651	0.003173344	0.015073384	0.013486712	0.060491868	0.277469258	0.014478382	0.000595002	0.058706862	0.051963507	0.000198334	0.013685046	0.000793336	0.001388338	0.002380008	0.000396668	0.000793336	0.014280048	0.007140024	0.037881793	0.002776676	0.000396668	0.012098374	0.012693376	0.001190004	0.00099167	0.011305038	0.000595002	0.004760016	0.004165014	0.005553352	0.042641809	0.044030147	0	0	0.000396668	0	0.000396668	0.002380008	0.000198334	0.003768346	0.000198334	0.00297501	0.005156684
SRR043471	2	SRS066769 : GA202I001_2008_02_P1_V1-V2	2008	L	0.002503129	0.05423446	0.011055486	0.012932833	0.00104297	0.015644556	0.650187735	0.000417188	0.007300793	0.00104297	0.000625782	0.001877347	0.005006258	0.000834376	0.001460159	0.003963287	0.000208594	0.002503129	0	0.028785982	0.001251564	0.052148519	0.000625782	0	0.006257822	0.000208594	0	0.002294535	0	0	0	0.001877347	0.000417188	0.005423446	0	0.002503129	0.000417188	0.000208594	0.000417188	0.001460159	0.020233625	0	0.000208594	0.000417188	0
SRR043472	3	SRS066776 : GA202I001_2008_03_P1_V1-V2	2008	L	0.001648654	0.05495512	0.004030042	0.005129145	0.001282286	0.017585638	0.44898333	0.006045063	0.004030042	0.001648654	0.001099102	0.000915919	0.018501557	0.001648654	0.000732735	0.008609635	0.001648654	0.002381389	0.000183184	0.026378458	0.000549551	0.059717897	0.000549551	0	0.004762777	0.00146547	0	0.00293094	0.000183184	0	0	0.000366367	0.000183184	0.002015021	0	0.002381389	0.000915919	0.000549551	0.000183184	0.002747756	0.011540575	0	0.001831837	0.000366367	0.000732735
SRR043473	4	SRS066784 : GA202I001_2008_04_P1_V1-V2	2008	L	0.00426945	0.081119545	0.008064516	0.013282732	0.001185958	0.019449715	0.411053131	0.004981025	0.006166983	0.002609108	0.004032258	0.000711575	0.033918406	0.004506641	0.000237192	0.064753321	0.00711575	0.00426945	0.001660342	0.015417457	0.0028463	0.040559772	0.002371917	0	0.007590133	0.000237192	0.000237192	0.006878558	0	0	0	0.0056926	0.001185958	0.006641366	0	0.002371917	0.00142315	0.000474383	0.001185958	0.000948767	0.005218216	0	0.001185958	0	0.000474383
SRR043474	5	SRS066770 : GA202I001_2008_05_P1_V1-V2	2008	L	0.002488991	0.068351522	0.014551024	0.014359563	0.000382922	0.023166762	0.439402642	0.003829217	0.006509669	0.001723148	0.007084051	0.001531687	0.02948497	0.003829217	0.000382922	0.087497607	0.002488991	0.002680452	0.001531687	0.01818878	0.003829217	0.032739805	0.000765843	0	0.008615738	0.000765843	0	0.005743825	0.001148765	0	0	0.004786521	0.000574383	0.00459506	0.000382922	0.003254834	0.000191461	0.000574383	0.001914608	0.000574383	0.002488991	0	0.003063374	0	0.000382922
SRR043475	6	SRS066777 : GA202I001_2008_06_P1_V1-V2	2008	L	0.005423729	0.086101695	0.007683616	0.01220339	0.00180791	0.024632768	0.530169492	0.013107345	0.003615819	0.00180791	0.004745763	0.001129944	0.031864407	0.003615819	0.000677966	0.050847458	0.005423729	0.005649718	0.001355932	0.014689266	0.004745763	0.021016949	0.003615819	0	0.011751412	0.001129944	0	0.004067797	0.000451977	0	0.000225989	0.000903955	0.001355932	0.001355932	0.000225989	0.001355932	0.000451977	0.001355932	0.003389831	0.000677966	0.008587571	0	0.004067797	0	0.000225989
SRR043476	7	SRS066781 : GA202I001_2008_07_P1_V1-V2	2008	L	0.007761642	0.072358538	0.0112669	0.024536805	0.002003005	0.010515774	0.503004507	0.007010516	0.006009014	0.00225338	0.00450676	0.002503756	0.043064597	0.002754131	0.000751127	0.060090135	0.007761642	0.002754131	0.003505258	0.014521783	0.001752629	0.03555333	0.000751127	0.000250376	0.00676014	0.000250376	0	0.002503756	0.000500751	0	0	0.003505258	0.000751127	0.000250376	0	0.002754131	0.001251878	0.000500751	0.003254882	0.000500751	0.006259389	0	0.001502253	0	0
SRR043477	8	SRS066782 : GA202I001_2008_08_P1_V1-V2	2008	L	0.001588562	0.079692878	0.019857029	0.022504633	0.000529521	0.010325655	0.50013238	0.015620863	0.010325655	0.001323802	0.003706645	0.002118083	0.053216839	0.005295208	0.002382844	0.060100609	0.002647604	0.004765687	0.006354249	0.016150384	0.000794281	0.034948372	0.001588562	0	0.005295208	0.000794281	0	0.001588562	0	0	0	0.003177125	0.001059042	0	0.00026476	0.004500927	0.00026476	0.000529521	0.003177125	0.000529521	0.004500927	0	0.002912364	0.00026476	0.00026476
SRR043478	9	SRS066783 : GA202I001_2008_09_P1_V1-V2	2008	L	0.002821236	0.081046422	0.003590664	0.015132085	0.001538856	0.006668377	0.643498333	0.007437805	0.00384714	0.00256476	0.004873044	0.002308284	0.043344447	0.00512952	0.000512952	0.024365222	0.001538856	0.006668377	0.001538856	0.010771993	0.003590664	0.012823801	0.003077712	0.000256476	0.006924853	0.000512952	0	0.003334188	0.000512952	0	0	0.002308284	0.001025904	0.000256476	0.000256476	0.000769428	0.000256476	0.00128238	0.000512952	0.001025904	0.008463709	0	0.002821236	0.000512952	0.000769428
SRR043479	10	SRS066780 : GA202I001_2008_10_P1_V1-V2	2008	L	0.001350621	0.101296596	0.008643976	0.013236089	0.001350621	0.004592112	0.408698001	0.002160994	0.002971367	0.002701243	0.011885467	0.00189087	0.021069692	0.002431118	0.000810373	0.06915181	0.004592112	0.002971367	0.001620746	0.006482982	0.00189087	0.028903296	0.000810373	0	0.004321988	0	0	0.006212858	0	0	0	0.004321988	0	0	0	0.001080497	0.000270124	0.000540249	0.001080497	0.000540249	0.004862237	0	0.004862237	0	0.000540249
SRR043480	1	SRS066834 : GA202I001_2009_01_P1_V1-V2	2009	H	0.000743126	0.084716374	0.012880852	0.00941293	0.001238543	0.003220213	0.326480059	0.003963339	0.001733961	0.001238543	0.012385435	0.001238543	0.013871687	0.001238543	0	0.104037652	0.001486252	0.001238543	0.000990835	0.0113946	0.00198167	0.019321278	0.000495417	0.000247709	0.002229378	0.000495417	0	0.002477087	0.000247709	0	0	0.004211048	0	0	0	0.000495417	0.000247709	0.001486252	0	0.000495417	0.002724796	0	0.003467922	0	0
SRR043481	2	SRS066840 : GA202I001_2009_02_P1_V1-V2	2009	H	0.00142315	0.051944972	0.008776091	0.006404175	0.001660342	0.05455408	0.80028463	0.005455408	0.001185958	0.001897533	0	0.003320683	0.00711575	0.000948767	0.001185958	0.004981025	0.00142315	0.000474383	0.000711575	0.027751423	0	0.004743833	0.000474383	0.000711575	0	0.000237192	0.001660342	0.000237192	0	0.001897533	0	0.000474383	0	0	0.000237192	0	0.000711575	0	0	0	0.000237192	0	0	0.000237192	0
SRR043482	3	SRS066832 : GA202I001_2009_03_P1_V1-V2	2009	H	0.000262192	0.004195071	0.003670687	0.000786576	0.000262192	0.09805978	0.809386471	0	0.000524384	0.002097535	0.000524384	0.000786576	0	0.000262192	0.001048768	0	0	0.000786576	0.000262192	0.062401678	0.000524384	0.006554798	0	0.002097535	0	0	0	0	0	0	0	0.000262192	0	0	0	0	0	0	0	0	0	0.000524384	0	0	0
SRR043483	4	SRS066835 : GA202I001_2009_04_P1_V1-V2	2009	H	0.001049593	0.020991866	0.014169509	0.003411178	0.001049593	0.051167673	0.83285227	0.000262398	0.001836788	0.002623983	0.00157439	0.001836788	0.006822356	0	0.000787195	0.00157439	0	0.00157439	0.000787195	0.034636578	0	0.010495933	0	0.000524797	0	0	0.000262398	0.001049593	0	0.000524797	0.000524797	0.001049593	0	0	0.000524797	0	0	0	0.000262398	0	0	0.002099187	0	0	0
SRR043484	5	SRS066838 : GA202I001_2009_05_P1_V1-V2	2009	H	0.00169348	0.016088061	0.016370308	0.008185154	0.00169348	0.041772509	0.832063223	0.002257973	0.00169348	0	0.000564493	0.00169348	0.012701101	0.00084674	0.001128987	0.00254022	0.000282247	0.004798194	0.00084674	0.029353655	0	0.013265594	0	0.000564493	0	0	0.000282247	0	0	0	0.00084674	0	0	0	0	0	0.000282247	0	0.000282247	0	0	0.000564493	0	0.000282247	0
SRR043485	6	SRS066839 : GA202I001_2009_06_P1_V1-V2	2009	H	0.001026431	0.011803952	0.013343598	0.011547344	0.000256608	0.051834745	0.82986913	0.000513215	0.000769823	0.002566076	0.001796254	0.001539646	0.011803952	0	0.001539646	0.005901976	0.002309469	0.000256608	0.002052861	0.023351296	0	0.014113421	0	0.000513215	0	0	0.000769823	0.000256608	0	0.001283038	0	0.000256608	0	0	0	0	0.000256608	0	0.000256608	0	0	0.000769823	0	0	0
SRR043486	7	SRS066831 : GA202I001_2009_07_P1_V1-V2	2009	H	0.003360041	0.028689584	0.021194107	0.011113983	0.001292324	0.049625226	0.752649263	0.002067718	0.001550788	0.001033859	0.002843112	0.001292324	0.037477384	0.000516929	0.000258465	0.007495477	0.002326182	0.002067718	0.000775394	0.02300336	0.001033859	0.018867925	0.000516929	0	0	0	0.000775394	0.003876971	0	0.002326182	0	0.000258465	0	0	0	0	0	0.000258465	0.000516929	0	0	0.000258465	0	0.000516929	0
SRR043487	8	SRS066837 : GA202I001_2009_08_P1_V1-V2	2009	H	0.003790087	0.046355685	0.032944606	0.021282799	0.002915452	0.051603499	0.639067055	0.004373178	0.001749271	0.001166181	0.005247813	0.001166181	0.031195335	0.002332362	0.000874636	0.00787172	0.006122449	0.001457726	0.003498542	0.068221574	0.00058309	0.043440233	0	0.003498542	0	0.001166181	0.000874636	0.001457726	0	0.002040816	0	0.00058309	0	0	0.002623907	0	0.001457726	0	0	0	0	0.00058309	0	0	0
SRR043488	9	SRS066836 : GA202I001_2009_09_P1_V1-V2	2009	H	0.009085213	0.04887218	0.029135338	0.010964912	0.000313283	0.089598997	0.664786967	0.002506266	0.002192982	0.003446115	0.000626566	0.001879699	0.031641604	0	0.002506266	0.01566416	0.002819549	0.002819549	0.001566416	0.041666667	0.000313283	0.013471178	0	0	0	0.000313283	0.001253133	0.000313283	0	0.000626566	0.000313283	0.001879699	0	0.00093985	0	0	0.000626566	0	0.001566416	0	0	0	0	0.000313283	0.000313283
SRR043489	10	SRS066844 : GA202I001_2009_10_P1_V1-V2	2009	H	0.004177378	0.075514139	0.049485861	0.01285347	0.001285347	0.052377892	0.591580977	0.001606684	0.001606684	0.000642674	0.001606684	0.001606684	0.038560411	0.001606684	0.00096401	0.017673522	0.004820051	0.00096401	0.001606684	0.092866324	0.001285347	0.020886889	0	0.005462725	0	0	0.00096401	0.001928021	0	0.000642674	0.000642674	0	0.000642674	0	0.00096401	0	0.00096401	0	0.000321337	0	0	0.000321337	0	0	0
SRR043490	1	SRS066988 : GA202I001_2011_01_P1_V1-V2	2011	L	0.002367564	0.042912104	0.021604025	0.013909441	0.001183782	0.054749926	0.709677419	0.001479728	0.001183782	0.001775673	0.000591891	0.002071619	0.028706718	0.000887837	0	0.008878366	0.001775673	0.000591891	0.000295946	0.081976916	0.000295946	0.005031074	0	0.001183782	0	0	0.000591891	0	0	0.000887837	0	0.001479728	0.000887837	0	0	0	0.000591891	0	0	0	0	0	0	0	0
SRR043491	2	SRS066989 : GA202I001_2011_02_P1_V1-V2	2011	L	0.008756567	0.093038529	0.026707531	0.008975482	0.011821366	0.038091068	0.40849387	0.000875657	0.000875657	0.019264448	0.003064799	0.012259194	0.03765324	0.003721541	0.000656743	0.003721541	0.000218914	0.000437828	0.000218914	0.02145359	0.00262697	0.049912434	0.000875657	0.006129597	0.005910683	0	0.001532399	0.000218914	0	0.000875657	0.000218914	0	0.00415937	0.027583187	0.003064799	0.016637478	0.000656743	0.000218914	0	0.00941331	0	0	0.000218914	0.002408056	0.000218914
SRR043492	3	SRS066986 : GA202I001_2011_03_P1_V1-V2	2011	L	0.00444714	0.260157671	0.01637356	0.010713564	0.003638569	0.002425713	0.316353345	0.001414999	0.00222357	0.039822114	0.000404285	0.003840712	0.035577117	0.004851425	0	0.006872852	0.000606428	0.001212856	0	0.008489994	0.000606428	0.064887811	0.001212856	0.007681423	0.001212856	0.000202143	0.001819284	0.001414999	0	0.001617142	0.000808571	0	0.001212856	0.001212856	0.003436426	0.038609258	0.000606428	0.000202143	0	0.001819284	0	0	0	0.000404285	0.000606428
SRR043493	4	SRS066992 : GA202I001_2011_04_P1_V1-V2	2011	L	0.008191126	0.107622298	0.02480091	0.011604096	0.007508532	0.006370876	0.348577929	0.006143345	0.00182025	0.035949943	0.000910125	0.004550626	0.045278726	0.011149033	0.000455063	0.003412969	0.006598407	0.00182025	0.001365188	0.020250284	0.002275313	0.114903299	0.001365188	0.008646189	0.002502844	0	0.002047782	0.003185438	0.000227531	0.00182025	0.000910125	0.000682594	0.003640501	0.002730375	0.002502844	0.05483504	0.000455063	0.000227531	0	0.00182025	0	0.001365188	0	0.000682594	0.000455063
SRR043494	5	SRS066976 : GA202I001_2011_05_P1_V1-V2	2011	L	0.01937046	0.100242131	0.008716707	0.005326877	0.007748184	0.005811138	0.238256659	0.001452785	0	0.046004843	0.000968523	0.008232446	0.024939467	0.00968523	0.000242131	0.010169492	0.007263923	0.001937046	0.000484262	0.019128329	0.001452785	0.194188862	0.002421308	0.004358354	0.005084746	0.000242131	0.002421308	0.002179177	0	0.002663438	0.000726392	0.002421308	0.003631961	0.001452785	0	0.053753027	0.000242131	0.000242131	0.000242131	0.006053269	0	0.000242131	0.000484262	0.001452785	0.000242131
SRR043495	6	SRS066985 : GA202I001_2011_06_P1_V1-V2	2011	L	0.004012273	0.130516875	0.014396979	0.005428369	0.003304225	0.003068209	0.520651404	0.00118008	0.003068209	0.044135001	0.001888128	0.004012273	0.035402407	0.001416096	0.000236016	0.017701204	0.005192353	0.000472032	0.001416096	0.010384706	0.001416096	0.035874439	0	0.006608449	0.000944064	0.000472032	0.00118008	0	0	0.001652112	0.000708048	0	0.001416096	0	0.003776257	0.045079065	0	0.000708048	0	0.003304225	0	0.001888128	0	0.000472032	0.000472032
SRR043496	7	SRS066982 : GA202I001_2011_07_P1_V1-V2	2011	L	0.011824324	0.164864865	0.021283784	0.016216216	0.026351351	0.008108108	0.241216216	0.004054054	0.000675676	0.035472973	0.015202703	0.009797297	0.040540541	0.00777027	0	0.035135135	0.010810811	0.001689189	0.000675676	0.01722973	0.001351351	0.062837838	0.001351351	0.003378378	0.004391892	0.000675676	0.002702703	0.005743243	0.000675676	0.002702703	0.000337838	0.001013514	0.004391892	0.004054054	0.000337838	0.097635135	0	0.000337838	0	0.009121622	0	0.001351351	0	0.006418919	0
SRR043497	8	SRS066984 : GA202I001_2011_08_P1_V1-V2	2011	L	0.00640041	0.153097798	0.023809524	0.016641065	0.011520737	0.009472606	0.273425499	0.003584229	0.001280082	0.036866359	0.005888377	0.00563236	0.055555556	0.006656426	0.000256016	0.030209933	0.020481311	0.001024066	0.003840246	0.018689196	0.003328213	0.080133129	0.001280082	0.002560164	0.004096262	0.000512033	0.001792115	0.001792115	0	0.001024066	0.000768049	0.005376344	0.010240655	0.001792115	0.001024066	0.076804916	0	0.000512033	0	0.005888377	0	0.000256016	0.000512033	0.00563236	0
SRR043498	9	SRS066981 : GA202I001_2011_09_P1_V1-V2	2011	L	0.020683021	0.13035113	0.036556037	0.014911015	0.02020202	0.012746513	0.276094276	0.006253006	0.001924002	0.019480519	0.015873016	0.009139009	0.061327561	0.004329004	0.000721501	0.047138047	0.004810005	0.001443001	0	0.017075517	0.001683502	0.055074555	0.001202501	0.002405002	0.006974507	0.000481	0.005531506	0.000721501	0.000481	0.000481	0.002164502	0.000481	0.004329004	0.002645503	0	0.076719577	0	0.0002405	0	0.006974507	0	0.000962001	0.000481	0.009139009	0.000721501
SRR043499	10	SRS066974 : GA202I001_2011_10_P1_V1-V2	2011	L	0.005104408	0.166821346	0.016009281	0.009512761	0.009512761	0.002088167	0.35800464	0.002088167	0.001856148	0.023201856	0.003712297	0.004176334	0.022969838	0.00162413	0.000232019	0.025986079	0.002552204	0.000696056	0.002784223	0.009280742	0.000928074	0.048259861	0.001160093	0.001856148	0.001392111	0	0.000928074	0.000696056	0.000232019	0.004408353	0.00162413	0.000928074	0.003016241	0.001160093	0.003944316	0.129234339	0.000464037	0.000232019	0.000232019	0.00324826	0	0.001856148	0	0.001392111	0.000464037
SRR043500	1	SRS066745 : GA202I001_2012_01_P1_V1-V2	2012	L	0.010736579	0.192009988	0.023970037	0.017977528	0.007490637	0.009238452	0.286142322	0.002496879	0.000499376	0.028714107	0.006491885	0.006991261	0.039700375	0.001248439	0.000249688	0.036454432	0.005742821	0.001498127	0	0.012484395	0.003745318	0.062172285	0.002496879	0.001248439	0.007490637	0	0.003245943	0.00349563	0.000249688	0.000749064	0.001248439	0.000499376	0.000749064	0.003245943	0.002247191	0.072659176	0	0.000249688	0	0.005742821	0.000499376	0.000749064	0.000249688	0.011985019	0
SRR043501	2	SRS066744 : GA202I001_2012_02_P1_V1-V2	2012	L	0.005687974	0.074214518	0.005417118	0.009750813	0.003791983	0.059317443	0.596966414	0.006500542	0.001895991	0.002708559	0.004875406	0.000812568	0.038732394	0.002979415	0.001625135	0.007042254	0.023293608	0.002979415	0.01056338	0.031960997	0.002437703	0.018418202	0.003521127	0.002437703	0.015438787	0.001083424	0.00135428	0.001895991	0.00135428	0	0.000270856	0	0.001083424	0.001895991	0	0.000270856	0.00135428	0	0.000541712	0	0.022210184	0	0.000270856	0.000541712	0
SRR043502	3	SRS066736 : GA202I001_2012_03_P1_V1-V2	2012	L	0.002331606	0.091709845	0.00388601	0.004663212	0.004404145	0.065025907	0.493005181	0.011658031	0.002331606	0.002590674	0.005440415	0.000777202	0.050259067	0.004145078	0.005181347	0.009326425	0.00388601	0.000259067	0.009067358	0.011658031	0.000518135	0.037564767	0.001295337	0.001036269	0.008031088	0.001813472	0.002849741	0.000518135	0.002590674	0	0.000518135	0.000259067	0.001554404	0.001813472	0.000259067	0.001295337	0.001295337	0	0.001295337	0	0.009585492	0	0	0.000259067	0
SRR043503	4	SRS066739 : GA202I001_2012_04_P1_V1-V2	2012	L	0.004840941	0.115029968	0.005301982	0.006454587	0.00461042	0.022821577	0.585523283	0.00230521	0.000922084	0.002074689	0.001152605	0.000461042	0.038727524	0.018211157	0.000922084	0.015675426	0.004840941	0.000230521	0.006685108	0.014983864	0	0.031811895	0.002535731	0.002074689	0.006685108	0.000461042	0.000230521	0.003457815	0.001152605	0.000461042	0.000230521	0.000922084	0.000691563	0.004379899	0	0	0.001844168	0	0.001152605	0	0.009681881	0	0	0	0
SRR043504	5	SRS066740 : GA202I001_2012_05_P1_V1-V2	2012	L	0.005028098	0.105590062	0.003253475	0.004732328	0.008281573	0.027506655	0.548062703	0.001478852	0.000887311	0.003253475	0.016858917	0.001183082	0.047027507	0.017154688	0.001478852	0.013605442	0.008873114	0.000887311	0.015971606	0.013013901	0	0.038450163	0.001183082	0.001183082	0.007098492	0.00029577	0.001183082	0	0.00029577	0	0.00029577	0	0.002070393	0.005619639	0	0	0.002070393	0.00029577	0	0	0.005028098	0	0	0.00029577	0.00029577
SRR043505	6	SRS066732 : GA202I001_2012_06_P1_V1-V2	2012	L	0.007435836	0.16526745	0.00167906	0.005756776	0.008635164	0.03717918	0.447349484	0.002398657	0.000719597	0.00167906	0.007915567	0.000719597	0.045814344	0.017030463	0.003597985	0.028064284	0.005277045	0.000719597	0.003118254	0.014631806	0.000959463	0.023746702	0.000719597	0.002878388	0.006716239	0.001199328	0.002398657	0.003118254	0.00167906	0.000239866	0.001199328	0.000239866	0.000719597	0.005037179	0.000959463	0	0.004317582	0	0.000239866	0	0.011273687	0	0.000239866	0.000479731	0
SRR043506	7	SRS066737 : GA202I001_2012_07_P1_V1-V2	2012	L	0.004714365	0.175540765	0.002773156	0.006100943	0.005268996	0.04021076	0.472545757	0.004991681	0.000831947	0.001663894	0.004991681	0.000831947	0.068774265	0.02384914	0.001941209	0.024958403	0.006100943	0.000554631	0.020244038	0.014697726	0.000554631	0.015252357	0.000831947	0.000831947	0.009151414	0.002218525	0.001109262	0	0.000831947	0	0.001109262	0.001109262	0.002218525	0.006655574	0.000277316	0	0.004714365	0	0.000831947	0	0.00693289	0	0.000831947	0.000277316	0.000554631
SRR043507	8	SRS066742 : GA202I001_2012_08_P1_V1-V2	2012	L	0.005836008	0.137146192	0.002918004	0.010504815	0.002042603	0.074700905	0.456084039	0.002918004	0.002626204	0.001750802	0.009337613	0.000583601	0.066238693	0.024511234	0.003793405	0.035016049	0.006711409	0.001167202	0.011380216	0.025386636	0.000583601	0.024803035	0.001167202	0.001459002	0.009045813	0.002042603	0.001750802	0.0002918	0.0002918	0	0.000875401	0.000583601	0.0002918	0.00700321	0.0002918	0	0.003793405	0.0002918	0	0	0.005544208	0	0	0	0
SRR043508	9	SRS066731 : GA202I001_2012_09_P1_V1-V2	2012	L	0.011374408	0.162322275	0.003554502	0.014218009	0.018246445	0.049052133	0.266587678	0.006635071	0.001421801	0.003080569	0.010189573	0.000473934	0.075118483	0.036729858	0.003080569	0.06492891	0.007582938	0.000473934	0.005924171	0.004028436	0.000947867	0.009478673	0	0.003080569	0.010189573	0.000236967	0.003791469	0.000473934	0.000947867	0	0.000473934	0.004028436	0.002132701	0.005924171	0.000947867	0	0.002606635	0.000473934	0.000236967	0	0.009478673	0	0.001184834	0.000947867	0.000473934
SRR043509	10	SRS066741 : GA202I001_2012_10_P1_V1-V2	2012	L	0.00501912	0.189770554	0.00501912	0.009560229	0.015535373	0.043260038	0.273422562	0.005736138	0.001912046	0.002868069	0.016969407	0	0.051147228	0.028441683	0.002868069	0.052820268	0.005258126	0.000478011	0.003824092	0.006931166	0.001195029	0.018881453	0.000717017	0.002390057	0.010038241	0.001434034	0.003585086	0.001195029	0.000478011	0.000478011	0.000478011	0.002151052	0.000956023	0.007887189	0.000239006	0	0.002151052	0	0.00167304	0	0.005497132	0	0	0.000478011	0
SRR043510	1	SRS066712 : GA202I001_2016_01_P1_V1-V2	2016	H	0.002275025	0.094034378	0.000252781	0.006572295	0.008088979	0.046006067	0.354398382	0.004550051	0.001516684	0.002022245	0.018958544	0.001263903	0.035894843	0.012639029	0.001011122	0.035894843	0.001263903	0	0.001011122	0.014914055	0.000505561	0.016430738	0.000252781	0.001263903	0.010111223	0.000758342	0.002527806	0.000252781	0.000505561	0.000505561	0.000505561	0.002780586	0	0.005055612	0	0	0.001769464	0	0	0	0.001769464	0	0	0.000252781	0
SRR043511	2	SRS066699 : GA202I001_2016_02_P1_V1-V2	2016	H	0.001495886	0.020194465	0.001495886	0.001869858	0.000186986	0.053664921	0.547307405	0.001121915	0.001682872	0.003178758	0.000186986	0.014771877	0.001869858	0	0.000560957	0	0.000373972	0.000747943	0	0.019820494	0.000747943	0.088444278	0.001682872	0.003365744	0.011593119	0.000373972	0.000373972	0	0	0	0.000186986	0	0	0.000560957	0	0.000747943	0	0	0	0.007479432	0.061331339	0.001308901	0	0	0.000747943
SRR043512	3	SRS066710 : GA202I001_2016_03_P1_V1-V2	2016	H	0.005183337	0.077366097	0.013246304	0.004031484	0.001343828	0.121136495	0.504319447	0.001919754	0.005567287	0.013822231	0.002495681	0.002687656	0.014590132	0.000191975	0.000959877	0.001727779	0.000767902	0.010750624	0.001727779	0.038971012	0.001727779	0.028220388	0.003455558	0.005183337	0.005567287	0.000959877	0.000959877	0.000191975	0.000383951	0	0.000383951	0.000191975	0.000383951	0.001535803	0	0.000575926	0	0	0	0.007679017	0.051065464	0.000767902	0	0	0
SRR043513	4	SRS066701 : GA202I001_2016_04_P1_V1-V2	2016	H	0.00536193	0.072162645	0.019436997	0.013851653	0.002457551	0.11282395	0.452636282	0.001563896	0.003351206	0.053842717	0.004915103	0.00714924	0.014968722	0.002234138	0.001563896	0.002457551	0.000223414	0.004244861	0.002234138	0.033512064	0.002234138	0.006925827	0.011617516	0.007819482	0.009606792	0.000446828	0.000446828	0.002457551	0.000670241	0.000223414	0.004468275	0.000223414	0.000446828	0.003127793	0	0	0	0	0.000446828	0.008042895	0.015192136	0.002904379	0	0.000446828	0.001340483
SRR043514	5	SRS066704 : GA202I001_2016_05_P1_V1-V2	2016	H	0.005027069	0.052204176	0.026295437	0.005220418	0.001740139	0.082366589	0.487819026	0.001933488	0.00154679	0.016047951	0.005993813	0.005220418	0.034609435	0.000386698	0.001160093	0.002900232	0.000386698	0.004253674	0.00154679	0.036736272	0.002320186	0.023201856	0.004253674	0.005413766	0.013921114	0.000580046	0.000193349	0.000773395	0	0.000193349	0.001353442	0.000193349	0.000580046	0.007540603	0	0.000580046	0.000193349	0	0	0.008313998	0.013534416	0.001933488	0	0	0
SRR043515	6	SRS066706 : GA202I001_2016_06_P1_V1-V2	2016	H	0.001788909	0.031802823	0.028821308	0.007155635	0.001987676	0.077718147	0.400715564	0.001987676	0.003180282	0.019677996	0.007155635	0.008348241	0.018485391	0.000596303	0.000596303	0.000795071	0.002782747	0.005366726	0.001987676	0.057443848	0.006161797	0.027231167	0.000993838	0.004969191	0.008944544	0.000993838	0.000795071	0.000993838	0	0.000596303	0.00337905	0	0	0.004571656	0.000198768	0.000993838	0	0	0	0.008149473	0.029616378	0.001987676	0	0.000397535	0
SRR043516	7	SRS066695 : GA202I001_2016_07_P1_V1-V2	2016	H	0.002178254	0.029043384	0.02377927	0.006171719	0.001815211	0.064984571	0.424396442	0.002178254	0.002904338	0.019422763	0.00163369	0.008349973	0.022508622	0.000181521	0.000181521	0	0.000726085	0.002359775	0.001452169	0.039390089	0.000181521	0.03793792	0.00163369	0.003630423	0.010709748	0.000544563	0.000726085	0.000726085	0.000181521	0.000363042	0.000907606	0.000363042	0	0.003811944	0.000181521	0.001270648	0	0.000181521	0	0.007805409	0.007623888	0.004901071	0	0	0.001270648
SRR043517	8	SRS066703 : GA202I001_2016_08_P1_V1-V2	2016	H	0.001961833	0.025682183	0.016229713	0.007668985	0.001605136	0.09470305	0.419475655	0.003923667	0.003210273	0.022828607	0.002140182	0.009630819	0.029784198	0.000891742	0.000891742	0.000356697	0	0.004280364	0.000178348	0.040663456	0.004280364	0.033351168	0.002853576	0.012306046	0.008739076	0.000535045	0.000535045	0.001070091	0	0.000356697	0.001248439	0	0	0.004993758	0	0.000713394	0	0.000713394	0	0.012127698	0.033886214	0.002496879	0	0	0.000891742
SRR043518	1	SRS066932 : GA202I001_2019_01_P1_V1-V2	2019	H	0.003625159	0.029363785	0.025919884	0.011600508	0.001450063	0.095160413	0.434112742	0.002537611	0.000725032	0.039151713	0.003806417	0.005437738	0.026463658	0.001268806	0.001450063	0.000543774	0.002537611	0.004531448	0.002537611	0.041508066	0.004531448	0.026644916	0.001631321	0.01051296	0.012688055	0.000362516	0.000362516	0.002537611	0.000362516	0.001268806	0.004168932	0.001087548	0.000362516	0.012325539	0	0.000181258	0.000181258	0.000181258	0.00090629	0.008156607	0.032445169	0.002356353	0.000181258	0	0.001268806
SRR043519	2	SRS066927 : GA202I001_2019_02_P1_V1-V2	2019	H	0.01648714	0.093427127	0.054957133	0.020883711	0.038250165	0.051659705	0.560562761	0.003956914	0.005056056	0.006375027	0.000659486	0.001978457	0.048142449	0.002418114	0.000439657	0.002637942	0.005495713	0.000659486	0.00747417	0.012969883	0.000879314	0.000439657	0.000879314	0.010112113	0.008573313	0	0.001318971	0.004396571	0.000439657	0.002198285	0.000219829	0.001318971	0	0.000219829	0.002637942	0.00593537	0.000219829	0.000659486	0.000659486	0	0.003517257	0.000219829	0.000439657	0	0
SRR043520	3	SRS066929 : GA202I001_2019_03_P1_V1-V2	2019	H	0.00347373	0.039730786	0.025184542	0.013460703	0.031046461	0.046461138	0.659791576	0.005210595	0.000868432	0.010204082	0.001302649	0.002822406	0.055362571	0.000651324	0.001085541	0.003039514	0.011072514	0.001085541	0.006296135	0.010204082	0.000651324	0.000434216	0.000217108	0.006513244	0.016500217	0.000434216	0.000434216	0	0	0.001085541	0.000434216	0.001519757	0	0	0.000217108	0.02540165	0	0	0	0	0.008250109	0	0	0	0
SRR043521	4	SRS066933 : GA202I001_2019_04_P1_V1-V2	2019	H	0.006344558	0.062713519	0.027330405	0.010980966	0.030014641	0.08613958	0.622742801	0.002684236	0.00658858	0.012933138	0.003416301	0.003172279	0.040019522	0.000732064	0.002196193	0.001464129	0.007076623	0.000244021	0.005856515	0.014153245	0.001220107	0	0.000244021	0.002196193	0.024158126	0.000244021	0.000488043	0.00170815	0.000244021	0.002196193	0.000732064	0.000732064	0	0	0.000244021	0.009028795	0.000244021	0	0	0	0.005612494	0.000244021	0	0.000244021	0
SRR043522	5	SRS066939 : GA202I001_2019_05_P1_V1-V2	2019	H	0.007772596	0.090162114	0.030424162	0.016211415	0.042860315	0.099045081	0.542527204	0.003109038	0.006218077	0.007328448	0.001332445	0.001554519	0.047745947	0.003109038	0	0.000888297	0.010215412	0.000888297	0.004441483	0.012658228	0.000666223	0	0.000444148	0.006440151	0.025094382	0.000222074	0.001554519	0.001110371	0.000444148	0.001332445	0.001776593	0.000444148	0	0	0	0.016433489	0	0.000666223	0	0	0.009327115	0	0	0	0
SRR043523	6	SRS066935 : GA202I001_2019_06_P1_V1-V2	2019	H	0.009849663	0.118195956	0.029289787	0.0155521	0.035769829	0.129341628	0.457490928	0.003628823	0.006998445	0.01399689	0.003369622	0.000518403	0.043027475	0.002592017	0.001296008	0.000259202	0.004924832	0.001814412	0.005443235	0.018144116	0.00155521	0	0.002332815	0.011923276	0.028771384	0.000518403	0.002332815	0.003369622	0.001036807	0.003369622	0.001036807	0.003369622	0	0	0.001296008	0.010627268	0	0.000259202	0	0	0.015811301	0.002851218	0	0	0
SRR043524	7	SRS066940 : GA202I001_2019_07_P1_V1-V2	2019	H	0.011053116	0.1366288	0.028860915	0.018728892	0.031010132	0.126189745	0.406509057	0.004912496	0.005833589	0.02118514	0.00307031	0.000921093	0.055879644	0.006447651	0.001535155	0.002763279	0.011360147	0.001842186	0.001228124	0.017807799	0.004298434	0	0.004298434	0.013816395	0.027632791	0.000921093	0.002763279	0.005219527	0.000614062	0.000921093	0.002763279	0	0	0	0.002456248	0.01228124	0.000307031	0.000614062	0	0	0.017193737	0.000307031	0	0	0
SRR043525	8	SRS066938 : GA202I001_2019_08_P1_V1-V2	2019	H	0.007364545	0.152288269	0.028143083	0.017885324	0.082851131	0.133350868	0.327459232	0.001841136	0.006049448	0.013150973	0.002367175	0.001315097	0.075223567	0.001841136	0.000789058	0.001578117	0.013150973	0.000789058	0.013413993	0.012887954	0.003682272	0	0.002104156	0.013940032	0.027880063	0.000263019	0.004471331	0.00473435	0.000526039	0.001315097	0.001315097	0.000526039	0	0	0.008416623	0.011835876	0	0.000263019	0.000263019	0	0.016570226	0.001052078	0	0	0
SRR043526	9	SRS066926 : GA202I001_2019_09_P1_V1-V2	2019	H	0.015134209	0.162478584	0.029411765	0.041404911	0.021987436	0.151913192	0.279268989	0.006853227	0.007424329	0.041690463	0.004283267	0.000571102	0.08709309	0.005425471	0.000856653	0.001142204	0.0128498	0.003141062	0.004568818	0.009423187	0.003997716	0	0.001427756	0.004854369	0.036264991	0.000285551	0.00256996	0.015990862	0	0.003141062	0.00256996	0.000285551	0	0	0.000571102	0.014848658	0.001427756	0	0	0	0.01027984	0.001713307	0.000285551	0	0
SRR043527	10	SRS066934 : GA202I001_2019_10_P1_V1-V2	2019	H	0.008477142	0.126854375	0.025128671	0.02331214	0.039963669	0.137753557	0.38389343	0.001513775	0.005449591	0.016046019	0.004844081	0.000908265	0.091129276	0.001513775	0.000908265	0.004238571	0.007568877	0.001513775	0.003330306	0.008174387	0.002422041	0	0.00181653	0.008779897	0.042082955	0.002422041	0.002422041	0.004844081	0	0.00181653	0.001513775	0.000302755	0	0	0.000302755	0.015743264	0.000302755	0	0.000302755	0	0.012412958	0.000908265	0	0	0.000302755
SRR043528	1	SRS066897 : GA202I001_2020_01_P1_V1-V2	2020	L	0.011067903	0.106491176	0.05115166	0.021537541	0.109781633	0.096021538	0.408615016	0.001495663	0.00239306	0.010469638	0.00239306	0.002692193	0.057433443	0.003888723	0	0.001495663	0.012862698	0.000897398	0.002692193	0.011965301	0.003888723	0	0.000598265	0.006580915	0.034998504	0.000598265	0.00119653	0	0.000299133	0.001794795	0.000897398	0.000897398	0	0	0.000299133	0.014657493	0.000598265	0.000897398	0	0	0.008076578	0.000897398	0	0	0
SRR043529	2	SRS066901 : GA202I001_2020_02_P1_V1-V2	2020	L	0.007078254	0.027329925	0.027329925	0.066260322	0.009437672	0.001376327	0.540896579	0.026346834	0.048368069	0.019661817	0.01179709	0	0.000589855	0.000983091	0.000196618	0.000196618	0.055249705	0	0.008847818	0	0.000393236	0	0	0	0	0.000983091	0	0	0.000983091	0	0	0	0.010224145	0	0.003342509	0.032441998	0	0.000983091	0.002359418	0	0	0	0.002556036	0	0.000196618
SRR043530	3	SRS066910 : GA202I001_2020_03_P1_V1-V2	2020	L	0.003255458	0.016851781	0.009191881	0.022596706	0.001340483	0.00536193	0.806396017	0.004787438	0.027958637	0.010149368	0.00306396	0.001723478	0.000191498	0.000957488	0.000957488	0.000191498	0.012638836	0	0.00229797	0	0.000574493	0	0	0	0	0.000574493	0	0	0.000382995	0	0	0	0.00153198	0	0.003638453	0.04002298	0	0	0.002106473	0	0	0	0.000382995	0	0.000191498
SRR043531	4	SRS066909 : GA202I001_2020_04_P1_V1-V2	2020	L	0.004445432	0.039564348	0.005334519	0.037786175	0.007334963	0.008446321	0.652811736	0.066903756	0.03711936	0.001555901	0.003556346	0.000444543	0.000222272	0.000222272	0.000222272	0	0.036230273	0	0.012002667	0	0	0	0.000222272	0	0	0.000222272	0.000222272	0	0.000222272	0	0	0	0.00555679	0	0.00133363	0.024449878	0	0.000666815	0.004445432	0	0	0	0.000666815	0	0
SRR043532	5	SRS066905 : GA202I001_2020_05_P1_V1-V2	2020	L	0.004176334	0.0225058	0.012529002	0.057308585	0.00812065	0.012296984	0.689791183	0.028074246	0.047099768	0.001856148	0.001856148	0.000464037	0	0.000232019	0.002552204	0	0.028538283	0	0.004640371	0	0.000232019	0.000696056	0.000232019	0	0	0.000928074	0	0	0.001160093	0	0	0	0.001392111	0	0.002552204	0.058236659	0	0.000232019	0.003016241	0	0	0	0.000464037	0	0
SRR043533	6	SRS066894 : GA202I001_2020_06_P1_V1-V2	2020	L	0.003929273	0.06068544	0.016590264	0.048461035	0.006548788	0.000873172	0.554900677	0.070945208	0.074874482	0.00742196	0.005239031	0.000436586	0	0.000218293	0.000654879	0	0.018991487	0	0.015498799	0	0.000436586	0	0.001309758	0	0	0.000218293	0	0	0.000654879	0	0	0	0.001309758	0.000654879	0.000218293	0.068762279	0	0.001964637	0.000436586	0	0	0	0.000218293	0	0
SRR043534	7	SRS066896 : GA202I001_2020_07_P1_V1-V2	2020	L	0.001937984	0.049660853	0.015503876	0.06128876	0.00872093	0.009205426	0.592781008	0.019864341	0.11627907	0.017199612	0.011627907	0.00121124	0.000726744	0.000484496	0.003149225	0.000484496	0.004602713	0.000484496	0.005329457	0	0.000726744	0	0	0	0	0	0	0	0.002180233	0	0	0	0.001937984	0.000242248	0.018895349	0.041424419	0	0.000968992	0.000968992	0	0	0	0.001695736	0	0
SRR043535	8	SRS066895 : GA202I001_2020_08_P1_V1-V2	2020	L	0.001853323	0.043155944	0.009266614	0.023034154	0.010060895	0.018533227	0.754037596	0.009266614	0.046068308	0.014032301	0.008472333	0.000794281	0	0.002647604	0.001853323	0.00026476	0.004500927	0.00026476	0.003441885	0	0.002912364	0	0	0	0	0	0	0	0.001059042	0	0	0	0.002118083	0	0.001323802	0.030182685	0	0.00026476	0.001059042	0	0	0.00026476	0.001323802	0	0
SRR043536	9	SRS066907 : GA202I001_2020_09_P1_V1-V2	2020	L	0.002535731	0.039188566	0.007607192	0.032272937	0.012217612	0.014753343	0.752650991	0.011987091	0.042185339	0.010603965	0.004840941	0.001383126	0.000461042	0.001613647	0.002074689	0.000230521	0.01406178	0.001152605	0.004149378	0	0.000461042	0	0	0	0	0.000691563	0	0	0.000461042	0	0	0	0.002996773	0	0.000461042	0.0329645	0	0.000230521	0.001152605	0	0	0	0	0	0.000230521
SRR043537	10	SRS066899 : GA202I001_2020_10_P1_V1-V2	2020	L	0.004149378	0.060396496	0.008759797	0.049792531	0.007607192	0.004840941	0.706546796	0.016828031	0.046334716	0.002074689	0.019363762	0.001383126	0.000230521	0.000922084	0.001844168	0	0.00714615	0.000230521	0.006915629	0	0.002996773	0	0.000230521	0	0	0.000461042	0	0	0.000691563	0	0	0	0.001383126	0	0	0.037344398	0	0.000461042	0.001152605	0	0	0	0.000691563	0.000230521	0
[truncated: 357 more columns]
