# Supplementary material for: A Western Diet Ecological Module Identified from the ‘Humanized’ Mouse Microbiota Predicts Diet in Adults and Formula Feeding in Children
Source: PLoS One. 2013 Dec 31;8(12):e83689. doi: 10.1371/journal.pone.0083689 (PMC3877084; doi:10.1371/journal.pone.0083689)
Supplement: Table S7 — Summary file of Genus abundance with annotation from Human COMBO Dietary Intake Study. Both FFQ and Recall dietary annotation is included. (TXT) [file pone.0083689.s010.txt]

Run	Study	ProjectID	Sample	Submission	SampleID	calor	prot	afat	vfat	tfat	carbo	aofib	calc	iron	magn	ph	k	zn	vitc	b1	b2	niacin	b6	fol98	retinol	carot	vita	satfat	monfat	f181	poly	f182	chol	meth	vitd	alco	caff	b12	panto	sucr	sodium	aprot	lact	trypto	mn	omega	iodine	cu	fruct
SRR049755	SRP002429	46313	SRS066822	SRA017687	3001	0.467306864	-0.270423166	-0.135351011	-0.266488406	-0.393943387	-0.666187351	-0.465287542	-0.732912276	-0.19902174	-0.245343447	-0.448692102	-0.141922514	-0.446999273	-0.560932367	-0.198521219	-0.207924591	-0.138689982	-0.232977698	-0.591519763	-0.873026036	-0.674773184	-0.833627787	-0.025317657	-0.621184448	-0.634666502	0.007419064	0.085954376	-0.539563629	-0.258202588	-0.899051403	1.878590168	1.807460546	-0.23474565	-0.414945538	-0.623913042	0.560705976	-0.199099424	-0.63398757	-0.37691309	-0.446027629	-0.255389201	-0.406148079	-0.703532052	-1.450984945
SRR049756	SRP002429	46313	SRS066920	SRA017687	3003	-0.533926024	-0.944190156	-0.187692356	-0.725880857	-0.897204311	1.193263112	-0.363857174	0.284678005	1.166917013	0.595339769	-0.216355865	-0.603487167	2.46782157	0.094608859	0.021116074	0.065012425	0.325854951	0.077137577	1.208719905	1.73308752	0.160062976	0.554183693	-0.268722393	-0.786063784	-0.890718671	-0.92700373	-0.868082157	-0.662204261	-0.734746867	0.963041081	-1.024541084	-0.453061966	-0.056528337	1.095439823	0.903029439	-0.375528594	-0.573096739	-0.419901341	-0.551131556	0.926927618	-0.603495119	3.308541125	3.41555208	1.052040078
SRR049757	SRP002429	46313	SRS066961	SRA017687	3004	-1.744620814	-0.616024497	-0.350895648	-0.450430531	-0.783549155	0.732532175	0.122242478	0.018435916	-0.041180443	-0.270044663	-0.286891656	-0.348816701	-0.226465091	-0.127477942	-0.087156952	-0.11725785	0.10378425	-0.091834302	0.72927918	0.792419121	-0.09306299	0.098243273	-0.6017913	-0.538395357	-0.50652815	-0.58620892	-0.532508807	-0.476361136	-0.54605144	0.38107275	0.220733747	-0.17329089	-0.045304898	0.258151969	0.118910013	-0.251887697	-0.607683185	-0.452298034	-0.646844141	0.164186107	-0.253742854	-0.406148079	-0.711840152	0.364914693
SRR049758	SRP002429	46313	SRS066873	SRA017687	3006	-0.795154288	-0.808130856	-0.759374921	0.613884623	-0.133020571	0.685422954	0.478946071	0.75385695	0.322042818	0.867407167	0.046590879	0.749766629	1.078245367	-0.217480698	-0.085376297	0.003039293	-0.19816933	-0.067391607	0.474095939	-0.354063591	-0.266076201	-0.331008221	-0.287809606	0.313681594	0.29970586	-0.432333868	-0.316617258	-1.149229715	-0.61426289	0.041839002	0.166391708	1.73205311	-0.112853429	0.25022664	0.53798949	-0.105334687	-0.713213431	0.237081588	-1.072720399	0.319775311	-0.351224017	-0.406148079	-0.149844743	0.342421349
SRR049759	SRP002429	46313	SRS066849	SRA017687	3007	-0.032434801	-0.543488732	-1.914858405	2.054610617	0.163504648	0.796672748	2.554420314	1.898067758	3.940243385	1.939718585	1.001190004	1.645193161	-0.651051852	-0.161534345	-0.021520956	-0.106601094	-0.047140011	-0.023638678	1.057550467	0.936377582	1.976336769	2.063068164	-1.458914027	0.544960249	0.66290258	1.953538827	1.538149329	-1.791363778	-1.506616893	0.336701679	-0.054066529	0.39280677	6.865260674	0.453262425	-0.439012322	-0.629955492	-2.165141067	-0.419845215	0.029647062	1.462805738	-1.427434831	-0.406148079	0.809466446	1.431010133
SRR049760	SRP002429	46313	SRS066912	SRA017687	3008	-1.596334667	1.426809857	-0.506882889	0.980605172	0.47341866	-0.767944233	-0.167050987	-0.283135665	-0.076108221	0.516601957	0.19444754	0.109072497	0.252907695	0.097311538	-0.228325205	-0.090544868	0.125566714	-0.068416601	0.132386663	-0.02791857	0.641427307	0.592069852	0.153646541	0.473942217	0.534556616	0.499557344	0.569550211	-0.429789131	1.150259777	-0.739185532	-0.223403114	0.755259391	-0.079093045	-0.161673824	-0.243445268	0.905632431	0.50104964	-0.577899105	1.53562868	0.284618386	0.332235234	-0.406148079	0.786833289	0.040331804
SRR049761	SRP002429	46313	SRS066852	SRA017687	3009	1.309829763	1.85011099	-1.540544571	0.038759405	-1.458260637	0.196485965	1.663411582	-0.584175006	0.064139963	1.324999128	1.127703907	1.450912176	-0.271160279	-0.006323511	-0.119668655	-0.167934332	-0.056614859	-0.08928167	0.965598842	-0.80324002	1.607582321	1.312604605	-1.129045085	-1.849696334	-1.890681514	0.226820788	-0.073417004	-0.901841837	0.739242818	-0.480886772	1.07615283	0.314954942	-0.271520495	-0.399284212	-0.335688958	2.768217381	-0.38454225	-0.936245166	2.210093279	1.067863532	0.935664868	-0.406148079	0.252787268	-0.848436959
SRR049762	SRP002429	46313	SRS066768	SRA017687	3010	0.283720792	0.049666258	-0.290134147	-0.270593201	-0.547449823	0.448130915	0.104575271	0.577955031	-0.194054385	-0.344562173	0.105083112	-0.104022517	-0.133031615	0.141592909	-0.182623932	-0.222674136	-0.272740847	-0.200504987	-0.045818433	-0.457994057	-0.609075151	-0.67537661	-0.100997565	-0.504070279	-0.615296649	-0.695498529	-0.655331792	-0.081323177	-0.024239453	-0.118523621	0.087360669	-0.657237934	-0.184654093	-0.490132612	0.04122738	-0.120957771	0.164062227	0.317793948	-0.029287839	-0.094548663	-0.311690845	-0.406148079	-0.822986388	0.693998245
SRR049763	SRP002429	46313	SRS067057	SRA017687	3011	2.553986705	-1.629520333	0.525708389	-1.345582354	-0.81461854	1.700049318	-0.710573328	-1.260674952	-0.256949174	-1.493582428	-1.546638515	-2.078226384	-0.158858552	-0.588479303	-0.081764959	0.00083988	-0.146087405	-0.195110038	-0.961287962	-0.947170487	-1.10061995	-1.248355376	-0.253713589	-0.606102518	-0.633838349	-0.886488179	-0.916794884	-1.094731681	-1.324278191	-1.004239114	-0.630459125	-0.622173029	-0.321328918	-0.218113831	1.736875399	1.31115375	-0.999726146	-1.545572312	-1.211493674	-0.520721786	-0.018725475	-0.406148079	-0.071080403	3.41388607
SRR049764	SRP002429	46313	SRS067001	SRA017687	3013	-1.360629381	-0.117407137	0.61719065	0.409758021	1.003074315	-0.521609937	-0.451689076	-0.161355231	-0.378233987	-0.56411214	-0.219914325	-0.565967351	-0.154328494	-0.483157484	-0.269899098	-0.282644586	-0.301287151	-0.276629645	-0.472523988	-0.748940065	-0.189927684	-0.352179343	0.98539606	0.463323836	0.434255575	0.7266186	0.847554235	-0.100824304	0.079828438	-0.665474918	-1.024541084	-0.221912167	-0.113091015	-0.631993566	-0.127577344	0.927017541	0.274980466	-0.050461532	-0.37821147	-0.523265084	-0.368317343	-0.406148079	-0.873423931	-0.40181536
SRR049765	SRP002429	46313	SRS066850	SRA017687	3014	-1.684533021	-0.200960097	0.743979515	-0.284887301	0.442107883	-0.149529109	-0.567659192	-0.554690772	-0.438612078	-0.802400593	-0.688662325	-0.728064607	-0.308204338	-0.353878522	-0.264881165	-0.268438579	-0.356725606	-0.314929666	-0.851414027	-1.027228124	-0.696592968	-0.890009926	0.513664541	0.257811332	0.273934312	-0.153655273	-0.071835414	-0.134803932	-0.011900591	-0.644293699	-1.024541084	-0.440376566	-0.099420715	-0.653350292	0.080956734	0.397787673	0.214306545	-0.281956226	-0.183459221	-0.556233163	-0.485362984	-0.406148079	-0.858530233	0.153923045
SRR049766	SRP002429	46313	SRS066714	SRA017687	3015	0.34464661	-0.273729985	-1.954771773	1.920744471	-0.007110961	0.671471992	1.028095745	1.182196686	-0.390312483	1.470459304	1.491469789	0.842099723	-0.555118067	-0.449112841	-0.139105207	-0.158442343	-0.584551847	-0.304943883	-0.215429788	-0.417805679	0.86577282	0.710364021	-0.684288245	1.045146583	0.808188751	-0.719024712	-0.629830476	-0.712317621	-0.978144247	-0.256981128	-0.335356767	1.3475704	-0.215294661	-0.297417902	0.726736303	-0.341759167	-1.19462696	1.892152611	0.618429328	2.639312124	-0.468246697	-0.406148079	0.106196263	-1.404099689
SRR049767	SRP002429	46313	SRS066854	SRA017687	3016	-0.347928796	1.139042789	0.060250975	1.294002991	1.332932543	-1.419593953	-0.275689144	2.110669569	-0.484322508	0.153096419	1.076849101	-0.023952282	-0.195798623	-0.349351447	-0.114106806	-0.047030783	0.018730684	-0.035754854	0.330766147	1.175811578	-0.144898095	0.139421649	0.016754525	0.59588899	0.62742556	3.414958617	3.229367958	0.989432792	0.966611835	0.385476977	0.201088005	-0.024814522	-0.119404462	0.384837105	0.125121149	0.823482568	1.016870051	0.103178388	0.953856372	0.029776882	-0.246839758	-0.406148079	0.132715926	-1.189022776
SRR049768	SRP002429	46313	SRS066818	SRA017687	3017	-0.065661718	-0.71982784	-0.260333757	-0.704427322	-0.945762798	0.76454775	-0.045362092	-0.337734869	0.400221517	0.270486131	-0.071873264	-0.293171426	-0.223594881	-0.419417311	-0.155444523	-0.058922448	-0.159173295	-0.191938478	0.063904577	0.090082679	-0.475540949	-0.422741794	-0.349219996	-0.807351597	-0.76577077	-0.81125125	-0.655526537	-0.783245352	-0.800438542	-0.62068342	0.717967954	1.947591401	-0.165763683	-0.163645151	0.743348863	-0.428548324	-0.742598271	-0.444673595	-0.784940375	0.285200102	-0.388545427	-0.406148079	0.065800814	-0.152692588
SRR049769	SRP002429	46313	SRS066945	SRA017687	3018	-0.894041123	-0.056218366	0.838006701	0.623824904	1.428380609	-0.882559129	-0.863761657	-0.862313578	-0.550989426	-0.942841778	-0.68443608	-0.986414818	-0.439661207	-0.294411404	-0.281221824	-0.327745211	-0.355283128	-0.313182241	-1.165784426	-0.840350536	-0.799729721	-0.942608556	0.956710919	0.802945901	0.812390211	1.457860244	1.507698549	1.101673767	0.361466291	-0.870598848	-1.024541084	-0.570805885	-0.148793145	-0.617797113	0.128791176	0.692089999	0.534489682	-0.459907105	-0.238138355	-0.899775551	-0.19077073	-0.406148079	-0.992942662	-0.203001878
SRR049770	SRP002429	46313	SRS066788	SRA017687	3019	-0.395225696	-0.401328919	0.111630609	-0.50380476	-0.388627886	0.670405543	-0.369949739	-0.43718261	-0.422024572	-0.64526845	-0.851070321	-0.529002886	-0.681020826	0.088250466	8.286594144	8.272854631	1.447654308	8.197102955	3.066688122	-0.860374895	-0.607011554	-0.767437902	-0.282774899	0.005554053	-0.014204886	-0.757249491	-1.054313837	-0.307785717	-0.035246769	3.648850243	-0.213602036	-0.760552446	0.560994527	6.987549055	0.610148172	-0.850967734	0.146435157	-0.103821124	-0.643256845	-0.547053505	2.501002767	-0.406148079	-0.711370587	1.394706752
SRR049771	SRP002429	46313	SRS066857	SRA017687	3020	-0.791566957	-0.025492099	-0.281788536	0.224786224	-0.052326368	0.353379502	0.844899873	0.339414142	-0.314544348	0.709055996	0.522984751	1.131019289	-0.207382676	-0.16202005	-0.225209616	-0.183726462	-0.311554619	-0.251555795	-0.295621425	-0.7299446	0.264008793	0.075878887	0.223976882	0.084936302	-0.10294099	-0.506629912	-0.508784159	-0.2977118	0.018445821	-0.266648408	-0.156923242	1.899189324	-0.135810766	-0.256263003	0.275570217	0.074205149	-0.114144824	0.196476565	-0.088242069	0.296318727	0.399910846	-0.406148079	-0.261282537	0.493317217
SRR049772	SRP002429	46313	SRS066808	SRA017687	3022	-0.88489637	0.666136357	1.34166934	-0.104954519	1.199865746	-0.999348991	-0.607193996	-0.727740747	-0.384696422	-0.708874221	-0.199630869	-0.471832551	-0.155622666	-0.150728473	-0.249500266	-0.249956908	-0.215977001	-0.2569518	-0.722623651	0.828045082	-0.5377253	-0.308401868	0.969476155	0.902782988	0.835260581	0.28461716	0.211448802	1.551463093	0.854325836	-0.61067146	-1.024541084	-0.63529637	-0.014265991	-0.47815053	-0.175112909	1.02074127	1.078999168	-0.455042786	0.490174532	-0.667988154	-0.003833823	-0.406148079	1.247742477	0.046344736
SRR049773	SRP002429	46313	SRS066819	SRA017687	3023	2.424592854	0.768955903	0.806996243	-1.085544058	-0.2852874	-0.509533589	0.45032698	-0.318492509	-0.254302471	0.835810157	0.769080525	1.336388254	-0.518530241	-0.195703547	-0.083173806	-0.101240681	0.150141853	-0.03253891	-0.536783757	-0.044302545	0.558086948	0.510468103	0.932557111	-0.769145565	-0.741034134	-0.772732429	-0.736329607	0.403011988	0.646249943	-0.63353442	0.991735277	3.583325615	-0.28625644	0.031252254	-0.85445753	1.832307837	0.466495427	0.166996313	0.908149035	-0.177970143	-0.268466796	-0.406148079	0.602449773	-1.63078429
SRR049774	SRP002429	46313	SRS066962	SRA017687	3025	0.576000051	1.803064016	-0.842389405	-0.409431276	-1.22150257	1.187905834	3.375100971	2.147954231	2.138619501	3.23244474	2.420065539	2.235607982	3.649309487	0.401236619	0.21114774	0.301489966	0.436126393	0.421793962	2.787526036	0.982045042	3.838340172	3.811390175	-1.481809442	-0.66333834	-0.595973767	-0.324288808	-0.368078313	-0.848415379	1.43545942	1.826165178	-1.024541084	0.549307165	-0.116163037	0.509058058	-0.067416403	1.830502504	0.178212506	0.23183813	1.743427284	2.911901915	0.785555776	-0.406148079	1.381442297	-0.19045537
SRR049775	SRP002429	46313	SRS066973	SRA017687	3026	0.42856663	-1.137617229	0.180772725	-0.828111585	-0.639997121	-0.34570274	-1.037569891	-0.91389087	-0.652655014	-1.078511389	-1.167161921	-1.764475475	-0.949573835	-0.712018453	-0.216312711	-0.282852182	-0.301815364	-0.334024229	-0.54633512	-1.027646035	-1.035159096	-1.206063369	0.123956941	-0.826376381	-0.79820871	-0.630028625	-0.528569191	-0.934559586	-1.297519208	-1.198691345	2.11078592	-0.247675922	-0.244249498	-0.836430734	-1.497969608	1.533826984	-1.001851173	-1.115555409	-1.492313556	-0.71145021	-0.664738509	-0.406148079	-1.084959232	-0.600636978
SRR049776	SRP002429	46313	SRS066970	SRA017687	3027	1.043837994	1.452673854	0.776706099	-1.628058058	-0.848985367	0.209394068	0.116592853	-0.820603762	-0.089541785	1.761513024	0.890893341	0.73848373	-0.332530097	6.879282014	-0.087949978	-0.198662231	0.105074919	-0.113103764	-0.649326572	-0.630719202	-0.492351475	-0.6067928	0.193284751	-1.073715344	-1.140614329	-1.302317896	-1.374546516	1.815549559	1.556184562	0.599117903	-0.181055241	1.598712366	-0.217521844	-0.18181774	-1.125654964	-1.407551605	1.15949185	0.456997147	1.510282086	0.717365092	0.737523133	-0.406148079	-0.111650537	-1.130930377
SRR327638	SRP002429	46313	SRS173977	SRA043926	3028	-0.860402545	-1.327369148	-1.714703196	2.437801137	0.735327807	0.396329674	2.086035721	-1.085154701	-0.386731334	0.661797441	-1.182610861	1.026079961	-0.833238964	0.119453675	-0.229037026	-0.269427152	-0.361246983	-0.260279345	0.057209929	-1.339867046	-0.011083808	-0.323306414	-1.272257452	2.016885597	2.07679333	0.559835722	0.677899765	-1.683115358	-1.672904236	-1.070371448	-0.118240472	1.883161894	-0.187531091	-0.234900033	-0.5067263	-0.695528871	-2.059277626	-1.065600964	-0.909284515	0.890345291	-0.457250493	-0.406148079	0.234064146	0.670384917
SRR327639	SRP002429	46313	SRS173978	SRA043926	3029	-1.119984164	1.00008276	0.448327047	-0.606439218	-0.162647069	-0.546698209	-0.152148725	-0.872017792	-0.393369574	-0.453329492	-0.252780309	-0.134573477	-0.240429425	-0.27125041	-0.240312232	-0.264859072	-0.224186092	-0.205949963	-0.520181439	-0.922325437	0.005395579	-0.210399238	-0.277831256	0.170211973	0.172763625	-0.582807041	-0.628614105	2.036459221	1.153923059	-0.629756973	0.366070165	-0.389151694	-0.118449026	-0.487967739	-0.668383673	0.511422096	1.049825333	-0.692232673	0.794202977	-0.36763514	0.396054087	-0.406148079	-0.633571098	0.222833137
SRR327640	SRP002429	46313	SRS173979	SRA043926	3030	0.779110613	0.046027575	-0.819500163	-0.39841183	-1.188420161	0.781917667	1.313354064	0.626028411	-0.214298464	0.772382319	0.632114774	1.240604961	-0.677600734	-0.348222342	-0.144837326	-0.186755695	-0.312708392	-0.18215574	0.731214501	-0.57993372	0.90559107	0.709655113	-0.937072121	-0.821055284	-0.790064265	-0.631290229	-0.675934682	-0.585254093	-0.549353656	-0.110942097	0.357441626	-1.030240943	-0.241229314	-0.34586358	-1.290962276	0.161328408	-0.916785317	0.49799139	0.18971422	0.26039468	0.313800632	-0.406148079	0.100320409	-1.424352957
SRR327641	SRP002429	46313	SRS173980	SRA043926	3031	0.020860587	-1.110021536	-0.659994107	1.287669801	0.627081861	-0.219084481	0.793834269	0.574898304	4.55363285	0.791539151	-0.120196647	0.406980668	0.835992226	1.203280041	-0.057491444	-0.009136685	-0.230386831	-0.02556888	0.703752458	-0.090321508	1.106804152	1.011791554	0.596691541	0.479418988	0.363119293	0.539859002	0.672884503	-1.490392063	-1.468323434	3.981701886	0.797613179	1.704245571	-0.179917849	0.074644356	-0.531979479	-0.420942045	-1.774829735	-0.705012181	-0.610215482	0.614725811	-1.427434831	-0.406148079	-0.112982468	-0.884459273
SRR327642	SRP002429	46313	SRS173981	SRA043926	3032	0.239540753	0.569094217	0.563905542	-0.571394578	-0.015009278	-0.523216594	0.110114796	-0.563669283	-0.156922376	-0.064175082	-0.057132098	-0.005902073	-0.394550094	-0.322686911	-0.193236027	-0.242347399	-0.166394822	-0.212567014	-0.321114501	-0.43154593	0.048634155	-0.055413267	0.196130697	-0.036385972	-0.035554589	-0.35942638	-0.409117875	0.52445979	0.483470808	-0.512898285	0.604846332	0.017722255	-0.16910417	-0.419989268	-1.480020348	-0.101628437	0.39762458	-0.535755217	0.225113714	-0.213813536	0.256472472	-0.406148079	-0.124623915	-0.066323093
SRR327643	SRP002429	46313	SRS173982	SRA043926	3033	-0.528986093	0.685356291	0.243390809	-0.181066167	0.058092182	-0.615379898	-0.281513079	-0.632267487	-0.206025149	-0.247982621	0.124127191	-0.359432538	-0.223356555	-0.43630472	-0.193710813	-0.25870536	-0.160071258	-0.130526252	-0.003776008	-0.810777602	-0.045516292	-0.231856034	-0.179770311	-0.087678054	-0.113987521	0.410916848	0.41185768	-0.000323692	0.772498668	-0.745224076	0.741275781	-0.222803047	-0.129458953	-0.574900435	-0.321777213	0.876003179	0.659642304	-0.302122604	0.369362622	-0.053557492	-0.115525237	-0.406148079	-0.659113444	-0.468871969
SRR327644	SRP002429	46313	SRS173983	SRA043926	3034	-0.700707509	0.404790401	0.023127843	-0.41019071	-0.380630807	0.192386648	-0.272692682	0.594008106	-0.242458938	0.12628207	0.518788055	0.133618286	-0.272606164	-0.345350609	-0.210964734	-0.201060307	-0.26728917	-0.204192455	-0.122822691	-0.627587263	-0.251966494	-0.381729774	0.061060105	-0.348666376	-0.418143569	-0.625227362	-0.761592203	0.51844053	0.646147854	0.079262899	0.013265095	-0.057279519	-0.096203597	-0.422818666	0.276910811	-0.225111232	0.443869989	0.712446468	0.265368796	-0.232749895	0.95420974	-0.406148079	-0.583171314	-0.281404808
SRR327645	SRP002429	46313	SRS173984	SRA043926	3037	-0.133556367	-0.155222289	-0.530499074	0.152308545	-0.365302118	0.260589473	1.03282026	-0.136784442	1.13299686	1.3196067	0.407396109	0.197647568	2.619652873	0.049044054	0.070475539	0.058807574	0.520416284	0.140365567	1.305175278	0.73134311	0.299747935	0.450555149	-0.771342477	-0.0976295	-0.065334707	0.319810556	0.376428706	0.181818016	-0.235952896	0.864761512	0.534580165	-0.071474381	-0.093986758	1.048503638	-0.386279428	0.005118275	-0.378275829	-0.545367328	-0.246112245	1.438572621	-0.043398296	3.532875337	2.900550852	0.056956195
SRR327646	SRP002429	46313	SRS173985	SRA043926	3038	-0.881176719	-0.903504969	0.319126866	0.77859522	1.07679571	-0.190306107	-0.931225145	-0.784761169	-0.77636806	-0.575749137	-1.160239834	-0.09433987	-0.8605188	0.128153741	-0.285501836	-0.286232038	-0.467954742	-0.350836086	-0.700243614	-0.917136973	-0.406088682	-0.59319154	0.660035346	1.186517867	1.185221186	0.233208372	0.393213406	0.300813724	-0.690508871	-0.786146777	-1.024541084	1.761677592	-0.156736011	-0.431721137	2.478704968	0.189138057	-0.257216717	-0.263897818	-1.124465593	-0.823595657	-0.417542463	-0.406148079	-0.891769586	0.302623607
SRR327647	SRP002429	46313	SRS173986	SRA043926	3039	0.863692232	-1.018915554	0.83572681	0.437786894	1.242913965	-0.3051473	-0.733454177	-1.223056365	-0.754687203	-1.439491185	-1.13143715	-1.0029443	-0.7460413	-0.021681578	-0.244219847	-0.277024164	-0.389174317	-0.276489413	-1.129910393	-0.888872059	-0.674406168	-0.836988063	1.206385795	0.576589048	0.593899138	0.633563246	0.59912116	0.271284544	-0.60403825	-1.143382359	-0.487927821	-0.745945725	-0.251739542	-0.704224447	0.28292501	0.423772889	-0.202611331	-0.971273812	-1.674542945	-1.204906787	-0.371236168	-0.406148079	-1.138047684	0.410855604
SRR327648	SRP002429	46313	SRS173987	SRA043926	3040	0.76868677	-1.860526365	-1.413664694	0.033216618	-1.340465801	2.268085802	0.158291274	0.974303265	-0.260394563	-0.014305355	0.086505974	-0.005215831	-0.507097581	-0.299537591	-0.15944877	-0.036954973	-0.339160673	-0.173091117	-0.567197622	0.176590092	-0.257239546	-0.198813013	0.33085724	-1.473258322	-1.507385099	-1.84608402	-1.719854439	-1.846057338	-1.96995041	0.241006552	-1.024541084	-0.058976622	-0.225058558	-0.391100036	2.542878181	-1.253110177	-1.428680875	2.261147117	-1.650427446	-0.451280331	-1.427434831	-0.406148079	-0.439173619	0.782257185
SRR327649	SRP002429	46313	SRS173988	SRA043926	3041	0.840242261	-0.276978176	0.256343189	-1.755645364	-1.480089588	1.588832724	0.35296424	-0.191705631	0.921556914	-0.006321366	-0.064168438	0.759051896	0.077002565	0.056850362	-0.072393381	-0.011376503	-0.027930979	-0.059214419	0.615038618	-0.432855333	0.848996765	0.691193038	-0.108511507	-1.494661862	-1.475268249	-1.808826078	-1.881580784	-0.225672347	-0.361726665	-0.342279428	-1.024541084	0.21484131	-0.195671934	-0.546625408	1.767018005	-0.856849733	-0.118547403	0.130542425	-0.276708627	0.939188776	-0.707005001	-0.406148079	-0.281020007	1.168301266
SRR327650	SRP002429	46313	SRS173989	SRA043926	3042	1.094384075	-0.565606611	-2.571322876	2.297183509	-0.235268831	1.674742543	3.72238531	0.072571426	-0.078747518	3.430009774	2.142943076	2.362735738	-0.46266458	0.307928438	0.184384262	0.020496818	0.154347605	0.182770644	2.287084222	2.164830485	3.081759063	3.3816032	-2.328249873	0.561118828	0.78953265	2.199435022	2.519166236	-1.595313255	-1.641527079	1.726998659	-0.305255382	-0.31699768	6.830172158	1.279650829	-0.759738589	-1.973365512	-2.749203913	-0.420000402	0.379667806	3.753782366	-0.545221797	-0.406148079	1.401205975	1.01724366
SRR327651	SRP002429	46313	SRS173990	SRA043926	3043	-0.485394141	-0.597424091	-0.392488915	1.294892972	0.894044543	-0.850216364	-0.145849748	-1.355163373	-0.525555616	-0.579818509	-1.567674339	-0.599436378	-0.751045322	0.388200101	-0.240937153	-0.367245208	-0.269843889	-0.222089447	-0.917770548	-1.057814422	-0.656373043	-0.859620318	-0.658681783	2.336237416	2.396238344	-0.616554832	-0.499452411	-0.708595417	-0.132762398	-0.835739527	0.908884258	-0.590176663	-0.177748775	-0.616076747	0.035195283	-2.22047702	0.030454346	-0.985231388	-0.936064366	-0.483302168	-0.195151114	-0.406148079	-1.091910077	0.396394558
SRR327652	SRP002429	46313	SRS173991	SRA043926	3044	0.962917217	-0.146797239	0.555783959	-0.721954093	-0.171190766	-0.149542303	0.947501931	0.190638054	-0.805175563	0.376332021	0.298564384	0.65297111	-0.642468368	-0.566137554	-0.218628071	-0.182289063	-0.393140991	-0.202939247	-1.263454997	-0.021714778	-0.053811487	-0.055290005	0.872689374	-0.299868774	-0.25432226	-1.309850473	-1.244382035	0.200118006	-0.225977467	-0.06646165	1.267109255	-0.021432726	-0.237399472	-0.232738922	1.178831334	-2.85909205	0.176534793	1.270554028	-0.158254283	-0.080662078	-0.005671952	-0.406148079	-0.497959918	1.693382205
SRR327653	SRP002429	46313	SRS173992	SRA043926	3045	-0.318200996	-1.492624013	0.081956167	-0.058882492	0.021613383	-1.339515025	-0.992754174	-1.319976292	-0.891001786	-0.72287985	-1.433144775	-0.725224275	-1.082059542	-0.398706978	-0.332322767	-0.27907994	-0.374947487	-0.256798197	-1.167937083	-1.05264661	-0.619861025	-0.824339596	0.065927474	-0.226479308	-0.237325238	0.376547828	0.429783649	0.159412836	-1.275201582	-0.991794614	3.31036047	-0.821818438	-0.193722176	-0.661017649	-0.382970788	-1.105065042	-0.693644237	-0.849637117	-1.938842063	-1.130542394	-0.249891893	-0.406148079	-0.837428226	-1.352342027
SRR327654	SRP002429	46313	SRS173993	SRA043926	3046	-1.093784887	-1.848441353	0.216400242	-0.445071865	-0.22812356	0.700364015	-0.848357663	-0.638982049	5.266932101	-0.299064598	-1.10141	-1.418761336	1.977293826	-0.243674384	-0.046329689	0.013092131	0.19615383	-0.022127027	0.654305269	1.23327699	-0.594381963	-0.266621784	0.527950729	-0.333110035	-0.34450144	-0.985749664	-0.9016072	0.414116255	-1.402033802	0.807749146	0.48901052	-0.240574065	-0.030136639	0.786429874	2.875618393	-0.800692153	-0.927562426	-0.608779123	-1.78360907	0.164767115	-0.546014743	2.994842286	2.407669909	0.162769973
SRR327655	SRP002429	46313	SRS173994	SRA043926	3047	0.53977389	-2.144933133	-0.348851727	-1.211226527	-1.531761793	2.032562124	-1.545748961	0.665682905	-0.67249784	-1.579302709	-2.072619108	-1.920496961	-1.182726491	-0.644332349	-0.297079366	-0.271368066	-0.517630487	-0.356588832	-1.50683163	-0.830290485	-1.105318452	-1.225439481	-1.034634182	-1.3447007	-1.283120994	-0.820252796	-0.731779424	0.671401696	-1.518902426	2.299916906	0.067369138	0.890075763	-0.236947391	-0.809127573	4.370632152	-0.933714114	-0.760395803	-0.386560352	-2.222314243	-1.068821982	-0.413129982	-0.406148079	-1.169944622	3.460785651
SRR327656	SRP002429	46313	SRS173995	SRA043926	3048	-1.693530753	-0.132657957	-0.235932449	0.119020273	-0.11193303	0.504264842	0.089068296	-0.460157782	-0.35098372	0.217059276	0.321355207	-0.267112562	-0.332303171	4.793237227	0.020016451	-0.023000805	0.298617688	-0.003326602	0.901404983	1.945994798	-0.294765103	0.179460687	0.049111291	-0.19783684	-0.168368472	0.007403878	-0.160038513	-0.472556269	0.026119521	0.923340175	-0.188269692	-0.073377554	-0.01918936	0.926567625	0.035960969	0.665259906	-0.181553341	-0.244469824	-0.107575645	0.775535093	2.108246754	-0.406148079	-0.447317944	0.300131693
SRR327657	SRP002429	46313	SRS173996	SRA043926	3049	-0.375113119	0.079709151	-0.504145475	1.40399248	0.893033165	-0.847792576	0.569535947	-0.154198403	-0.523678492	1.022874345	0.39972806	0.369226161	-0.340090401	-0.190204371	-0.088424663	-0.11623431	0.183142544	0.016242995	0.317153669	0.675813079	0.449405521	0.577247632	0.080706656	0.787949968	0.835417172	1.666784947	1.341350486	-0.769090674	-0.246751809	0.30713623	0.992536217	-0.217641423	-0.128069734	0.488414001	-0.694647668	-0.661830448	-0.437096735	-0.2523907	-0.179530532	0.348512723	0.056552509	-0.406148079	0.009277593	0.018443074
SRR327658	SRP002429	46313	SRS173997	SRA043926	3050	-0.897334411	0.187642697	-0.134092929	0.050119376	-0.080883305	-0.090357211	0.428163934	0.091578049	-0.306986802	0.376885029	-0.024826384	0.8832186	-0.422180974	-0.229099768	-0.250356189	-0.195736393	-0.326385052	-0.190902506	-0.021378786	-1.032042638	1.941054691	1.570362223	-0.0214553	0.050401324	0.021200101	-0.34387633	-0.388142066	-0.607927063	0.259449871	-0.479147781	0.336662318	0.302495726	-0.147011946	-0.412136251	-0.030571095	0.163490985	0.083335716	-0.163242815	0.014503028	-0.06827112	0.335619611	-0.406148079	-0.257690881	0.211777631
SRR327659	SRP002429	46313	SRS173998	SRA043926	3051	3.031542786	-1.058583645	0.142205934	1.83422166	1.944519286	-1.592605457	-0.219436576	-0.637344264	-0.959832361	-0.674809884	-1.033375572	0.162901818	-1.247146869	-0.230855128	-0.185758625	-0.182142186	-0.356130991	-0.193947586	-0.760046015	-0.831832517	-0.607810668	-0.761516931	1.607741168	1.573278774	1.460008361	0.613772256	0.648070417	0.040591367	-0.950404389	-0.997794181	1.197962864	1.346155295	-0.37730429	-0.351699992	-0.923678823	1.32377628	-0.690537712	-0.848520827	-1.583522609	-1.025844125	0.120119919	-0.406148079	-0.571840749	-0.041827072
SRR327660	SRP002429	46313	SRS173999	SRA043926	3052	-0.408751698	0.119497687	-1.391314075	0.657998853	-0.703412374	0.602757509	1.684919142	-0.777272801	-0.267627951	1.033588026	0.111202282	1.520336381	-0.555808546	-0.310459231	-0.189976376	-0.220729553	-0.254006998	-0.055052073	0.344273259	-1.254910612	1.139490694	0.770274916	-1.25357742	-0.556378506	-0.534559556	0.807860864	0.248173102	-1.481780261	-0.734949635	-0.707660939	0.334497271	-0.324435111	-0.190762265	-0.348685913	-0.510416893	-0.698947607	-1.443435334	-0.985091639	0.553494497	0.512955614	0.060006162	-0.406148079	0.123865301	0.61398211
SRR327661	SRP002429	46313	SRS174000	SRA043926	3053	-0.145906195	-0.541641733	-0.081891271	-0.60149688	-0.671940971	-0.671344208	0.213368137	1.533189695	-0.42222825	0.460582722	0.835387409	-0.049286355	-0.575763103	-0.203298869	-0.221480956	-0.2871827	-0.388969753	-0.243363312	0.072357518	-0.4320033	0.047386278	-0.056684622	0.4523092	-0.801965295	-0.842792783	-0.852703588	-0.907927119	-0.908571425	-0.857494631	0.040999771	2.777411822	-0.612083112	-0.154168721	-0.576226053	-1.204613046	-0.554762915	-0.90353996	-0.873183851	-0.288768966	0.279125095	0.258470923	-0.406148079	-0.367730339	-0.60869646
SRR327662	SRP002429	46313	SRS174001	SRA043926	3055	-0.871767327	-0.265704194	0.298373679	-1.186655479	-0.87885845	0.891897351	0.552332187	-0.187795604	-0.595446744	-0.02016545	-0.553639826	0.866011691	-0.597544001	-0.237962044	-0.274225975	-0.268328628	-0.387482624	-0.177582436	-0.834727053	-0.348941805	-0.387504565	-0.443130925	0.005314256	-0.776528026	-0.79969361	-1.345858623	-1.408474918	-0.07601551	-0.251093286	-0.437636972	0.095768729	-0.086866362	-0.120296295	-0.440990799	-0.210673527	0.149823194	0.093071606	0.312692477	-0.33468574	-0.169371488	0.220269177	-0.406148079	-0.086443696	1.845544411
SRR327663	SRP002429	46313	SRS174002	SRA043926	3056	1.956299144	0.666377634	2.169277169	-0.987997972	1.134035615	-2.012287304	-1.70569842	-1.131970191	-0.560077145	-1.691812714	-1.15572394	-1.851356168	-0.273767494	-0.600262775	-0.054711953	-0.025190416	0.388329937	0.047601364	-0.345748847	0.916898258	-1.648149979	-1.323915321	1.493399623	0.6494176	0.382580257	-0.33795474	-0.208086011	0.746536799	1.189939411	0.065440313	1.212951025	-0.628979105	-0.226893605	0.210281542	0.077865658	0.42648281	1.657537636	-1.041098328	-0.590604714	-1.871134831	-0.671289263	-0.406148079	-1.055360145	-1.647927017
SRR327664	SRP002429	46313	SRS174003	SRA043926	3057	-0.385904516	-1.106884785	1.74967633	-0.231906316	1.470262232	-0.494854604	-1.265473831	-0.630084679	-0.830970323	-1.585245596	-1.396575585	-1.921013821	-0.928578307	-0.560512567	-0.315799523	-0.287928082	-0.518937422	-0.355887108	-1.397589275	0.076131366	-0.805307992	-0.733743287	2.272849575	0.576322374	0.493454361	0.505252345	0.402707548	0.09701857	-0.604746106	-0.583637435	-0.363726179	-0.171437999	-0.141292621	-0.80695415	1.837575892	-0.506152106	0.007108716	-0.949478097	-1.090917073	-1.250401539	0.245536249	-0.406148079	-0.467587363	0.728935977
SRR327665	SRP002429	46313	SRS174004	SRA043926	3059	-0.331874019	0.760768546	0.977892606	-1.11783391	-0.151040605	-1.008104033	0.136999049	1.082993624	-0.410451454	0.384584984	0.968667372	0.798018354	-0.482215275	-0.345979965	-0.217337747	-0.057133975	-0.467261175	-0.292658386	0.047254077	-0.575177403	0.415041565	0.252975386	0.628614603	-0.469643049	-0.457591573	-0.682019633	-0.81901767	3.444646397	0.361977813	-0.454657306	1.499513513	2.77917404	-0.166667111	-0.043360111	-1.537365281	-0.786476498	0.075140836	1.140726549	1.547656271	0.75364839	-0.286063251	-0.406148079	-0.329699268	-1.045306623
SRR327666	SRP002429	46313	SRS174005	SRA043926	3060	1.215809347	0.835672142	0.873416419	2.488962275	3.299636631	-3.86994169	-0.939063223	0.714475497	0.090978729	-0.350984086	0.562084232	0.161720643	1.601376564	-0.350860132	-0.162637666	0.000208468	0.060493882	-0.004342125	-0.778298116	0.178881604	-0.613483764	-0.530731027	1.255452567	4.744745562	4.770846647	-0.704940195	-0.519454341	-0.33961591	1.177703184	0.868290157	2.050734046	0.018477843	-0.211988459	0.121777924	-1.619081224	-1.655259284	1.82694128	1.743969975	-0.36623692	-1.147972587	-0.557688457	1.70522924	-0.374947845	-2.50099707
SRR327667	SRP002429	46313	SRS174006	SRA043926	3062	-1.358085905	-0.40943462	0.462653359	0.005863439	0.454304887	-0.065019224	-0.63516062	-0.787873585	-0.505555685	-0.875376837	-0.872825689	-0.74651154	-0.50535492	-0.52352854	-0.256453717	-0.334198422	-0.305078558	-0.318601949	-1.006467434	-1.001086523	-0.612561229	-0.805483984	0.566906863	0.200475797	0.179900142	0.129680818	0.241600313	-0.144946866	-0.162393143	-0.890594293	-1.024541084	-0.365797263	-0.126865913	-0.703842581	0.324074189	0.932532681	0.03496559	-0.635535727	-0.567806924	-0.704522933	-0.293428163	-0.406148079	-0.87501088	0.093132846
SRR327668	SRP002429	46313	SRS174007	SRA043926	3063	-0.656262831	-0.739987506	-0.653385687	-0.457664021	-1.085395499	0.491755102	0.049324173	-0.6536538	-0.599243186	0.862827144	-1.059678633	-0.436303525	4.212040586	1.009009911	4.872505455	4.867292841	0.94424565	4.884091196	0.658176076	-0.761427728	1.648770407	1.360808526	-1.053391712	-0.575204697	-0.510155497	-0.757300735	-0.630321788	-0.686347472	-0.525733442	-0.100775299	1.235179737	-0.580053843	0.300393571	3.944203199	0.011816406	-0.628817174	-0.388677501	-0.94040605	-0.917627697	2.701971673	-0.290333603	3.239993645	2.618285155	0.405490354
SRR327669	SRP002429	46313	SRS174008	SRA043926	3064	-0.737213012	0.471549765	0.067988313	-1.174964218	-1.090249465	1.036077613	0.001238769	0.254376397	0.848128094	-0.074308387	0.289746554	0.735723141	-0.216793412	0.314829864	-0.072296013	-0.014533198	0.089479829	0.537305857	3.286144484	0.788404593	0.22363278	0.392852969	-0.628460368	-0.594021561	-0.570926184	-1.305391302	-1.270802393	-0.27308917	0.453690515	-0.135407691	-0.253299859	-0.751829356	0.091526769	-0.37834609	1.166952815	-0.151648056	0.222030387	1.204338121	0.136551943	-0.003056722	0.168879407	-0.406148079	-0.076796442	0.548594696
SRR327670	SRP002429	46313	SRS174009	SRA043926	3065	-0.403488319	2.59768829	0.378986092	-0.544466602	-0.168098439	-1.327060975	0.241105722	-0.614664768	-0.18807037	0.269179206	1.275181407	0.968368262	-0.38105381	0.213604507	0.037774656	0.059245324	0.721126691	0.198738556	1.663387557	2.497525167	2.624008875	3.032137361	-0.816181606	-0.332585507	-0.465148353	1.225645508	0.652211964	3.253622457	2.789938379	3.011404478	0.888916716	-0.733956701	-0.015183776	1.23021347	-0.935520865	1.23665042	2.086845342	-0.917901512	2.649183751	-0.187761184	4.117582906	-0.406148079	0.167381134	-0.764576098
SRR327671	SRP002429	46313	SRS174010	SRA043926	3066	0.192861345	0.406599766	-2.270098135	0.017334109	-2.18799063	2.30528744	2.728745453	-0.535186953	1.143901447	2.178456525	1.128035147	1.09181425	0.932500097	-0.124299195	-0.014721921	-0.138639915	0.105447474	0.059782552	1.350423821	-0.250526793	-0.001835087	-0.060230037	-2.856827896	-1.451403291	-1.322169006	0.319703087	0.413057584	-1.771013499	-0.439514677	-0.504055828	-0.34028464	-0.94262258	-0.157434829	-0.092677849	-0.680264251	-0.77419274	-1.43654524	-0.022308714	1.102194154	2.922626766	0.110964385	-0.406148079	0.65329767	1.114978948
SRR327672	SRP002429	46313	SRS174011	SRA043926	3067	-0.187336927	1.259843465	2.821206245	-1.430779609	1.331244032	-1.367531455	-1.204793725	0.40493888	-0.233943648	-0.797387287	0.518318929	-0.489727781	0.271201335	-0.563806368	-0.109714001	-0.12070271	-0.106937483	-0.173682396	-0.388069576	-0.235104519	-0.77656764	-0.779619998	2.260045883	0.724251577	0.74307962	-1.186379746	-1.335301724	1.209640523	1.558553176	0.392736035	-1.024541084	-0.750269031	-0.134336146	-0.245291359	-0.23796734	-0.366282912	1.913896387	1.704226156	2.436508135	-0.813921797	-0.376053105	-0.406148079	-1.199876989	-0.998995914
SRR327673	SRP002429	46313	SRS174012	SRA043926	3068	-1.02921293	0.330477486	0.284450729	0.044924357	0.320553199	-0.228023486	-0.821571821	-0.559429941	-0.484288077	-0.720237919	-0.239406224	-0.67803464	-0.440357815	-0.510865151	-0.285642107	-0.266791995	-0.269306654	-0.302374007	-0.891147701	-0.338822808	-0.725281316	-0.755986432	0.224417212	0.123453753	0.122378945	0.353548684	0.416899405	0.788593114	0.639943415	-0.429173155	-1.024541084	-0.405776144	-0.111898398	-0.464623578	0.173025139	-0.093352395	0.701684204	0.179101922	0.281646976	-0.643081537	-0.139317563	-0.406148079	-0.549806494	-0.425887738
SRR327674	SRP002429	46313	SRS174013	SRA043926	3069	-0.77712942	-0.36267282	0.290801333	0.348074165	0.625277327	-0.893112475	-0.436931526	-0.57506148	-0.564392645	-0.210333619	-0.433728194	-0.425063239	-0.59896679	-0.478850543	-0.263642825	-0.297999562	-0.31523488	-0.279283874	-1.017326052	-0.986563198	-0.501202345	-0.698169656	0.431890536	0.574474676	0.570720839	0.066294623	0.076736609	-0.157598543	-0.265486969	-0.169345909	1.057057008	-0.103412204	-0.142467363	-0.577837337	-0.33125702	-0.351157226	-0.090116681	-0.040822515	-0.358229152	-0.605803326	0.699029822	-0.406148079	-0.629089071	-0.769028118
SRR327675	SRP002429	46313	SRS174014	SRA043926	3070	-0.028377	0.564456939	1.215919796	1.138088834	2.301927298	-1.696960866	-0.866832265	-1.178871352	-0.470321207	-0.886208541	-0.591983309	-1.165892646	0.037035004	-0.656439742	-0.270333965	-0.354981904	-0.201952876	-0.241274978	-1.316613772	-0.896541609	-0.776348687	-0.933913976	1.722543186	1.086037047	0.903773879	2.587290333	2.650991033	0.43601159	1.010780176	-0.720565264	-1.024541084	-0.857274963	-0.186134538	-0.613848877	0.62154091	0.208686449	1.173309218	-0.490333325	0.394604428	-0.689845605	0.359129746	-0.406148079	-0.971458065	-1.815707001
SRR327677	SRP002429	46313	SRS174016	SRA043926	3072	2.835886228	-0.474659106	-1.977474246	2.990996603	1.024841211	-0.081170931	1.047018181	1.372006455	1.728920088	1.949041702	0.127141944	1.437469741	2.117916702	1.518386908	1.136629824	1.071582172	0.771765917	1.158561313	2.412907015	0.386721132	1.92685275	1.888501339	-1.594096968	3.452681963	3.625473719	-0.497303892	-0.622247098	0.382653602	-0.647951855	1.508786583	-0.318234581	0.099067451	-0.177269048	2.23211946	-1.150485954	-2.288028854	-0.929100807	0.139733208	-0.041411484	1.921938111	0.365658813	1.837678212	0.845029795	-0.161222867
SRR327678	SRP002429	46313	SRS174017	SRA043926	3074	-0.517386076	0.642174755	-1.213049779	-0.153518211	-1.329484371	-0.094759355	0.02698333	2.982017841	-0.15472433	0.535929789	2.507106421	1.76501515	0.015314051	-0.365725926	-0.182584019	0.025787813	-0.356158876	-0.184814794	0.433610174	0.380039456	-0.479119062	-0.358353558	-1.511066726	-0.850650524	-0.789068899	-0.485609479	-0.382825572	0.38512452	-0.198205098	0.885705202	1.773589671	0.130174827	-0.103125875	-0.040731752	-1.363857473	-0.127521326	0.377825091	3.39622451	0.846338486	-0.367470467	-0.304591997	-0.406148079	-0.791150523	-0.726950862
SRR327679	SRP002429	46313	SRS174018	SRA043926	3075	0.249097168	-0.466648204	-0.769260422	0.566045139	-0.189756276	-0.277959314	-0.168766169	-1.405186423	-0.52992436	-0.166381906	-0.936433958	-0.650488944	-0.710603775	-0.423731206	-0.22793247	-0.301420173	-0.195666302	-0.221573007	-0.76176242	-0.724670096	-0.032066784	-0.199191979	-0.918588665	0.686667962	0.722716301	-0.448756123	-0.3890517	0.136685415	-0.24564842	-0.655502188	1.089698689	0.50156724	-0.188854208	-0.474857282	0.17997144	-0.050801685	-0.343763242	-0.887240618	-0.470428128	0.086380785	0.217916162	-0.406148079	-0.068186695	-1.448218966
SRR327680	SRP002429	46313	SRS174019	SRA043926	3076	-0.783436653	-0.276038976	0.007806977	-0.421330216	-0.407362974	0.006579638	0.164093	-0.5732109	-0.387033801	0.346428067	-0.185311598	0.15060605	-0.672393743	-0.225019585	-0.251297478	-0.266605113	-0.419574261	-0.255449351	-0.270870966	-0.58010367	0.248621424	0.096517105	-0.338484613	-0.202012799	-0.153676402	-0.396162626	-0.400640185	1.603914981	-0.337109048	-0.555547395	1.117726874	-0.283991027	-0.132200661	-0.488608799	0.26363142	-0.143253663	-0.382708019	-0.437833593	0.146618827	0.24350328	-0.014250632	-0.406148079	-0.001156355	-0.228752976
SRR327681	SRP002429	46313	SRS174020	SRA043926	3077	2.028104572	0.368153764	0.925195593	-0.105426763	0.79480963	-0.580963032	-1.107162277	-0.622458247	-0.648996076	-0.958289879	-0.719821506	-0.618163739	-0.016317852	0.158009554	-0.044277405	-0.045813289	0.292721138	-0.000724348	0.36957679	0.658840372	-0.358861672	-0.181005777	0.327042548	0.820284788	0.821354275	0.150548182	0.254612026	0.221743686	0.72668325	0.142519724	-0.366220049	-0.464019661	-0.242916743	0.285610795	0.678262287	0.651012437	0.9944835	-0.40929876	-0.888004381	-1.098892541	-0.340485056	-0.406148079	-0.491764133	1.023381617
SRR327682	SRP002429	46313	SRS174021	SRA043926	3078	0.295070872	0.845029568	-0.494836261	-1.406422596	-1.865799612	0.856070296	0.257439196	1.3034721	0.50297944	0.90476539	2.378401432	0.970762831	-0.139044045	-0.509015003	-0.106792449	-0.008277714	-0.255763033	-0.171175854	-0.462200705	-0.259546596	-0.521121212	-0.546943621	-1.245130187	-1.407454303	-1.355833533	-1.31807529	-1.243893299	0.568406287	0.412702909	0.03230753	0.841318365	1.711434052	-0.162225517	0.036485179	-0.540963002	-1.110719711	0.558080407	2.103310859	1.004986867	0.87537337	-0.275280993	-0.406148079	-0.533669246	-0.49193782
SRR327683	SRP002429	46313	SRS174022	SRA043926	3079	0.096826731	1.9018132	0.226301722	0.122996008	0.340940269	-1.132540353	1.475286031	2.132173374	0.647287023	2.050218082	1.099284207	2.144775163	1.267066997	0.127331321	-0.074576943	-0.057525992	0.245104388	0.076305594	1.092979179	0.119920446	2.570644871	2.426979223	-0.407687737	0.727450069	0.601970889	0.343432356	-0.445385382	2.076271541	1.939907223	1.693795249	0.845556907	0.509784605	-0.124374426	0.732557296	-1.163934212	-1.288188384	1.40752555	-0.392646965	2.179852274	1.368422317	5.869823472	2.111586609	2.242010219	-0.305220961
SRR327684	SRP002429	46313	SRS174023	SRA043926	3080	0.765569909	-1.353573933	-0.299134361	1.192749891	0.884105586	0.183826078	-0.622800014	-1.522244304	-0.791543572	-1.046576434	-1.51603852	-1.144348085	-1.047787024	-0.554774023	-0.268184349	-0.320557865	-0.464538025	-0.298281623	-1.33280995	-0.379599991	-0.51965077	-0.573613168	0.118029166	0.323940322	0.338997251	1.893075522	2.048228721	0.155355532	-0.850737519	-0.75913347	-0.376284014	-0.339219959	-0.210401268	-0.653345058	1.321588601	-0.456751365	-0.463608989	-0.644821499	-1.026787451	-0.951106682	0.352766006	-0.406148079	-0.094030321	0.725594862
SRR327685	SRP002429	46313	SRS174024	SRA043926	3081	-0.344091528	-0.260368783	-0.84812258	-0.226002298	-1.046403596	1.292983817	0.896025149	0.085187523	-0.48605322	0.217436851	0.396369477	0.531384388	-0.40916415	-0.160557102	-0.075214854	-0.059373558	0.010010791	-0.054406386	0.586950113	0.967274325	0.128468935	0.345822864	-0.678747473	-0.731138134	-0.826703961	-0.83615219	-0.745506713	-0.359386923	-0.604926115	0.411449147	-0.367882113	-0.26211066	-0.129491068	0.46162703	-0.13755518	0.21164508	-0.561180568	0.759664897	-0.227814737	0.07483209	-0.47268468	-0.406148079	-0.244076727	0.713527854
SRR327686	SRP002429	46313	SRS174025	SRA043926	3082	0.864015679	2.755043942	1.195489877	-1.548313482	-0.36366123	-0.430361259	0.142100859	1.54925173	-0.356645961	0.593326844	2.169565889	1.764351281	0.626072637	-0.073411391	-0.164233408	-0.095767224	-0.060831945	-0.059149241	-0.320182559	0.141336763	1.317936611	1.262932632	0.362289393	-0.496606707	-0.541835452	-0.929358763	-1.122290738	1.405362079	2.767825133	0.684557775	-1.024541084	-1.063822218	-0.153835082	-0.011584702	-0.752326691	-0.478491247	2.532546484	2.22130988	2.099564634	0.025730369	0.530534431	-0.406148079	0.203345023	-0.350929394
SRR327687	SRP002429	46313	SRS174026	SRA043926	3083	1.197211094	-0.879283256	0.884806209	0.32971951	1.184150008	-0.153188073	-0.792172761	-0.247576359	0.273881155	-0.388548465	-0.079445091	-0.860983476	-0.657708539	-0.517840346	-0.089875179	-0.198094948	-0.336662046	-0.282311689	-0.241569942	-0.268572404	-0.789067721	-0.799104182	1.084659899	0.214520796	0.270009592	1.889207991	1.744259195	1.19555995	-0.60422297	-0.667258576	-0.521077388	0.878828155	-0.282782513	-0.506847099	-0.0052479	1.951680953	-0.502161712	0.014429275	-0.089773804	0.575651162	-0.668504462	-0.406148079	-0.784542131	-1.516048714
SRR327688	SRP002429	46313	SRS174027	SRA043926	3084	0.145005762	0.334623979	-0.664717373	-1.069576208	-1.699944867	1.170933775	-0.215997271	1.923405246	0.468248482	0.281563176	1.529723785	0.12705461	1.096823655	-0.389877508	-0.00635852	0.048984297	0.054130533	-0.075760204	1.614683905	0.928273559	-0.662328673	-0.401272808	-1.156308929	-1.471988771	-1.41528801	-0.894899028	-0.753410289	-1.044095562	-0.245760495	0.483248816	-0.007111268	-0.796537185	-0.127046782	-0.21632183	-0.650718544	0.918976108	0.069973465	2.41605907	0.496012417	0.312355848	-0.673200642	-0.406148079	-0.767637905	-0.76743477
SRR327689	SRP002429	46313	SRS174028	SRA043926	3085	1.355318295	3.280652893	0.680506252	-1.086945147	-0.409514033	-1.473459663	-0.187087107	0.490690173	-0.250510708	0.357404246	1.169804776	1.654667448	0.251386526	0.48824871	-0.117657138	-0.14325675	0.160524088	0.016324792	-0.206757493	-0.509284071	0.322039729	0.181577092	-1.095649351	-0.032959382	-0.181698234	0.05371521	-0.441212068	1.040678223	3.177286975	1.229601139	0.846015568	-0.728298068	-0.188257101	-0.263066456	-0.069493642	-0.813803074	2.509888618	-0.517740107	2.696201524	-0.271718966	3.33580474	-0.406148079	0.130806028	0.422527166
SRR327690	SRP002429	46313	SRS174029	SRA043926	3086	-0.612700283	-0.805373934	-1.084280429	-0.494196277	-1.539923124	0.158921719	-0.336167925	-0.629722905	-0.18383477	-0.223679781	-0.713759249	-0.686890318	-0.601578298	-0.463734626	-0.208441916	-0.289949629	-0.275440906	-0.266989367	0.420467938	-0.546457069	-0.566127189	-0.655959764	-1.452208405	-1.027209719	-0.95289095	-0.756273112	-0.729749886	-0.890542887	-0.979550067	-0.673636848	2.215190698	-0.302588495	-0.144929981	-0.487088915	-1.347501084	-1.644593342	-1.214335821	-0.422198736	-0.737916058	0.090530329	-0.369956461	-0.406148079	-0.170083503	-1.330110108
SRR049777	SRP002429	46313	SRS066922	SRA017687	4000	1.599727269	-1.951678401	-1.291780033	1.505765149	0.229045832	0.862594619	-1.489299841	-1.177632031	0.201304371	-1.5338131	-2.292211923	-1.73920684	0.439787647	0.425774438	-0.095135619	-0.213058613	0.062932755	-0.212540719	0.151210152	0.759366577	-1.30444081	-1.039955842	-0.351038978	0.019833043	0.189770671	1.352963859	1.698741876	-0.554898136	-1.542045492	-0.275111714	-1.024541084	-1.094705573	-0.277527659	0.150684649	1.70545463	-0.181256169	-1.158219896	-0.739299263	-1.273188345	-1.048268013	-0.409229289	2.695412907	0.087511691	0.356100652
SRR049778	SRP002429	46313	SRS066765	SRA017687	4001	1.029856225	-0.371885082	-0.476450353	-1.338675875	-1.782113347	1.784350594	-0.098816336	1.661559482	-0.274136041	-0.526786777	-0.083417233	-1.457388422	-0.890322671	-0.635969438	-0.093807776	-0.098115315	-0.335887953	-0.356273025	0.053249888	-0.903425695	-0.537345162	-0.712478288	-0.195948271	-1.906160775	-1.843961213	-1.378139776	-1.294782739	-0.932522496	-0.736138536	-1.265255618	-1.024541084	-1.00604955	-0.267918098	-0.592517701	-0.401258476	0.588003347	-1.241409316	-0.185157137	-0.386200639	-0.060676682	-0.764047713	-0.406148079	0.037472523	-0.508199314
SRR049779	SRP002429	46313	SRS066725	SRA017687	4002	0.137610567	1.700198396	3.501573101	-0.681087504	2.731331889	-2.708247491	-1.270120648	-1.141429295	-0.695120751	-1.494312218	-0.586948504	-1.297868554	0.471802607	2.004023917	-0.256094482	-0.282092499	-0.184958341	-0.240789914	-1.434339671	-0.947175919	-1.131579807	-1.277248819	3.226909355	1.675078342	1.561447026	-0.297692995	-0.290197359	1.239859901	2.047252176	-1.0526876	-0.286576755	-0.941635215	-0.182406407	-0.70414745	-0.741477705	-0.036471247	2.420047171	-1.047977396	0.260007346	-1.478934413	-0.597291065	-0.406148079	-1.184222106	-0.889124983
SRR049780	SRP002429	46313	SRS066889	SRA017687	4004	-0.998647106	-0.319438695	-0.102667423	-0.453906393	-0.547631895	0.677936953	-0.332484979	-0.121325983	1.183979756	-0.447379497	-0.817495232	-0.490449004	2.495606998	0.420903807	0.016990976	-0.009786057	0.354843202	-0.093765969	1.124258581	1.980660513	-0.081371805	0.386700092	-0.454293223	-0.451160885	-0.414539689	-0.269830798	-0.258877022	-0.469358673	-0.301823782	0.994448876	-1.024541084	-0.722053427	-0.062010872	0.845454809	-0.09925654	0.033406317	-0.09148398	-0.295930863	-0.322837662	-0.610075561	-0.217606055	3.04814967	2.098711692	1.384863195
SRR049781	SRP002429	46313	SRS066965	SRA017687	4005	-0.097300801	-0.291649463	0.231997053	0.144582759	0.36773572	0.043548553	-0.737834173	0.172552465	0.615223793	-0.907775097	-0.293722966	-0.946360073	1.229637311	0.475759162	-0.136268472	-0.038761539	0.081778719	-0.146327595	0.408527419	3.392511271	-0.612703469	0.22062874	-0.114282642	-0.454973353	-0.403362137	2.457309709	2.562051758	0.265361865	0.195803124	0.351840062	-1.024541084	-0.813143858	0.015587665	0.26732512	-0.306722004	0.091903232	0.472290341	0.209207972	-0.055027503	-0.486674587	-0.234996426	1.744538013	3.221128544	1.734587278
SRR049782	SRP002429	46313	SRS066716	SRA017687	4006	-0.379817815	0.388663329	0.453036589	0.349042976	0.783811013	-0.779515775	-0.2007194	-0.177009101	-0.490422574	-0.692741891	-0.047319466	-0.379153817	-0.606344184	-0.424594618	-0.294083715	-0.278254829	-0.40279265	-0.27771377	-0.742389312	-0.511140139	-0.495899225	-0.582172588	0.82063272	0.327787909	0.321538083	0.793315496	0.842986308	0.489783583	0.529291064	-0.985234623	0.120561303	0.124242466	-0.146499738	-0.533084994	-0.434059961	1.494280185	0.650709481	-0.61283651	0.446580882	-0.546479365	-0.28114089	-0.406148079	-0.330985607	-0.499402786
SRR049783	SRP002429	46313	SRS066785	SRA017687	4007	-0.569858142	0.135317582	-0.393627727	-0.442171686	-0.817824482	0.868260736	0.484560305	0.897235787	0.39821953	0.154140778	0.479775891	0.801518703	0.970574112	-0.03962017	-0.116028024	-0.071756179	-0.074077882	-0.136123801	0.120129548	0.773614944	1.528795634	1.607398893	-0.474710258	-0.732918236	-0.670941054	-0.332295373	-0.263231391	-0.342587929	0.027985708	0.349547138	-1.024541084	-0.505363176	-0.114710618	0.305839282	0.763524201	0.280886199	0.080466956	1.051288167	0.123584432	-0.296467302	-0.186479245	1.479755763	1.019981061	0.791430719
SRR049784	SRP002429	46313	SRS067055	SRA017687	4009	0.626693154	0.401323284	0.173467159	0.023663394	0.191781708	-0.123318489	-0.699321611	-0.373959728	-0.547018451	-0.81899639	-0.379033453	-0.567984411	-0.677666526	-0.281441452	-0.228092525	-0.235302802	-0.295070022	-0.300599098	-0.834756336	0.031396271	-0.691422956	-0.637914453	0.16724379	-0.544479035	-0.503617682	1.532383118	1.60244897	-0.053524522	0.627362011	-0.532582475	-1.024541084	-0.928145525	-0.20685974	-0.434192128	-0.436706063	0.306605331	0.558164168	0.387459151	0.736341907	-0.59692335	-0.159027821	-0.406148079	-0.350579659	0.423884817
SRR049785	SRP002429	46313	SRS067059	SRA017687	4010	0.566355424	-0.012581619	-0.761579286	0.526592375	-0.220275308	0.120481666	0.139057038	-0.424987123	-0.155209294	-0.194020943	-0.445421177	-0.628146844	-0.552096367	-0.622026255	-0.164405901	-0.226049998	-0.10913319	-0.219608171	-0.519979522	-0.592688397	-0.396785143	-0.508725494	-0.789784165	0.35323575	0.391663865	0.157430001	0.218055294	-0.61199757	0.120083034	-0.569319888	0.20027866	-0.340228284	-0.235943521	-0.537386173	-0.899859156	0.763871881	-0.086971792	-0.324850263	0.211467138	0.208179664	0.260493763	-0.406148079	-0.281733316	-0.952498427
SRR049786	SRP002429	46313	SRS066890	SRA017687	4011	-0.534514111	-0.106550326	0.562818961	0.063765597	0.610373181	-0.132056168	-0.437572666	0.541328826	0.577275403	-0.200751713	-0.079102669	0.064052896	1.188899862	-0.027671762	-0.12864696	-0.107667604	-0.0084819	-0.151888818	0.432556717	0.766589778	0.361358572	0.516284101	0.87955637	0.048949366	0.072476561	0.402252453	0.472104209	-0.276627813	0.115709829	0.164010856	-1.024541084	-0.74963452	-0.116727315	0.23271099	0.37544403	0.674183018	0.262305606	0.41629564	-0.364579608	-0.483146494	-0.415558948	1.499559649	0.7015301	-0.013358904
SRR049787	SRP002429	46313	SRS066815	SRA017687	4013	-1.524029365	-0.375862145	-0.436384872	0.324084498	-0.103804258	0.507682462	0.036743348	0.707598343	-0.446277679	0.25981793	0.303860793	0.392926172	-0.40108773	-0.035110201	-0.006838552	0.075202944	0.287375773	0.035377324	1.188066168	2.151204505	0.065007441	0.563138983	-0.059028712	-0.003387526	-0.02493695	-0.146587181	-0.019740232	-0.761349103	-0.322660767	0.97459407	-1.024541084	0.148851542	-0.026224738	1.096924366	0.400552461	0.013571815	-0.251654682	0.992632468	-0.6189151	-0.110919098	-0.501841798	-0.406148079	-0.381475507	0.056253578
SRR049788	SRP002429	46313	SRS066968	SRA017687	4014	0.073068015	0.960647404	0.808923653	-0.760564333	0.036685315	0.085262548	0.420269552	0.067178204	-0.450530448	0.444862035	0.946683544	0.388429255	-0.143758927	-0.043318478	0.064926692	0.03028384	0.460732816	0.082927485	1.00923373	2.23157747	0.115920577	0.629425249	0.630124095	-0.368417202	-0.386563599	-0.107531699	-0.059889534	0.729716551	0.987711476	0.701711607	-0.409345009	0.455135296	-0.127545482	1.128705737	0.100496412	0.90282444	0.655029725	-0.176400751	0.979254643	0.469937783	-0.402788726	-0.406148079	-0.145556205	-0.12542637
SRR327691	SRP002429	46313	SRS174030	SRA043926	4017	-0.537145801	0.284489113	0.476195905	-0.678924511	-0.206093893	0.300926916	-0.365793962	1.445343067	0.276135104	-0.129874346	1.27522376	-0.067047752	0.581438141	2.333762554	0.041762863	0.003754071	9.223771849	0.038898841	0.819381778	1.47439707	-0.319941966	0.04581204	0.17337433	-0.254085228	-0.283540023	-0.391740015	-0.377142609	-0.21677353	0.411150531	0.872457137	-1.024541084	-0.136602719	-0.069602816	0.416987106	0.139690073	1.17257624	0.439164546	0.292512247	0.258305231	0.226429024	0.336214419	-0.406148079	-0.607222555	-0.315155065
SRR049790	SRP002429	46313	SRS067003	SRA017687
SRR327692	SRP002429	46313	SRS174031	SRA043926	4020	-0.55011312	1.004312653	0.260573407	-0.533922897	-0.272731447	0.038189159	-0.089784191	-1.367699744	0.460594402	-0.127113404	-0.678003412	0.218051497	1.1219489	0.036760902	-0.013530881	-0.193383367	0.060650463	-0.139130377	-0.258264824	0.152861626	-0.540817538	-0.468996755	-0.494498906	-0.441930298	-0.446615175	-0.169029617	-0.175363454	-0.37705274	0.533889561	-0.210228872	-1.024541084	-0.818665343	-0.135904039	0.129151549	-0.591566495	-1.629901868	0.259641954	-0.876602651	0.711640571	-0.388509814	-0.33880709	1.490819249	1.44445978	0.784954076
SRR327693	SRP002429	46313	SRS174032	SRA043926	4021	0.349542434	1.47319861	0.769903789	-1.004881977	-0.241839816	-0.229833363	-0.910834883	2.637856646	-0.08527748	-0.297887433	2.166895566	0.295145633	0.958066082	-0.509386352	-0.149652203	0.029213693	-0.173198893	-0.230034086	-0.63545467	0.995708053	-0.785620441	-0.500579639	0.630112136	-0.554508292	-0.500481956	-0.640243202	-0.573199846	0.806391838	1.511631488	1.299433679	-1.024541084	-0.825683721	-0.1489653	0.177180796	-0.830081382	1.049073294	1.727865744	3.457465362	1.600871025	-0.924338077	-0.356023873	1.217191852	-0.037257811	-0.325266185
SRR327694	SRP002429	46313	SRS174033	SRA043926	4022	-0.520547044	-0.634023407	0.031205275	0.423778139	0.447673096	0.097076504	-0.891623351	-0.602832598	-0.272099334	-1.143808377	-0.951682548	-1.152659661	-0.195072106	-0.411720053	-0.226628915	-0.220184962	-0.210101308	-0.294954178	-0.771418233	0.744988019	-0.763265909	-0.538280524	0.351315315	0.407274321	0.442291853	0.092423479	0.18659543	0.31282875	-0.433156902	-0.668744035	-1.024541084	-0.748788064	-0.074595732	-0.482219543	0.154214546	0.400270469	-0.175708208	-0.172616984	-0.633834418	-0.898963845	-0.492143255	-0.048055041	0.833215066	0.08459857
SRR327695	SRP002429	46313	SRS174034	SRA043926	4023	0.788020132	-0.645553585	1.03564756	0.248778706	1.250960964	-0.396926065	-0.89287002	-0.930895998	-0.621419914	-0.975419269	-1.085270139	-0.374002353	-0.678115955	-0.3020623	-0.259498198	-0.281681528	-0.378875782	-0.268030729	-0.897194142	-0.585239082	-0.537689621	-0.638481489	1.953746949	0.114783856	0.134323844	0.79661069	0.849014326	0.601847056	-0.37483454	-0.907633755	-0.329389352	-0.369832596	-0.236555246	-0.494799013	1.216229994	0.008469026	0.036391431	-0.401672759	-0.442941878	-1.097729398	-0.062865689	-0.406148079	-0.997234036	-0.966110327
SRR327696	SRP002429	46313	SRS174035	SRA043926	4024	-0.945557548	-0.122755085	0.61458035	0.172080713	0.766452823	-0.361775629	-0.744307415	-0.619677323	-0.53676659	-0.990741178	-0.793509053	-0.728901173	-0.66759475	-0.335014627	-0.284525462	-0.30566295	-0.300321864	-0.309700263	-1.013289316	-0.808089932	-0.857284028	-0.988783874	0.526081674	0.291106719	0.289668649	1.08240874	1.143317628	0.080838377	0.161585605	-0.640689278	-1.024541084	-0.699517664	-0.146017542	-0.590401459	-0.400665035	0.251838037	0.404363502	-0.14002399	-0.096075669	-0.898065923	-0.298207045	-0.406148079	-1.163599233	0.795149487
SRR049792	SRP002429	46313	SRS066847	SRA017687	4025	0.450090616	-0.21850328	1.490047562	-0.95160231	0.510139911	-0.084488857	-0.908287002	0.714908644	-0.550116749	-1.158097915	-0.33585353	-0.830350273	-0.74249537	-0.525281127	-0.236502758	-0.240465782	-0.404013721	-0.328790965	-0.983539415	0.145117308	-0.546067182	-0.47570326	1.776353607	-0.328954529	-0.293219974	-0.142940997	-0.155161501	0.434431673	0.082378109	-0.535746573	-1.024541084	-0.447029773	-0.120852074	-0.572903838	-1.099223712	2.221654272	0.405719278	0.530259941	0.144914453	-0.751820224	-0.666948364	-0.406148079	-0.1623925	0.841945393
SRR327697	SRP002429	46313	SRS174036	SRA043926	4026	0.595098178	0.082051594	-0.621133439	-0.4270288	-1.023037058	1.032591556	0.585422769	-0.864975793	-0.350061	0.184363115	-0.321484552	0.086740916	-0.334864147	-0.061079472	-0.173171019	-0.240800148	-0.076568793	-0.139622117	-0.567456731	-1.076276789	0.27484133	0.00509254	-1.172203166	-0.796692176	-0.779300281	0.03437573	0.106054024	-0.707811738	0.269326562	-1.121206531	-1.024541084	-0.752720076	-0.251488625	-0.542500628	0.408939542	-0.696441773	-0.118153089	-1.12860181	0.104851008	0.279346022	-0.268509459	-0.406148079	-0.190467205	-0.407294058
SRR327698	SRP002429	46313	SRS174037	SRA043926	4027	0.75793948	-0.107861475	-0.520233343	0.271151799	-0.238302286	0.539352393	-1.061009785	1.468409765	0.627674406	-0.916237573	1.035801007	-0.682084053	0.214085242	-0.658126209	-0.11786206	-0.041046934	-0.200973862	-0.224197197	-0.825356318	0.607898481	-1.360630055	-1.127770624	-0.026352418	-0.209183624	-0.230612004	-0.073937419	0.076256134	-0.467125215	-0.017859373	0.25447822	-1.024541084	-1.011177036	-0.184207087	0.005771311	0.909149554	-0.786746149	0.687853291	2.42805257	-0.086727873	-0.872202349	-0.623404706	1.446023952	-0.198469027	-0.192064517
SRR327699	SRP002429	46313	SRS174038	SRA043926	4028	-0.199025157	0.236337528	0.913116716	-0.692561492	0.20398988	-0.078092099	-0.701908666	0.559369157	-0.418753037	-0.823106958	0.287360565	-0.518567732	-0.352725759	-0.362657001	-0.217866315	-0.138385847	-0.33755773	-0.298293566	-0.542880744	2.002031993	-0.311824376	0.176629647	1.126346264	-0.295126613	-0.267837784	-0.421582228	-0.405809735	1.78504063	0.325441222	-0.304277334	-1.024541084	-0.690243867	0.001990225	-0.393599797	-0.473349062	0.864031427	0.50110471	0.71155158	0.412697844	-0.568625483	-0.374853082	-0.406148079	2.177001865	-0.306741227
SRR327700	SRP002429	46313	SRS174039	SRA043926	4029	-0.8209125	-0.937311194	-1.762119107	2.502957981	0.752559287	0.214848931	1.853973488	-0.497743144	-0.104673096	1.485462777	0.016086611	1.862443727	-0.629191527	0.199275527	-0.192571176	-0.204833634	-0.3952731	-0.26462048	0.261844195	-1.197739987	2.185003838	1.759318089	-1.231784723	1.314235677	1.432987748	2.082938236	2.237879182	-1.742815953	-1.617017169	-0.941303838	-0.018454938	3.978398417	-0.173178507	-0.15685876	-0.060285392	-0.84773681	-2.101352633	-1.056812714	-0.723234145	1.50921618	-1.427434831	-0.406148079	0.287424836	0.752162358
SRR327701	SRP002429	46313	SRS174040	SRA043926	4030	-1.272798582	-0.51423533	-0.059288211	0.431518877	0.366528454	0.104835475	-0.292594426	-0.821881697	-0.399003808	-0.598507844	-0.927800386	-0.47393687	-0.549611799	-0.268147379	-0.26395966	-0.325339671	-0.343593512	-0.299286257	-0.654909556	-1.086483177	-0.390387124	-0.61809402	0.092270628	0.239905917	0.227177086	0.299151842	0.337173894	-0.196153624	-0.324190495	-0.651488353	-1.024541084	-0.56205316	-0.131403412	-0.671927254	-0.011641499	0.965733679	-0.22458206	-0.783723321	-0.700554162	-0.485131111	0.299017976	-0.406148079	-0.694225086	0.583378608
						FFQ	FFQ	FFQ	FFQ	FFQ	FFQ	FFQ	FFQ	FFQ	FFQ	FFQ	FFQ	FFQ	FFQ	FFQ	FFQ	FFQ	FFQ	FFQ	FFQ	FFQ	FFQ	FFQ	FFQ	FFQ	FFQ	FFQ	FFQ	FFQ	FFQ	FFQ	FFQ	FFQ	FFQ	FFQ	FFQ	FFQ	FFQ	FFQ	FFQ	FFQ	FFQ	FFQ	FFQ
[truncated: 711 more columns]
