# Supplementary material for: A Western Diet Ecological Module Identified from the ‘Humanized’ Mouse Microbiota Predicts Diet in Adults and Formula Feeding in Children
Source: PLoS One. 2013 Dec 31;8(12):e83689. doi: 10.1371/journal.pone.0083689 (PMC3877084; doi:10.1371/journal.pone.0083689)
Supplement: Table S8 — Summary file of Genus abundance with annotation from Human Age and Geography study. Both raw counts/sample (top) and normalized values (frequency/sample: bottom) are shown. (TXT) [file pone.0083689.s011.txt]

Country	Region	Family ID	Family member	Sample Identifier	Age (Years)	Zygosity	Gender	BMI (kg/m2)	Breast-fed	Number of V4-16S rRNA Illumina sequences	MG-RAST ID	Metagenome Name	bp Count	Sequence Count	Biome	Feature	Material	Country	Coordinates	Sequence Type	Sequence Method	SR CODE	Parabacteroides	Bacteroides	Odoribacter	Alistipes	Butyricimonas	Barnesiella	Holdemania	Dorea	Erysipelotrichaceae_incertae_sedis	Acidilobus	Caldisphaera	Ignicoccus	Staphylothermus	Stetteria	Sulfophobococcus	Thermodiscus	Thermosphaera	Hyperthermus	Pyrolobus	Fervidicoccus	Stygiolobus	Sulfurisphaera	Thermofilum	Caldivirga	Thermocladium	Thermoproteus	Methanocella
Venezuela	Platanillal	AmzP_NA	NA	Amz10baby	0.5	NA	NA	19	Yes	1'612'732	4489349.3	Amz10baby.418545	162'533'294	1'741'375	human-associated habitat	human-associated habitat	feces	Venezuela	5.425833, -67.646	Amplicon	pyrosequencing	4489349_3	16	97	1	3	7	24	22	56	16	0	0	0	0	0	0	0	0	0	0	0	0	0	0	0	0	0	0
Venezuela	Platanillal	AmzP_NA	NA	Amz11inf	1	NA	Male	15.4	Yes	1'289'964	4489350.3	Amz11inf.418832	156'176'169	1'629'418	human-associated habitat	human-associated habitat	feces	Venezuela	5.425833, -67.646	Amplicon	pyrosequencing	4489350_3	11912	32880	1292	12983	72	740	32	7903	85	0	0	0	0	0	0	0	1	0	0	0	0	0	0	0	1	0	0
Venezuela	Platanillal	AmzP_NA	NA	Amz12inf	1	NA	NA	15.6	Yes	1'472'510	4489351.3	Amz12inf.418624	151'320'529	1'568'011	human-associated habitat	human-associated habitat	feces	Venezuela	5.425833, -67.646	Amplicon	pyrosequencing	4489351_3	137	1451	4	3	13	201	18	23092	39855	0	0	0	0	0	0	0	0	0	1	0	0	0	0	0	0	0	0
Venezuela	Platanillal	AmzP_NA	NA	Amz13chld	1.2	NA	Female	15.8	Yes	1'676'899	4489352.3	Amz13chld.418761	186'932'475	1'951'538	human-associated habitat	human-associated habitat	feces	Venezuela	5.425833, -67.646	Amplicon	pyrosequencing	4489352_3	830	68370	4773	11936	13	12489	33	59063	73523	0	1	0	0	0	0	1	2	1	0	0	0	1	1	2	0	0	0
Venezuela	Platanillal	AmzP_NA	NA	Amz14chld	1.2	NA	Female	15.2	Yes	2'690'592	4489353.3	Amz14chld.418565	305'135'964	3'130'236	human-associated habitat	human-associated habitat	feces	Venezuela	5.425833, -67.646	Amplicon	pyrosequencing	4489353_3	18626	47914	14625	13005	29	16521	64	61845	444	0	0	0	0	0	0	0	2	1	0	0	2	0	1	0	0	0	0
Venezuela	Platanillal	AmzP_NA	NA	Amz15chld	1.5	NA	NA	NA	Yes	1'903'249	4489354.3	Amz15chld.418538	206'802'267	2'122'690	human-associated habitat	human-associated habitat	feces	Venezuela	5.425833, -67.646	Amplicon	pyrosequencing	4489354_3	631	3288	46	322	62	808	427	52217	256277	0	0	0	0	0	0	0	0	3	1	0	1	0	1	0	0	0	0
Venezuela	Platanillal	AmzP_NA	NA	Amz16chld	1.7	NA	Male	16	Yes	2'030'866	4489355.3	Amz16chld.418563	212'622'815	2'196'463	human-associated habitat	human-associated habitat	feces	Venezuela	5.425833, -67.646	Amplicon	pyrosequencing	4489355_3	618	10190	16	73	29	70	64	34821	30469	0	0	0	0	0	0	0	0	5	0	0	0	0	1	2	0	0	0
Venezuela	Platanillal	AmzP_NA	NA	Amz17chld	2.0	NA	Male	15.9	Yes	2'173'196	4489356.3	Amz17chld.418460	242'369'282	2'480'264	human-associated habitat	human-associated habitat	feces	Venezuela	5.425833, -67.646	Amplicon	pyrosequencing	4489356_3	9101	24270	131	2015	596	15258	1176	58421	149159	0	0	0	0	0	1	0	0	0	0	0	0	0	0	2	0	0	0
Venezuela	Platanillal	AmzP_NA	NA	Amz18chld	3.0	NA	Female	14.2	NA	1'560'542	4489357.3	Amz18chld.418680	173'077'959	1'794'447	human-associated habitat	human-associated habitat	feces	Venezuela	5.425833, -67.646	Amplicon	pyrosequencing	4489357_3	279	216	19	51	77	3119	595	50802	26573	0	0	0	0	0	0	1	0	0	3	0	2	1	0	1	0	0	0
Venezuela	Platanillal	AmzP_NA	NA	Amz19chld	4.0	NA	NA	16.3	NA	2'079'320	4489358.3	Amz19chld.418410	238'395'966	2'449'900	human-associated habitat	human-associated habitat	feces	Venezuela	5.425833, -67.646	Amplicon	pyrosequencing	4489358_3	3032	13671	1252	1337	4842	111823	11481	128869	25437	0	0	0	0	0	0	0	0	0	0	0	0	0	0	2	0	0	0
Venezuela	Platanillal	AmzP1	Brother	Amz1baby	0.25	NA	Male	NA	Yes	2'192'400	4489359.3	Amz1baby.418645	225'936'207	2'323'941	human-associated habitat	human-associated habitat	feces	Venezuela	5.425833, -67.646	Amplicon	pyrosequencing	4489359_3	20	1033	4	7	8	50	61	162	58	0	0	0	2	0	0	1	0	0	1	0	0	0	0	0	1	0	0
Venezuela	Platanillal	AmzP1	Sister	Amz1teenF	15.0	NA	Female	24.7	NA	2'984'814	4489360.3	Amz1teenF.418404	374'970'975	3'842'010	human-associated habitat	human-associated habitat	feces	Venezuela	5.425833, -67.646	Amplicon	pyrosequencing	4489360_3	7161	609	42	218	423	20046	1750	98326	61291	0	0	0	0	2	0	1	2	2	2	0	1	2	0	3	0	0	1
Venezuela	Platanillal	AmzP_NA	NA	Amz20chld	4.0	NA	NA	16.2	NA	1'514'460	4489361.3	Amz20chld.418556	193'902'645	1'969'121	human-associated habitat	human-associated habitat	feces	Venezuela	5.425833, -67.646	Amplicon	pyrosequencing	4489361_3	30103	6098	231	2855	12031	161320	36833	7916	39346	0	0	0	0	2	0	0	0	1	4	0	0	0	0	2	0	0	0
Venezuela	Platanillal	AmzP_NA	NA	Amz21chld	5.0	NA	NA	15.4	NA	1'033'002	4489362.3	Amz21chld.418413	136'282'352	1'397'401	human-associated habitat	human-associated habitat	feces	Venezuela	5.425833, -67.646	Amplicon	pyrosequencing	4489362_3	6753	1763	226	2705	849	35699	12334	20186	27640	0	0	0	0	1	0	0	2	1	2	0	0	0	1	2	0	0	0
Venezuela	Platanillal	AmzP_NA	NA	Amz22chld	6.0	NA	Female	14.7	NA	1'114'489	4489363.3	Amz22chld.418485	124'377'398	1'271'869	human-associated habitat	human-associated habitat	feces	Venezuela	5.425833, -67.646	Amplicon	pyrosequencing	4489363_3	1988	11026	536	844	536	15957	1441	25302	38641	0	0	0	0	0	0	0	0	0	0	0	0	0	0	1	0	0	0
Venezuela	Platanillal	AmzP_NA	NA	Amz23chld	7.0	NA	NA	15.9	NA	1'687'745	4489364.3	Amz23chld.418722	179'959'525	1'855'290	human-associated habitat	human-associated habitat	feces	Venezuela	5.425833, -67.646	Amplicon	pyrosequencing	4489364_3	148	253	6	38	20	1158	491	30305	27520	0	0	0	0	0	2	0	0	6	0	0	1	0	0	2	1	0	0
Venezuela	Platanillal	AmzP_NA	NA	Amz24chld	7.0	NA	NA	14.2	NA	1'186'537	4489365.3	Amz24chld.418412	152'476'649	1'559'269	human-associated habitat	human-associated habitat	feces	Venezuela	5.425833, -67.646	Amplicon	pyrosequencing	4489365_3	5804	1771	120	1827	428	30925	16283	28829	56623	0	0	0	0	0	1	1	0	0	0	0	0	2	0	4	0	0	0
Venezuela	Platanillal	AmzP_NA	NA	Amz25chld	8.0	NA	NA	15.2	NA	1'752'289	4489366.3	Amz25chld.418466	208'959'522	2'128'126	human-associated habitat	human-associated habitat	feces	Venezuela	5.425833, -67.646	Amplicon	pyrosequencing	4489366_3	3590	13352	1839	1167	1428	5133	4073	61620	37178	0	0	0	0	1	0	0	1	0	1	1	4	1	1	6	0	0	0
Venezuela	Platanillal	AmzP_NA	NA	Amz26chld	9.0	NA	NA	15.9	NA	1'298'878	4489367.3	Amz26chld.418481	147'387'248	1'502'821	human-associated habitat	human-associated habitat	feces	Venezuela	5.425833, -67.646	Amplicon	pyrosequencing	4489367_3	11385	609	70	982	336	5822	11968	37514	44239	0	0	0	0	0	0	1	0	1	0	0	0	0	0	0	0	0	0
Venezuela	Platanillal	AmzP_NA	NA	Amz27chld	9.0	NA	NA	15.9	NA	2'052'489	4489368.3	Amz27chld.418705	233'395'111	2'396'225	human-associated habitat	human-associated habitat	feces	Venezuela	5.425833, -67.646	Amplicon	pyrosequencing	4489368_3	893	17868	51	101	2100	33837	479	23266	42529	0	0	0	0	1	0	0	0	2	0	0	0	1	0	0	1	0	0
Venezuela	Platanillal	AmzP_NA	NA	Amz28chld	11.0	NA	NA	15.9	NA	1'918'718	4489369.3	Amz28chld.418508	216'237'061	2'226'718	human-associated habitat	human-associated habitat	feces	Venezuela	5.425833, -67.646	Amplicon	pyrosequencing	4489369_3	6822	3956	224	3889	1631	59777	14450	52555	31893	0	0	0	0	1	0	0	0	1	2	0	1	0	0	1	0	0	0
Venezuela	Platanillal	AmzP_NA	NA	Amz29adlt	39.0	NA	Male	27.2	NA	2'265'828	4489370.3	Amz29adlt.418370	267'951'168	2'732'271	human-associated habitat	human-associated habitat	feces	Venezuela	5.425833, -67.646	Amplicon	pyrosequencing	4489370_3	28915	932	615	235	2293	13987	28925	42679	32862	0	0	0	0	2	1	3	0	6	1	0	2	1	3	3	0	0	0
Venezuela	Platanillal	AmzP2	Mother	Amz2adltF	35.0	NA	Female	NA	NA	1'329'167	4489371.3	Amz2adltF.418633	229'664'548	2'353'047	human-associated habitat	human-associated habitat	feces	Venezuela	5.425833, -67.646	Amplicon	pyrosequencing	4489371_3	2391	280	38	49	844	11491	1969	8980	4917	0	0	0	0	0	0	0	0	0	0	0	0	0	0	0	0	0	0
Venezuela	Platanillal	AmzP2	Daughter	Amz2infF	1	NA	Female	NA	Yes	1'535'978	4489372.3	Amz2infF.418430	156'027'609	1'656'648	human-associated habitat	human-associated habitat	feces	Venezuela	5.425833, -67.646	Amplicon	pyrosequencing	4489372_3	103	734	0	15	4	20	48	15571	140	0	0	0	1	0	0	0	1	0	0	0	0	0	1	0	0	0	0
Venezuela	Platanillal	AmzP_NA	NA	Amz30adlt	45.0	NA	NA	24.8	NA	3'160'879	4489373.3	Amz30adlt.418837	374'060'232	3'820'868	human-associated habitat	human-associated habitat	feces	Venezuela	5.425833, -67.646	Amplicon	pyrosequencing	4489373_3	32188	156690	1783	4591	3868	132331	11341	75580	40717	0	0	0	0	0	1	0	0	1	1	0	2	1	0	2	0	0	0
Venezuela	Platanillal	AmzP_NA	NA	Amz31adlt	49.0	NA	NA	26.9	NA	1'386'254	4489374.3	Amz31adlt.418759	147'589'770	1'522'604	human-associated habitat	human-associated habitat	feces	Venezuela	5.425833, -67.646	Amplicon	pyrosequencing	4489374_3	4156	7122	186	447	260	982	604	60606	142255	0	0	0	0	0	0	2	0	0	0	1	0	0	0	1	0	0	0
Venezuela	Platanillal	AmzP_NA	NA	Amz32eldF	56.0	NA	Female	16.6	NA	2'733'137	4489375.3	Amz32eldF.418511	346'099'363	3'539'741	human-associated habitat	human-associated habitat	feces	Venezuela	5.425833, -67.646	Amplicon	pyrosequencing	4489375_3	42899	94363	3047	17596	3953	96362	28486	94760	105000	0	0	0	0	0	3	2	1	2	3	0	0	2	1	6	0	0	0
Venezuela	Platanillal	AmzP_NA	NA	Amz33eld	66.0	NA	Female	19	NA	450'479	4489376.3	Amz33eld.418866	53'019'989	546'676	human-associated habitat	human-associated habitat	feces	Venezuela	5.425833, -67.646	Amplicon	pyrosequencing	4489376_3	796	6027	520	1523	904	22271	1606	3790	5039	0	0	0	0	0	0	0	0	1	0	0	1	0	0	0	0	0	0
Venezuela	Platanillal	AmzP_NA	NA	Amz34eld	74.0	NA	Male	NA	NA	2'670'830	4489377.3	Amz34eld.418382	341'059'462	3'490'163	human-associated habitat	human-associated habitat	feces	Venezuela	5.425833, -67.646	Amplicon	pyrosequencing	4489377_3	8607	2123	284	434	2919	41045	11257	51508	40304	0	0	0	0	1	2	1	1	4	2	1	0	1	2	6	2	0	0
Venezuela	Platanillal	AmzP3	Sister	Amz3chldF3	10.0	NA	Female	18.7	NA	1'094'714	4489378.3	Amz3chldF3.418426	142'188'623	1'450'138	human-associated habitat	human-associated habitat	feces	Venezuela	5.425833, -67.646	Amplicon	pyrosequencing	4489378_3	1211	1173	18	52	97	6494	1433	17561	7530	0	0	0	0	0	1	0	0	1	0	0	0	0	0	1	0	0	0
Venezuela	Platanillal	AmzP3	Brother	Amz3chldM1	3.0	NA	Male	14.8	NA	5'429'319	4489379.3	Amz3chldM1.418601	678'060'527	6'887'735	human-associated habitat	human-associated habitat	feces	Venezuela	5.425833, -67.646	Amplicon	pyrosequencing	4489379_3	72888	2108	2265	937	9411	45204	80889	96441	37235	0	0	0	0	4	0	3	0	4	3	1	1	4	0	15	0	0	0
Venezuela	Platanillal	AmzP3	Brother	Amz3chldM2	4.0	NA	Male	16.7	NA	1'385'554	4489380.3	Amz3chldM2.418434	180'825'529	1'837'506	human-associated habitat	human-associated habitat	feces	Venezuela	5.425833, -67.646	Amplicon	pyrosequencing	4489380_3	1170	1086	58	147	147	11227	1475	44887	20059	0	0	0	0	0	0	1	0	1	0	1	0	0	0	2	0	0	0
Venezuela	Platanillal	AmzP4	Mother	Amz4adltF	28.0	NA	Female	27	NA	1'312'173	4489381.3	Amz4adltF.418711	172'644'390	1'768'007	human-associated habitat	human-associated habitat	feces	Venezuela	5.425833, -67.646	Amplicon	pyrosequencing	4489381_3	6706	3930	1091	5033	2214	108333	3529	27850	7891	0	0	0	0	0	0	0	1	4	0	0	2	0	1	3	2	0	0
Venezuela	Platanillal	AmzP4	Son	Amz4chldM1	5.0	NA	Male	17.4	NA	1'150'729	4489382.3	Amz4chldM1.418767	122'493'209	1'255'888	human-associated habitat	human-associated habitat	feces	Venezuela	5.425833, -67.646	Amplicon	pyrosequencing	4489382_3	485	9201	79	1247	945	322	585	51400	27120	0	0	0	0	0	0	0	0	0	0	0	1	1	0	1	0	0	0
Venezuela	Platanillal	AmzP4	Son	Amz4chldM2	6.0	NA	Male	18.2	NA	1'465'304	4489383.3	Amz4chldM2.418774	158'239'386	1'622'271	human-associated habitat	human-associated habitat	feces	Venezuela	5.425833, -67.646	Amplicon	pyrosequencing	4489383_3	1845	4107	261	1859	744	538	2849	79873	26182	0	0	0	0	0	0	0	0	1	0	0	0	0	0	0	0	0	0
Venezuela	Platanillal	AmzP5	Sister	Amz5chldF1	9.0	NA	Female	14.1	NA	1'980'551	4489384.3	Amz5chldF1.418757	230'110'442	2'372'603	human-associated habitat	human-associated habitat	feces	Venezuela	5.425833, -67.646	Amplicon	pyrosequencing	4489384_3	935	948	17	19	115	6755	2599	67647	3798	0	0	0	0	0	0	0	0	0	0	0	0	0	0	2	0	0	0
Venezuela	Platanillal	AmzP5	Sister	Amz5chldF2	11.0	NA	Female	16.5	NA	1'594'503	4489385.3	Amz5chldF2.418405	219'283'689	2'237'087	human-associated habitat	human-associated habitat	feces	Venezuela	5.425833, -67.646	Amplicon	pyrosequencing	4489385_3	2795	941	179	3267	770	63080	1809	27122	15539	0	0	0	0	0	1	2	1	0	0	0	0	0	0	0	0	0	0
Venezuela	Platanillal	AmzP5	Brother	Amz5chldM	11.0	NA	Male	19.5	NA	3'220'508	4489386.3	Amz5chldM.418822	393'559'513	4'010'037	human-associated habitat	human-associated habitat	feces	Venezuela	5.425833, -67.646	Amplicon	pyrosequencing	4489386_3	2931	19985	506	6780	4753	2489	6259	109453	113970	0	0	0	0	1	0	2	0	2	2	0	3	2	0	1	0	0	0
Venezuela	Platanillal	AmzP5	Grandmother	Amz5eldF	73.0	NA	Female	22	NA	1'711'107	4489387.3	Amz5eldF.418421	245'701'703	2'496'122	human-associated habitat	human-associated habitat	feces	Venezuela	5.425833, -67.646	Amplicon	pyrosequencing	4489387_3	32972	24030	250	4829	1878	35687	21014	19169	45037	0	1	0	0	2	0	1	1	5	1	1	8	2	0	2	0	0	0
Venezuela	Platanillal	AmzP5	Sister	Amz5teenF	18.0	NA	Female	20.7	NA	1'581'096	4489388.3	Amz5teenF.418519	190'251'601	1'937'531	human-associated habitat	human-associated habitat	feces	Venezuela	5.425833, -67.646	Amplicon	pyrosequencing	4489388_3	1815	936	285	786	1188	65212	27918	29980	32084	0	0	0	0	0	0	0	0	1	1	0	1	0	0	2	0	0	0
Venezuela	Platanillal	AmzP6	Son	Amz6chldM	11.0	NA	Male	NA	NA	2'329'071	4489389.3	Amz6chldM.418668	278'250'216	2'845'170	human-associated habitat	human-associated habitat	feces	Venezuela	5.425833, -67.646	Amplicon	pyrosequencing	4489389_3	2461	77	64	117	2735	71424	8149	34380	120338	0	0	0	0	1	0	0	0	3	2	0	0	0	0	3	0	0	0
Venezuela	Platanillal	AmzP6	Grandmother	Amz6eldF	60.0	NA	Female	33.3	NA	628'569	4489390.3	Amz6eldF.418597	75'506'375	768'191	human-associated habitat	human-associated habitat	feces	Venezuela	5.425833, -67.646	Amplicon	pyrosequencing	4489390_3	980	112	14	9	421	8594	417	16658	6993	0	0	0	0	0	0	0	0	2	0	0	0	0	1	0	0	0	0
Venezuela	Platanillal	AmzP6	Father	Amz6eldM	80.0	NA	Male	26.3	NA	1'544'138	4489391.3	Amz6eldM.418356	201'171'898	2'057'311	human-associated habitat	human-associated habitat	feces	Venezuela	5.425833, -67.646	Amplicon	pyrosequencing	4489391_3	1691	4604	632	2421	2349	76406	3473	24558	12665	0	1	0	0	0	1	0	1	4	1	0	0	0	1	2	0	0	0
Venezuela	Platanillal	AmzP6	Granddaughter	Amz6teen	14.0	NA	Female	26.7	NA	1'288'489	4489392.3	Amz6teen.418569	191'905'687	1'957'125	human-associated habitat	human-associated habitat	feces	Venezuela	5.425833, -67.646	Amplicon	pyrosequencing	4489392_3	8738	1209	1026	1023	5040	27937	128366	4689	5604	0	0	0	0	0	2	1	0	5	0	1	2	0	1	2	0	0	5
Venezuela	Platanillal	AmzP7	DaughterAdlt	Amz7adltF	29.0	NA	Female	24.2	NA	1'188'421	4489393.3	Amz7adltF.418395	172'971'358	1'762'135	human-associated habitat	human-associated habitat	feces	Venezuela	5.425833, -67.646	Amplicon	pyrosequencing	4489393_3	28935	80681	404	240	46717	141856	10862	11021	4574	0	0	0	0	1	0	1	0	4	2	0	2	1	0	1	0	0	0
Venezuela	Platanillal	AmzP7	FatherAdlt	Amz7eldM	53.0	NA	Male	26.1	NA	1'281'332	4489394.3	Amz7eldM.418423	137'837'920	1'405'544	human-associated habitat	human-associated habitat	feces	Venezuela	5.425833, -67.646	Amplicon	pyrosequencing	4489394_3	742	27	2	2	1	475	3965	64764	18185	0	0	0	0	0	0	0	0	1	3	0	0	0	0	1	0	0	0
Venezuela	Platanillal	AmzP_NA	NA	Amz9baby	0.42	NA	Male	14.2	Yes	1'953'951	4489395.3	Amz9baby.418635	202'675'137	2'162'783	human-associated habitat	human-associated habitat	feces	United States of America	5.425833, -67.646	Amplicon	pyrosequencing	4489395_3	14	65	1	6	3	42	52	110	101	0	0	0	0	0	0	0	0	1	0	0	0	0	0	0	1	0	0
Venezuela	Coromoto	AmzC10	SisterAdlt	AmzC10adltF1	22	NA	Female	36	NA	1'752'677	4489396.3	AmzC10adltF1.418809	186'543'706	1'928'557	human-associated habitat	human-associated habitat	feces	Venezuela	5.410833, -67.609	Amplicon	pyrosequencing	4489396_3	3967	21036	317	632	143	4106	429	55080	40481	0	0	0	0	0	0	0	0	0	0	0	0	0	1	0	0	0	0
Venezuela	Coromoto	AmzC10	SisterAdlt	AmzC10adltF2	24	NA	Female	41	NA	1'870'621	4489397.3	AmzC10adltF2.418591	216'165'804	2'232'590	human-associated habitat	human-associated habitat	feces	Venezuela	5.410833, -67.609	Amplicon	pyrosequencing	4489397_3	12424	14872	753	3156	3811	54536	1218	76116	26229	0	0	0	0	0	0	0	0	1	0	0	2	1	2	5	0	0	0
Venezuela	Coromoto	AmzC11	SisterAdlt	AmzC11adltF1	37	NA	Female	39	NA	1'503'354	4489398.3	AmzC11adltF1.418359	181'564'958	1'876'740	human-associated habitat	human-associated habitat	feces	Venezuela	5.410833, -67.609	Amplicon	pyrosequencing	4489398_3	1322	5317	80	1799	1778	7875	7164	67552	41659	0	0	0	0	1	1	0	0	1	0	1	0	3	1	1	0	0	0
Venezuela	Coromoto	AmzC11	SisterAdlt	AmzC11adltF2	23	NA	Female	28.3	NA	1'097'380	4489399.3	AmzC11adltF2.418843	159'242'863	1'624'827	human-associated habitat	human-associated habitat	feces	Venezuela	5.410833, -67.609	Amplicon	pyrosequencing	4489399_3	1627	3568	1024	211	595	38597	1516	27440	34307	0	0	0	0	2	0	0	0	1	0	0	0	1	0	0	0	0	0
Venezuela	Coromoto	AmzC11	Mother	AmzC11adltF3	60	NA	Female	25.4	NA	844'801	4489400.3	AmzC11adltF3.418391	106'456'149	1'091'637	human-associated habitat	human-associated habitat	feces	Venezuela	5.410833, -67.609	Amplicon	pyrosequencing	4489400_3	17742	87073	757	26261	503	3675	4856	12781	41297	0	0	0	0	0	0	0	0	3	0	0	2	0	0	6	2	0	0
Venezuela	Coromoto	AmzC12	Mother	AmzC12adltF	40	NA	Female	27.2	NA	1'050'226	4489401.3	AmzC12adltF.418473	125'111'535	1'300'407	human-associated habitat	human-associated habitat	feces	Venezuela	5.410833, -67.609	Amplicon	pyrosequencing	4489401_3	2006	564	62	320	556	24758	17667	26150	11899	0	0	0	0	0	0	0	0	2	0	0	0	2	0	1	1	0	0
Venezuela	Coromoto	AmzC12	Son	AmzC12chldM	4	NA	Male	18.7	NA	1'569'312	4489402.3	AmzC12chldM.418512	235'295'081	2'404'081	human-associated habitat	human-associated habitat	feces	Venezuela	5.410833, -67.609	Amplicon	pyrosequencing	4489402_3	18196	1901	993	561	2361	50994	73629	29906	44949	0	0	0	0	0	0	1	0	4	0	0	1	0	1	5	0	0	0
Venezuela	Coromoto	AmzC_NA	NA	AmzC13babyF	0.33	NA	Female	NA	Yes	2'487'275	4489403.3	AmzC13babyF.418665	260'957'212	2'653'050	human-associated habitat	human-associated habitat	feces	Venezuela	5.410833, -67.609	Amplicon	pyrosequencing	4489403_3	77	395	9	42	12	246	52	389	378	0	1	0	0	0	0	6	0	6	1	0	0	0	0	0	1	0	0
Venezuela	Coromoto	AmzC_NA	NA	AmzC14infF	0.92	NA	Female	16.3	Yes	2'338'576	4489404.3	AmzC14infF.418354	252'458'706	2'573'849	human-associated habitat	human-associated habitat	feces	Venezuela	5.410833, -67.609	Amplicon	pyrosequencing	4489404_3	172	1043868	8	8	25	36	33	12853	682	0	0	0	0	0	0	1	0	2	0	1	9	0	2	1	0	0	0
Venezuela	Coromoto	AmzC_NA	NA	AmzC15infF	0.75	NA	Male	14	Yes	1'985'751	4489405.3	AmzC15infF.418468	225'751'044	2'333'095	human-associated habitat	human-associated habitat	feces	Venezuela	5.410833, -67.609	Amplicon	pyrosequencing	4489405_3	47	287257	61	9	47	3190	51	488	51	0	0	0	0	0	0	1	0	0	0	0	3	0	0	0	0	0	0
Venezuela	Coromoto	AmzC_NA	NA	AmzC16chldM	3	NA	Male	15.4	NA	1'500'549	4489406.3	AmzC16chldM.418509	173'504'959	1'799'695	human-associated habitat	human-associated habitat	feces	Venezuela	5.410833, -67.609	Amplicon	pyrosequencing	4489406_3	202	429	66	109	185	46	167	26041	27990	0	0	0	0	0	0	0	0	0	2	1	1	0	0	0	0	0	0
Venezuela	Coromoto	AmzC_NA	NA	AmzC17chldM	1	NA	Male	16.3	Yes	1'364'914	4489407.3	AmzC17chldM.418400	143'484'984	1'490'489	human-associated habitat	human-associated habitat	feces	Venezuela	5.410833, -67.609	WGS	pyrosequencing	4489407_3	2848	23863	2	3006	1251	2124	29	40616	526	0	0	0	0	0	0	1	0	1	1	0	2	1	0	0	0	0	0
Venezuela	Coromoto	AmzC_NA	NA	AmzC18chldM	1	NA	Male	16.6	Yes	1'945'612	4489408.3	AmzC18chldM.418443	203'606'867	2'055'872	human-associated habitat	human-associated habitat	feces	Venezuela	5.410833, -67.609	Amplicon	pyrosequencing	4489408_3	11716	116297	5	2924	6	33	16	35266	202063	0	0	0	0	0	0	0	0	0	0	0	0	0	0	1	0	0	0
Venezuela	Coromoto	AmzC_NA	NA	AmzC19chldM	2	NA	Male	NA	Yes	1'938'044	4489409.3	AmzC19chldM.418646	212'204'096	2'146'911	human-associated habitat	human-associated habitat	feces	Venezuela	5.410833, -67.609	Amplicon	pyrosequencing	4489409_3	10718	34382	6724	8416	240	9589	4457	27515	130	0	0	0	0	0	0	1	1	1	0	0	0	0	0	1	0	0	0
Venezuela	Coromoto	AmzC1	Cousin	AmzC1babyF1	NA	NA	Female	17.6	NA	1'322'071	4489410.3	AmzC1babyF1.418864	163'326'920	1'663'722	human-associated habitat	human-associated habitat	feces	Venezuela	5.410833, -67.609	Amplicon	pyrosequencing	4489410_3	34	168230	11	52	42	66	10	4822	20	0	0	0	0	0	0	0	3	1	0	0	5	0	0	1	1	0	0
Venezuela	Coromoto	AmzC1	Cousin	AmzC1babyF2	0.42	NA	Female	18.2	Yes	1'801'672	4489411.3	AmzC1babyF2.418461	200'538'811	2'087'568	human-associated habitat	human-associated habitat	feces	Venezuela	5.410833, -67.609	Amplicon	pyrosequencing	4489411_3	178317	321034	16	7	143	3480	51	3427	40	0	0	0	0	0	0	0	0	2	0	0	3	1	1	2	3	0	0
Venezuela	Coromoto	AmzC_NA	NA	AmzC20chldM	2	NA	Male	14.6	Yes	1'936'613	4489412.3	AmzC20chldM.418602	259'033'164	2'597'058	human-associated habitat	human-associated habitat	feces	Venezuela	5.410833, -67.609	Amplicon	pyrosequencing	4489412_3	28953	240210	18188	143387	3515	34797	4481	64687	242	0	0	0	0	0	0	0	0	0	0	0	0	0	0	1	0	0	0
Venezuela	Coromoto	AmzC_NA	NA	AmzC21chldM	1	NA	Male	15.7	Yes	2'908'946	4489413.3	AmzC21chldM.418442	306'983'566	3'165'789	human-associated habitat	human-associated habitat	feces	Venezuela	5.410833, -67.609	Amplicon	pyrosequencing	4489413_3	1380	203907	997	2109	35	120	155	109489	2039	0	0	0	0	3	1	1	1	3	0	1	3	1	0	1	0	0	0
Venezuela	Coromoto	AmzC_NA	NA	AmzC22chldM	5	NA	Male	14.9	NA	573'388	4489414.3	AmzC22chldM.418704	70'640'345	726'690	human-associated habitat	human-associated habitat	feces	Venezuela	5.410833, -67.609	Amplicon	pyrosequencing	4489414_3	3962	484	134	151	566	16925	4708	13353	8176	0	0	0	0	1	1	0	0	2	2	0	0	1	0	2	0	0	0
Venezuela	Coromoto	AmzC_NA	NA	AmzC23chldM	4	NA	Male	14.3	NA	3'780'398	4489415.3	AmzC23chldM.418498	491'520'584	5'089'100	human-associated habitat	human-associated habitat	feces	Venezuela	5.410833, -67.609	Amplicon	pyrosequencing	4489415_3	370	9629	466	4175	1687	4628	6258	161021	16784	0	1	0	0	1	0	0	1	1	9	1	5	4	0	1	0	0	0
Venezuela	Coromoto	AmzC_NA	NA	AmzC24chldM	11	NA	Male	15	NA	1'127'769	4489416.3	AmzC24chldM.418746	125'843'604	1'295'475	human-associated habitat	human-associated habitat	feces	Venezuela	5.410833, -67.609	Amplicon	pyrosequencing	4489416_3	2806	9900	924	3871	4093	3219	159	37156	28	0	0	0	0	1	0	0	0	0	0	0	0	0	1	0	0	0	0
Venezuela	Coromoto	AmzC_NA	NA	AmzC25teenF	12	NA	Female	16.2	NA	4'100'874	4489417.3	AmzC25teenF.418537	457'716'767	4'742'113	human-associated habitat	human-associated habitat	feces	Venezuela	5.410833, -67.609	Amplicon	pyrosequencing	4489417_3	962	584	144	29	1686	42041	2849	84809	61423	0	0	0	0	1	1	0	0	2	1	0	1	1	0	2	0	0	0
Venezuela	Coromoto	AmzC_NA	NA	AmzC26chldF	11	NA	Female	24	NA	1'616'417	4489418.3	AmzC26chldF.418710	221'675'350	2'272'370	human-associated habitat	human-associated habitat	feces	Venezuela	5.410833, -67.609	Amplicon	pyrosequencing	4489418_3	109	537	29	194	129	4703	603	27051	17606	0	0	0	0	0	0	0	0	0	1	0	0	1	0	0	0	0	0
Venezuela	Coromoto	AmzC_NA	NA	AmzC27teenF	12	NA	Female	21	NA	1'882'946	4489419.3	AmzC27teenF.418647	266'900'382	2'716'116	human-associated habitat	human-associated habitat	feces	Venezuela	5.410833, -67.609	Amplicon	pyrosequencing	4489419_3	2015	1528	123	146	3240	51702	7636	31140	38965	0	0	0	0	0	1	1	0	4	3	1	1	2	1	4	1	0	0
Venezuela	Coromoto	AmzC_NA	NA	AmzC28chldM	11	NA	Male	18.5	NA	791'988	4489420.3	AmzC28chldM.418506	89'321'391	922'687	human-associated habitat	human-associated habitat	feces	Venezuela	5.410833, -67.609	Amplicon	pyrosequencing	4489420_3	1986	1201	135	215	2627	7790	3284	20233	14624	0	0	0	0	0	0	0	0	3	0	0	0	0	0	0	0	0	0
Venezuela	Coromoto	AmzC_NA	NA	AmzC29adltF	38	NA	Female	33.2	NA	2'395'656	4489421.3	AmzC29adltF.418659	345'758'777	3'535'794	human-associated habitat	human-associated habitat	feces	Venezuela	5.410833, -67.609	Amplicon	pyrosequencing	4489421_3	31340	53650	611	3551	2679	6024	7883	46871	88948	0	1	0	0	3	1	1	0	2	4	0	0	0	1	10	2	0	0
Venezuela	Coromoto	AmzC2	Mother	AmzC2adltF	24	NA	Female	31.7	NA	1'175'373	4489422.3	AmzC2adltF.418621	126'855'697	1'301'214	human-associated habitat	human-associated habitat	feces	Venezuela	5.410833, -67.609	Amplicon	pyrosequencing	4489422_3	617	4276	47	170	297	974	1359	22140	8109	0	0	0	0	0	3	0	0	2	0	0	0	0	0	1	1	0	0
Venezuela	Coromoto	AmzC2	Sister	AmzC2babyF	0.42	NA	Female	17.3	Yes	1'186'422	4489423.3	AmzC2babyF.418803	125'807'611	1'358'143	human-associated habitat	human-associated habitat	feces	Venezuela	5.410833, -67.609	Amplicon	pyrosequencing	4489423_3	32	234	37	34	11	60	60	275	64	0	0	0	0	0	1	0	0	1	0	0	0	0	0	0	0	0	0
Venezuela	Coromoto	AmzC2	Brother	AmzC2chldM1	2	NA	Male	17	Yes	837'283	4489424.3	AmzC2chldM1.418776	93'058'907	957'187	human-associated habitat	human-associated habitat	feces	Venezuela	5.410833, -67.609	Amplicon	pyrosequencing	4489424_3	3439	68364	4472	28665	2233	14569	1774	13577	27538	0	0	0	0	0	1	0	0	0	0	0	1	1	0	1	0	0	0
Venezuela	Coromoto	AmzC2	Brother	AmzC2chldM2	4	NA	Male	15.8	NA	1'404'192	4489425.3	AmzC2chldM2.418482	152'963'722	1'584'838	human-associated habitat	human-associated habitat	feces	Venezuela	5.410833, -67.609	Amplicon	pyrosequencing	4489425_3	3726	54237	366	4656	110	1082	370	20231	53936	0	0	0	0	1	1	0	0	1	1	2	0	0	1	0	0	0	0
Venezuela	Coromoto	AmzC_NA	NA	AmzC30adltF	38	NA	Female	32	NA	578'120	4489426.3	AmzC30adltF.418737	61'184'254	630'864	human-associated habitat	human-associated habitat	feces	Venezuela	5.410833, -67.609	Amplicon	pyrosequencing	4489426_3	2597	105861	536	10724	404	2710	147	11284	109	0	0	0	0	0	0	0	0	1	1	0	2	1	1	0	0	0	0
Venezuela	Coromoto	AmzC_NA	NA	AmzC31adltF	21	NA	Female	30.4	NA	771'955	4489427.3	AmzC31adltF.418549	100'821'001	1'027'251	human-associated habitat	human-associated habitat	feces	Venezuela	5.410833, -67.609	Amplicon	pyrosequencing	4489427_3	2886	1029	27	23	912	10223	6939	15383	5406	1	0	0	0	0	0	0	0	1	1	1	1	0	1	0	1	0	0
Venezuela	Coromoto	AmzC_NA	NA	AmzC32adltF	20	NA	Female	NA	NA	948'210	4489428.3	AmzC32adltF.418671	117'393'504	1'205'741	human-associated habitat	human-associated habitat	feces	Venezuela	5.410833, -67.609	Amplicon	pyrosequencing	4489428_3	2234	419	30	159	113	9037	2497	23243	35622	0	0	0	0	0	0	0	0	0	0	1	0	1	0	1	0	0	0
Venezuela	Coromoto	AmzC_NA	NA	AmzC33adltF	NA	NA	Female	27.3	NA	1'021'869	4489429.3	AmzC33adltF.418672	118'134'408	1'217'336	human-associated habitat	human-associated habitat	feces	Venezuela	5.410833, -67.609	Amplicon	pyrosequencing	4489429_3	3521	2671	25	963	1072	185	2889	18330	15200	0	0	0	0	1	1	0	0	1	1	1	0	3	1	1	0	0	0
Venezuela	Coromoto	AmzC3	Mother	AmzC3adltF	33	NA	Female	25.7	NA	1'995'039	4489430.3	AmzC3adltF.418561	250'182'989	2'568'571	human-associated habitat	human-associated habitat	feces	Venezuela	5.410833, -67.609	Amplicon	pyrosequencing	4489430_3	23536	71869	857	139	8261	179764	9364	37617	38624	0	0	0	0	1	3	2	1	4	1	0	4	1	2	8	1	0	1
Venezuela	Coromoto	AmzC3	Grandfather	AmzC3adltM	66	NA	Male	NA	NA	353'571	4489431.3	AmzC3adltM.418849	51'665'804	541'179	human-associated habitat	human-associated habitat	feces	Venezuela	5.410833, -67.609	Amplicon	pyrosequencing	4489431_3	2707	6075	108	289	4	19	22576	15545	4921	0	0	0	0	0	0	0	0	1	0	0	0	0	0	2	0	0	0
Venezuela	Coromoto	AmzC3	Daughter	AmzC3babyF	0.50	NA	Female	17.2	Yes	978'145	4489432.3	AmzC3babyF.418526	129'924'280	1'373'304	human-associated habitat	human-associated habitat	feces	Venezuela	5.410833, -67.609	Amplicon	pyrosequencing	4489432_3	38	5216	52	210	29	150	48	365	462	0	0	0	0	0	0	0	0	1	0	0	0	0	0	1	0	0	0
Venezuela	Coromoto	AmzC3	Son	AmzC3chldM	2	NA	Male	16.7	Yes	1'165'967	4489433.3	AmzC3chldM.418539	126'766'188	1'297'613	human-associated habitat	human-associated habitat	feces	Venezuela	5.410833, -67.609	WGS	pyrosequencing	4489433_3	53	565	138	346	222	12909	52	32073	12001	0	0	0	0	0	0	0	0	1	1	0	0	0	0	1	0	0	0
Venezuela	Coromoto	AmzC4	Mother	AmzC4adltF	31	NA	Female	34.9	NA	1'080'421	4489434.3	AmzC4adltF.418372	132'509'514	1'363'434	human-associated habitat	human-associated habitat	feces	Venezuela	5.410833, -67.609	Amplicon	pyrosequencing	4489434_3	1091	2229	47	176	853	22768	2620	26175	32030	0	1	0	0	0	0	1	0	1	1	0	1	0	0	0	0	0	0
Venezuela	Coromoto	AmzC4	Daughter	AmzC4chldF	1	NA	Female	19.3	Yes	1'862'974	4489435.3	AmzC4chldF.418677	202'655'791	2'083'989	human-associated habitat	human-associated habitat	feces	Venezuela	5.410833, -67.609	Amplicon	pyrosequencing	4489435_3	30	192307	13984	20158	10	170	1709	57171	567	0	0	0	0	0	0	1	0	0	2	0	2	0	1	0	0	0	0
Venezuela	Coromoto	AmzC4	Daughter	AmzC4chldM	1	NA	Male	14.9	Yes	1'434'588	4489436.3	AmzC4chldM.418557	171'709'921	1'721'157	human-associated habitat	human-associated habitat	feces	Venezuela	5.410833, -67.609	Amplicon	pyrosequencing	4489436_3	35122	88771	6155	39695	7884	3597	1096	33339	9122	0	0	0	0	1	1	0	0	0	0	0	1	0	0	1	0	0	0
Venezuela	Coromoto	AmzC5	Mother	AmzC5adltF	20	NA	Female	25.0	NA	1'309'349	4489437.3	AmzC5adltF.418439	153'207'243	1'579'407	human-associated habitat	human-associated habitat	feces	Venezuela	5.410833, -67.609	Amplicon	pyrosequencing	4489437_3	703	689	105	204	330	21279	8141	32916	24860	0	0	0	0	0	0	0	0	3	2	0	1	2	1	0	0	0	0
Venezuela	Coromoto	AmzC5	Daughter	AmzC5chldF	2	NA	Female	16.8	Yes	1'094'012	4489438.3	AmzC5chldF.418839	130'587'530	1'382'437	human-associated habitat	human-associated habitat	feces	Venezuela	5.410833, -67.609	Amplicon	pyrosequencing	4489438_3	17	126	2	4	4	12	31	145	990	0	0	0	0	0	0	0	1	0	0	0	0	0	0	0	1	0	0
Venezuela	Coromoto	AmzC5	Son	AmzC5chldM	1	NA	Male	17.9	Yes	853'565	4489439.3	AmzC5chldM.418590	119'452'071	1'284'433	human-associated habitat	human-associated habitat	feces	Venezuela	5.410833, -67.609	Amplicon	pyrosequencing	4489439_3	205	982	79	370	53	71	58	721	348	0	0	0	0	1	0	0	1	0	0	0	0	1	0	0	0	0	0
Venezuela	Coromoto	AmzC6	Mother	AmzC6adltF	24	NA	Female	28.2	NA	1'566'018	4489440.3	AmzC6adltF.418525	176'394'265	1'824'070	human-associated habitat	human-associated habitat	feces	Venezuela	5.410833, -67.609	Amplicon	pyrosequencing	4489440_3	12458	1560	225	284	676	14384	5695	22800	17479	1	0	0	0	0	0	0	0	1	0	0	0	0	1	3	0	0	0
Venezuela	Coromoto	AmzC6	Son	AmzC6chldM1	4	NA	Male	16.3	NA	1'330'544	4489441.3	AmzC6chldM1.418778	204'858'821	2'109'786	human-associated habitat	human-associated habitat	feces	Venezuela	5.410833, -67.609	Amplicon	pyrosequencing	4489441_3	29472	1555	636	1917	1747	82374	53001	34843	37963	1	0	0	0	2	1	0	1	2	0	0	2	1	0	5	1	0	0
Venezuela	Coromoto	AmzC6	Son	AmzC6chldM2	7	NA	Male	16.2	NA	552'334	4489442.3	AmzC6chldM2.418719	82'813'343	846'011	human-associated habitat	human-associated habitat	feces	Venezuela	5.410833, -67.609	Amplicon	pyrosequencing	4489442_3	5067	237	62	244	314	13599	4318	21149	8718	0	0	0	0	0	0	0	0	0	0	0	0	0	0	0	0	0	0
Venezuela	Coromoto	AmzC7	Mother	AmzC7adltF	38	NA	Female	31.6	NA	1'773'423	4489443.3	AmzC7adltF.418582	223'710'512	2'312'300	human-associated habitat	human-associated habitat	feces	Venezuela	5.410833, -67.609	Amplicon	pyrosequencing	4489443_3	1796	332	135	32	465	14592	1273	31140	36333	0	0	0	0	1	0	0	0	0	0	0	1	0	0	0	1	0	0
Venezuela	Coromoto	AmzC7	Son	AmzC7chldM	10	NA	Male	17.1	NA	2'275'498	4489444.3	AmzC7chldM.418599	313'271'461	3'185'923	human-associated habitat	human-associated habitat	feces	Venezuela	5.410833, -67.609	Amplicon	pyrosequencing	4489444_3	10520	1303	767	2375	3548	115214	24598	24257	14356	0	0	0	0	1	2	1	0	6	1	0	2	1	0	6	1	0	0
Venezuela	Coromoto	AmzC8	Father	AmzC8adltM	83	NA	Male	34.9	NA	1'478'787	4489445.3	AmzC8adltM.418389	205'466'150	2'108'472	human-associated habitat	human-associated habitat	feces	Venezuela	5.410833, -67.609	Amplicon	pyrosequencing	4489445_3	3059	437	330	2008	4087	49887	6770	14182	8101	0	0	0	0	0	3	0	2	2	0	0	0	2	1	2	0	0	0
Venezuela	Coromoto	AmzC8	Daughter	AmzC8chldF	11	NA	Female	16	NA	1'202'759	4489446.3	AmzC8chldF.418522	165'520'388	1'703'375	human-associated habitat	human-associated habitat	feces	Venezuela	5.410833, -67.609	Amplicon	pyrosequencing	4489446_3	3762	4006	92	1309	247	7184	111	23557	6960	0	0	0	0	1	0	0	0	0	1	0	1	0	2	1	0	0	0
Venezuela	Coromoto	AmzC9	Daughter	AmzC9adltF	29	NA	Female	31.7	NA	1'983'158	4489447.3	AmzC9adltF.418726	242'468'343	2'506'031	human-associated habitat	human-associated habitat	feces	Venezuela	5.410833, -67.609	Amplicon	pyrosequencing	4489447_3	2841	1775	30	331	247	1651	6310	45209	23298	0	0	0	0	0	1	0	0	3	1	0	2	2	0	1	0	0	0
Venezuela	Coromoto	AmzC9	Father	AmzC9adltM	60	NA	Male	23.3	NA	540'999	4489448.3	AmzC9adltM.418480	65'672'874	676'850	human-associated habitat	human-associated habitat	feces	Venezuela	5.410833, -67.609	Amplicon	pyrosequencing	4489448_3	6396	1056	31	428	640	5684	3757	11995	4188	0	0	0	0	0	0	0	0	0	0	0	0	0	0	2	0	0	0
USA	StLouis	F3	Twin1	F3T1pre4	23	MZ	Female	21	NA	1'925'354	4489449.3	F3T1pre4.418699	210'754'503	2'113'489	human-associated habitat	human-associated habitat	feces	United States of America	38.64699, -90.225	Amplicon	pyrosequencing	4489449_3	18582	483238	4104	20554	1491	219	657	13792	4825	0	0	0	0	1	0	0	1	1	0	0	0	0	0	4	0	0	0
USA	StLouis	F3	Twin2	F3T2pre4	23	MZ	Female	23	NA	1'895'520	4489450.3	F3T2pre4.418583	216'651'326	2'176'955	human-associated habitat	human-associated habitat	feces	United States of America	38.64699, -90.225	Amplicon	pyrosequencing	4489450_3	12679	240330	3238	24703	1735	10564	1573	14236	1346	0	0	0	0	1	0	0	1	0	0	0	3	0	0	1	0	0	0
USA	StLouis	F4	Twin1	F4T1pre4	23	MZ	Female	26	NA	1'530'706	4489451.3	F4T1pre4.418431	184'473'237	1'870'278	human-associated habitat	human-associated habitat	feces	United States of America	38.64699, -90.225	Amplicon	pyrosequencing	4489451_3	55950	623378	18	88559	6553	400	1485	14795	2175	0	0	0	0	0	0	0	0	0	0	0	0	0	0	1	0	0	0
USA	StLouis	F4	Twin2	F4T2pre4	23	MZ	Female	23	NA	2'046'575	4489452.3	F4T2pre4.418418	213'981'487	2'163'079	human-associated habitat	human-associated habitat	feces	United States of America	38.64699, -90.225	Amplicon	pyrosequencing	4489452_3	85	937644	3882	101	8	16	3	18080	1792	0	1	0	0	0	0	0	0	0	0	0	0	0	0	1	0	0	0
Malawi	Mayaka	h101	Twin1	h101A.3	1.53	MZ	Female	15.5	Yes	1'695'650	4489813.3	h101A.3.418669	179'590'382	1'841'648	human-associated habitat	human-associated habitat	feces	Malawi	-15.38, 35.3	Amplicon	pyrosequencing	4489813_3	1007	1017	13	211	6	6	91	39911	7711	0	0	0	0	0	0	0	0	1	1	0	0	0	0	0	0	0	0
Malawi	Mayaka	h101	Twin2	h101B.3	1.53	MZ	Female	15.9	Yes	1'923'918	4489814.3	h101B.3.418378	203'338'113	2'098'730	human-associated habitat	human-associated habitat	feces	Malawi	-15.38, 35.3	Amplicon	pyrosequencing	4489814_3	376	1396	12	201	23	42	147	41551	27543	0	0	0	0	0	0	0	0	4	0	0	0	0	0	0	1	0	0
Malawi	Mayaka	h101	Mother	h101M	24.00	NA	Female	21.4	NA	1'540'264	4489815.3	h101M.418586	211'244'665	2'137'692	human-associated habitat	human-associated habitat	feces	Malawi	-15.38, 35.3	Amplicon	pyrosequencing	4489815_3	15744	6387	603	3577	8318	976	1416	11229	8609	0	0	0	0	3	0	1	0	1	2	1	1	0	0	0	0	0	0
Malawi	Mayaka	h101	Sibling	h101S	NA	NA	NA	NA	NA	1'684'919	4489816.3	h101S.418475	224'227'556	2'283'468	human-associated habitat	human-associated habitat	feces	Malawi	-15.38, 35.3	Amplicon	pyrosequencing	4489816_3	452	500	91	651	64	1098	1067	36262	3295	0	0	0	0	0	1	0	0	1	1	1	1	1	0	0	0	0	0
Malawi	Mbiza	h10	Twin1	h10A.2	1.30	DZ	Female	14.9	Yes	1'018'786	4489817.3	h10A.2.418427	103'998'452	1'084'148	human-associated habitat	human-associated habitat	feces	Malawi	-16.002, 35.3	Amplicon	pyrosequencing	4489817_3	32	121	1	20	21	2	4	1470	16	0	0	0	0	0	0	0	0	0	0	0	0	0	0	0	0	0	0
Malawi	Mbiza	h10	Mother	h10M	26.00	NA	Female	20.2	NA	1'035'278	4489818.3	h10M.418706	133'429'476	1'339'934	human-associated habitat	human-associated habitat	feces	Malawi	-16.002, 35.3	Amplicon	pyrosequencing	4489818_3	1701	1512	227	1282	422	3694	4483	28042	9928	0	1	0	0	0	0	0	1	2	0	0	0	0	0	0	0	0	0
Malawi	Mbiza	h121	Twin1	h121A.1	0.43	MZ	Male	19.3	Yes	1'554'908	4489819.3	h121A.1.418420	167'524'338	1'735'507	human-associated habitat	human-associated habitat	feces	Malawi	-16.002, 35.3	Amplicon	pyrosequencing	4489819_3	5	26	0	1	2	2	8	17424	9	0	0	0	0	0	0	0	1	0	0	0	0	1	0	1	0	0	0
Malawi	Mbiza	h121	Twin2	h121B.1	0.43	MZ	Male	21.8	Yes	1'566'460	4489820.3	h121B.1.418650	171'977'018	1'759'655	human-associated habitat	human-associated habitat	feces	Malawi	-16.002, 35.3	Amplicon	pyrosequencing	4489820_3	3	1538	0	2	6	2	11	31577	7	0	0	0	0	0	1	0	0	0	0	0	0	1	0	0	0	0	0
Malawi	Mbiza	h121	Sibling	h121S	NA	NA	NA	NA	NA	1'873'924	4489821.3	h121S.418415	239'697'305	2'438'947	human-associated habitat	human-associated habitat	feces	Malawi	-16.002, 35.3	Amplicon	pyrosequencing	4489821_3	3815	6033	88	1001	930	13126	20685	69963	4573	0	0	0	0	0	0	1	0	0	3	0	1	1	0	0	2	0	0
Malawi	Chamba	h122	Mother	h122M	38.00	NA	Female	24.5	NA	781'844	4489822.3	h122M.418534	127'076'944	1'272'201	human-associated habitat	human-associated habitat	feces	Malawi	-15.3, 35.4	Amplicon	pyrosequencing	4489822_3	2499	343	10	46	3439	5716	1650	13878	1547	0	0	0	0	0	0	0	0	0	0	0	0	0	0	1	0	0	1
Malawi	Chamba	h122	Sibling	h122S	NA	NA	NA	NA	NA	936'383	4489823.3	h122S.418581	122'370'794	1'241'688	human-associated habitat	human-associated habitat	feces	Malawi	-15.3, 35.4	Amplicon	pyrosequencing	4489823_3	1371	1165	26	211	193	4643	340	10074	3225	0	0	0	0	0	0	0	0	0	0	0	0	0	0	1	0	0	0
Malawi	Mayaka	h128	Twin1	h128A.1	0.76	MZ	Male	15.5	Yes	1'401'888	4489824.3	h128A.1.418657	160'257'542	1'681'128	human-associated habitat	human-associated habitat	feces	Malawi	-15.38, 35.3	Amplicon	pyrosequencing	4489824_3	16	5557	0	10	7	13	35	8346	52	0	0	0	0	0	0	0	0	1	1	0	0	0	0	0	0	0	0
Malawi	Mayaka	h128	Mother	h128M	NA	NA	Female	NA	NA	1'918'188	4489825.3	h128M.418754	214'851'012	2'225'376	human-associated habitat	human-associated habitat	feces	Malawi	-15.38, 35.3	Amplicon	pyrosequencing	4489825_3	843	312	7	9	51	7503	538	37809	10869	0	0	0	0	0	0	1	0	2	0	0	0	0	0	2	0	0	0
Malawi	Mayaka	h128	Sibling	h128S	NA	NA	NA	NA	NA	1'938'359	4489826.3	h128S.418536	211'953'805	2'166'923	human-associated habitat	human-associated habitat	feces	Malawi	-15.38, 35.3	Amplicon	pyrosequencing	4489826_3	73	132	3	13	11	19	118	24494	11107	0	0	0	0	0	0	0	0	1	3	0	0	0	0	0	0	0	1
Malawi	Mayaka	h130	Twin1	h130A.4	2.39	MZ	Female	17.8	Yes	2'069'324	4489827.3	h130A.4.418604	233'341'800	2'393'922	human-associated habitat	human-associated habitat	feces	Malawi	-15.38, 35.3	Amplicon	pyrosequencing	4489827_3	2560	3508	219	1413	1259	21	8491	29048	10824	0	0	0	0	0	0	0	1	2	1	0	1	0	1	0	0	0	0
Malawi	Mayaka	h130	Twin2	h130B.4	2.39	MZ	Female	17.8	Yes	1'814'851	4489828.3	h130B.4.418471	195'871'406	2'008'888	human-associated habitat	human-associated habitat	feces	Malawi	-15.38, 35.3	Amplicon	pyrosequencing	4489828_3	1435	1738	33	158	135	320	9511	37591	15249	0	0	0	0	2	0	0	0	2	0	0	1	2	0	0	0	0	0
Malawi	Mayaka	h130	Mother	h130M	NA	NA	Female	25.1	NA	1'769'588	4489829.3	h130M.418533	199'494'639	2'041'958	human-associated habitat	human-associated habitat	feces	Malawi	-15.38, 35.3	Amplicon	pyrosequencing	4489829_3	206	282	3	28	40	973	593	12757	11604	0	1	0	0	0	1	1	0	0	1	0	0	0	0	0	0	0	0
Malawi	Mayaka	h130	Sibling	h130S	NA	NA	NA	NA	NA	1'850'819	4489830.3	h130S.418846	204'284'668	2'087'423	human-associated habitat	human-associated habitat	feces	Malawi	-15.38, 35.3	Amplicon	pyrosequencing	4489830_3	119	493	11	12	35	1679	320	22418	3499	0	0	0	0	0	0	0	0	1	1	0	0	2	0	0	0	0	0
Malawi	Chamba	h144	Twin1	h144A.1	1.22	MZ	Male	16.1	Yes	2'012'568	4489831.3	h144A.1.418690	213'232'305	2'186'850	human-associated habitat	human-associated habitat	feces	Malawi	-15.3, 35.4	Amplicon	pyrosequencing	4489831_3	6	4547	0	5	6	11	22	6898	16	0	0	0	1	1	0	0	0	1	0	0	0	3	0	0	3	0	0
Malawi	Chamba	h144	Twin2	h144B.1	1.22	MZ	Male	14.6	Yes	2'497'444	4489832.3	h144B.1.418701	274'779'179	2'793'782	human-associated habitat	human-associated habitat	feces	Malawi	-15.3, 35.4	Amplicon	pyrosequencing	4489832_3	52	8205	17	41	8	37	47	602	92	0	0	0	0	0	1	1	0	2	3	0	0	0	0	0	0	0	0
Malawi	Chamba	h144	Mother	h144M	NA	NA	Female	17	NA	1'959'675	4489833.3	h144M.418623	256'045'352	2'597'956	human-associated habitat	human-associated habitat	feces	Malawi	-15.3, 35.4	Amplicon	pyrosequencing	4489833_3	53222	647	110	28	1034	53137	5305	19327	5793	1	0	0	0	1	2	1	0	0	3	0	1	1	0	0	2	0	4
Malawi	Mayaka	h146	Twin1	h146A.4	2.21	MZ	Female	16.7	Yes	2'127'267	4489834.3	h146A.4.418620	233'911'167	2'394'824	human-associated habitat	human-associated habitat	feces	Malawi	-15.38, 35.3	Amplicon	pyrosequencing	4489834_3	548	1447	39	1329	497	305	1460	35835	16545	0	0	0	0	0	0	0	0	0	0	0	2	1	0	0	0	0	0
Malawi	Mayaka	h146	Twin2	h146B.4	2.21	MZ	Female	16.5	Yes	1'926'316	4489835.3	h146B.4.418409	262'869'179	2'672'904	human-associated habitat	human-associated habitat	feces	Malawi	-15.38, 35.3	Amplicon	pyrosequencing	4489835_3	7169	18371	956	7359	1084	5952	1048	23894	44305	0	0	0	0	0	0	1	0	3	1	0	1	0	0	1	0	0	0
Malawi	Mayaka	h146	Mother	h146M	33.00	NA	Female	22.5	NA	2'101'935	4489836.3	h146M.418838	269'021'754	2'731'257	human-associated habitat	human-associated habitat	feces	Malawi	-15.38, 35.3	Amplicon	pyrosequencing	4489836_3	3910	283	30	122	509	4790	12534	21639	15727	0	0	0	0	0	0	1	0	4	1	0	1	0	0	1	0	0	0
Malawi	Mayaka	h147	Twin1	h147A.4	2.65	MZ	Female	16.1	Yes	2'091'169	4489837.3	h147A.4.418376	238'646'118	2'432'693	human-associated habitat	human-associated habitat	feces	Malawi	-15.38, 35.3	Amplicon	pyrosequencing	4489837_3	2694	15690	722	17404	1463	5016	669	33845	13616	0	0	0	0	0	2	0	0	0	1	0	0	1	0	0	3	0	0
Malawi	Mayaka	h147	Twin2	h147B.4	2.65	MZ	Female	14.6	Yes	2'079'863	4489838.3	h147B.4.418548	257'043'764	2'615'004	human-associated habitat	human-associated habitat	feces	Malawi	-15.38, 35.3	Amplicon	pyrosequencing	4489838_3	9329	35811	1338	75852	1996	17882	3509	64884	12534	0	1	0	0	0	2	0	0	1	1	0	3	2	0	6	2	0	0
Malawi	Mayaka	h147	Mother	h147M	20.00	NA	Female	21.6	NA1	1'928'831	4489839.3	h147M.418531	221'208'168	2'273'870	human-associated habitat	human-associated habitat	feces	Malawi	-15.38, 35.3	Amplicon	pyrosequencing	4489839_3	2309	346	31	115	4057	20383	5741	39463	7729	0	0	0	0	0	1	0	0	0	1	1	0	0	0	1	0	0	0
Malawi	Mbiza	h165	Twin1	h165A.1	0.44	MZ	Male	16	Yes	1'549'905	4489840.3	h165A.1.418855	166'973'894	1'725'615	human-associated habitat	human-associated habitat	feces	Malawi	-16.002, 35.3	Amplicon	pyrosequencing	4489840_3	14	470780	0	6	22	10	21	23095	44	0	0	0	0	0	0	0	2	1	2	0	0	0	0	0	0	0	0
Malawi	Mbiza	h165	Twin2	h165B.1	0.44	MZ	Male	16.2	Yes	1'856'942	4489841.3	h165B.1.418384	192'750'332	2'037'082	human-associated habitat	human-associated habitat	feces	Malawi	-16.002, 35.3	Amplicon	pyrosequencing	4489841_3	8596	56504	0	7	8	12	29	43293	86	0	0	0	0	0	0	0	5	1	0	0	0	0	0	0	0	0	0
Malawi	Mbiza	h165	Mother	h165M.1	34.00	NA	Female	21.1	NA	2'451'558	4489842.3	h165M.1.418394	269'857'959	2'755'597	human-associated habitat	human-associated habitat	feces	Malawi	-16.002, 35.3	Amplicon	pyrosequencing	4489842_3	5654	12641	1684	3805	1028	3124	265	52271	8441	0	0	0	0	0	1	0	0	1	0	0	1	0	0	0	0	0	0
Malawi	Mbiza	h165	Sibling	h165S	NA	NA	NA	NA	NA	1'916'148	4489843.3	h165S.418584	226'123'099	2'290'455	human-associated habitat	human-associated habitat	feces	Malawi	-16.002, 35.3	Amplicon	pyrosequencing	4489843_3	13075	10925	78	1752	2627	55	886	35536	21289	0	0	0	0	0	0	0	0	3	0	0	0	1	0	5	0	1	0
Malawi	Chamba	h181	Twin1	h181A.1	0.21	DZ	Male	15.5	Yes	1'783'705	4489844.3	h181A.1.418791	188'523'668	1'975'424	human-associated habitat	human-associated habitat	feces	Malawi	-15.3, 35.4	Amplicon	pyrosequencing	4489844_3	2	70	1	4	5	8	49	37	11	0	0	0	0	0	0	0	0	0	0	0	0	0	0	0	0	0	0
Malawi	Chamba	h181	Twin2	h181B.1	0.21	MZ	Male	12.6	Yes	1'661'130	4489845.3	h181B.1.418825	174'672'574	1'827'272	human-associated habitat	human-associated habitat	feces	Malawi	-15.3, 35.4	Amplicon	pyrosequencing	4489845_3	14	108	1	10	1	8	36	26	17	0	0	0	0	0	0	0	0	1	0	0	0	0	0	0	0	0	0
Malawi	Chamba	h181	Twin3	h181C.1	0.21	MZ	Male	11.7	Yes	1'723'516	4489846.3	h181C.1.418714	176'520'223	1'825'357	human-associated habitat	human-associated habitat	feces	Malawi	-15.3, 35.4	Amplicon	pyrosequencing	4489846_3	12	85	0	12	2	7	33	36	24	0	0	0	0	1	0	0	0	1	0	0	1	0	0	0	1	0	0
Malawi	Chamba	h181	Mother	h181M.1	NA	NA	Female	20.7	NA	861'719	4489847.3	h181M.1.418631	133'452'347	1'333'656	human-associated habitat	human-associated habitat	feces	Malawi	-15.3, 35.4	Amplicon	pyrosequencing	4489847_3	1918	87	32	19	6315	53814	1890	15357	2610	0	0	0	0	0	0	0	0	0	0	0	0	0	0	1	0	0	0
Malawi	Chamba	h181	Sibling	h181S	NA	NA	NA	NA	NA	1'809'976	4489848.3	h181S.418723	226'828'558	2'334'585	human-associated habitat	human-associated habitat	feces	Malawi	-15.3, 35.4	Amplicon	pyrosequencing	4489848_3	1452	3545	1	778	226	1060	966	36040	33804	0	0	0	0	0	1	1	0	1	0	1	0	0	0	1	0	0	0
Malawi	Mayaka	h186	Twin1	h186A.1	2.02	MZ	Male	17.3	Yes	1'836'789	4489849.3	h186A.1.418741	195'621'552	2'016'554	human-associated habitat	human-associated habitat	feces	Malawi	-15.38, 35.3	Amplicon	pyrosequencing	4489849_3	11	189	5	7	25	4273	24	27947	7992	0	1	0	0	0	1	0	0	4	0	1	0	2	0	1	0	0	0
Malawi	Mayaka	h186	Twin2	h186B.1	2.02	DZ	Female	18.6	Yes	649'049	4489850.3	h186B.1.418751	72'545'683	751'563	human-associated habitat	human-associated habitat	feces	Malawi	-15.38, 35.3	Amplicon	pyrosequencing	4489850_3	46	1178	12	66	80	1893	807	10856	6127	0	0	0	0	0	0	0	0	0	2	0	1	0	0	0	0	0	0
Malawi	Mayaka	h186	Twin3	h186C.1	2.02	MZ	Male	17.1	Yes	1'847'280	4489851.3	h186C.1.418575	201'262'633	2'062'139	human-associated habitat	human-associated habitat	feces	Malawi	-15.38, 35.3	Amplicon	pyrosequencing	4489851_3	3	5325	0	39	6	5	87	29784	13592	0	0	0	0	0	1	0	0	5	0	0	0	0	0	0	1	0	0
Malawi	Mayaka	h186	Mother	h186M	32.00	NA	Female	26.3	NA	2'049'244	4489852.3	h186M.418788	252'566'438	2'578'214	human-associated habitat	human-associated habitat	feces	Malawi	-15.38, 35.3	Amplicon	pyrosequencing	4489852_3	2781	573	51	10	5780	31649	6048	57452	13748	0	0	0	0	0	1	1	0	4	1	0	1	1	0	2	1	0	10
Malawi	Mayaka	h186	Sibling	h186S	NA	NA	NA	NA	NA	2'228'906	4489853.3	h186S.418558	251'057'357	2'572'193	human-associated habitat	human-associated habitat	feces	Malawi	-15.38, 35.3	Amplicon	pyrosequencing	4489853_3	3764	4088	1860	2045	59	14849	7026	35627	16563	0	0	0	0	0	0	1	0	0	0	1	0	2	0	3	1	0	0
Malawi	Chamba	h18	Twin1	h18A.4	1.35	MZ	Female	17.6	Yes	1'724'406	4489854.3	h18A.4.418403	187'192'772	1'957'541	human-associated habitat	human-associated habitat	feces	Malawi	-15.3, 35.4	Amplicon	pyrosequencing	4489854_3	749	1234	1186	306	68	200	291	14256	6184	0	0	1	0	0	1	0	0	0	1	0	0	1	0	0	0	0	0
Malawi	Chamba	h18	Twin2	h18B.4	1.35	MZ	Female	16.9	Yes	1'472'352	4489855.3	h18B.4.418355	163'368'200	1'704'603	human-associated habitat	human-associated habitat	feces	Malawi	-15.3, 35.4	Amplicon	pyrosequencing	4489855_3	749	773	53	302	33	69	43	26123	208	0	0	0	0	0	0	0	0	1	0	0	0	0	0	1	0	0	0
Malawi	Mbiza	h208	Twin1	h208A.1	0.03	MZ	Female	11	Yes	1'795'614	4489856.3	h208A.1.418529	193'482'008	1'951'972	human-associated habitat	human-associated habitat	feces	Malawi	-16.002, 35.3	Amplicon	pyrosequencing	4489856_3	8	122892	1	1	1	3	16	119	11	0	0	0	0	0	0	0	0	5	0	0	1	1	0	0	1	0	0
Malawi	Mbiza	h208	Mother	h208M.1	21.00	NA	Female	23.6	NA	2'294'779	4489857.3	h208M.1.418731	266'390'604	2'707'411	human-associated habitat	human-associated habitat	feces	Malawi	-16.002, 35.3	Amplicon	pyrosequencing	4489857_3	1764	768	20	495	419	21567	2449	60949	4265	0	0	0	0	0	0	0	0	3	0	0	1	0	0	1	0	0	0
Malawi	Mbiza	h209	Twin1	h209A.2	0.56	MZ	Female	16.2	Yes	1'619'170	4489858.3	h209A.2.418702	175'733'630	1'833'787	human-associated habitat	human-associated habitat	feces	Malawi	-16.002, 35.3	Amplicon	pyrosequencing	4489858_3	21	415	0	59	3	107	23	380	184	0	0	0	0	0	1	0	0	7	0	0	0	0	0	1	1	0	0
Malawi	Mbiza	h209	Twin2	h209B.2	0.56	MZ	Female	NA	Yes	1'104'100	4489859.3	h209B.2.418447	122'661'787	1'294'597	human-associated habitat	human-associated habitat	feces	Malawi	-16.002, 35.3	Amplicon	pyrosequencing	4489859_3	5	40	1	2	1	14	14	67	25	0	0	0	0	0	0	0	0	0	0	0	0	0	0	0	0	0	0
Malawi	Mbiza	h209	Mother	h209M.1	NA	NA	Female	25.9	NA	1'787'436	4489860.3	h209M.1.418510	225'708'661	2'309'349	human-associated habitat	human-associated habitat	feces	Malawi	-16.002, 35.3	Amplicon	pyrosequencing	4489860_3	1432	423	9	117	255	17200	2081	22737	5162	0	0	0	0	0	4	0	1	1	1	1	0	0	0	0	0	0	0
Malawi	Mbiza	h209	Sibling	h209S	NA	NA	NA	NA	NA	2'155'884	4489861.3	h209S.418365	237'366'325	2'409'703	human-associated habitat	human-associated habitat	feces	Malawi	-16.002, 35.3	Amplicon	pyrosequencing	4489861_3	3062	23151	201	2319	546	20279	911	69606	10357	0	0	0	0	1	0	0	0	4	1	1	1	0	0	0	0	0	0
Malawi	Mayaka	h228	Mother	h228M	NA	NA	Female	NA	NA	1'348'678	4489862.3	h228M.418505	163'747'845	1'662'287	human-associated habitat	human-associated habitat	feces	Malawi	-15.38, 35.3	Amplicon	pyrosequencing	4489862_3	4951	730	209	12	8490	35317	543	3732	494	0	0	0	0	1	2	0	0	0	2	0	0	0	1	0	1	0	0
Malawi	Mayaka	h228	Sibling	h228S	NA	NA	NA	NA	NA	1'400'875	4489863.3	h228S.418436	203'158'953	2'062'632	human-associated habitat	human-associated habitat	feces	Malawi	-15.38, 35.3	Amplicon	pyrosequencing	4489863_3	2178	5689	664	3015	4706	480	24713	41124	6747	0	1	0	0	0	1	0	0	1	0	0	2	1	0	2	14	0	0
Malawi	Mayaka	h235	Twin1	h235A.1	0.67	MZ	Male	15.8	Yes	1'547'303	4489864.3	h235A.1.418717	180'124'747	1'875'605	human-associated habitat	human-associated habitat	feces	Malawi	-15.38, 35.3	Amplicon	pyrosequencing	4489864_3	0	50074	0	2	4	2	10	15939	8	0	0	0	0	0	1	0	0	1	0	0	1	13	0	0	0	0	0
Malawi	Mayaka	h235	Twin2	h235B.1	0.67	MZ	Male	16.8	Yes	1'409'681	4489865.3	h235B.1.418464	150'873'631	1'577'008	human-associated habitat	human-associated habitat	feces	Malawi	-15.38, 35.3	Amplicon	pyrosequencing	4489865_3	2	466	0	1	1	6	20	173	32	0	0	0	0	0	0	0	0	2	0	0	0	0	0	1	0	0	0
Malawi	Mayaka	h235	Mother	h235M	33.00	NA	Female	20.4	NA	1'933'828	4489866.3	h235M.418489	266'649'883	2'692'935	human-associated habitat	human-associated habitat	feces	Malawi	-15.38, 35.3	Amplicon	pyrosequencing	4489866_3	1482	159	99	48	7934	64595	10719	20048	8630	1	0	0	0	0	0	0	0	1	0	0	0	2	0	2	0	0	0
Malawi	Mayaka	h257	Twin1	h257A.1	0.19	MZ	Male	16.5	Yes	1'420'704	4489867.3	h257A.1.418826	153'674'329	1'622'565	human-associated habitat	human-associated habitat	feces	Malawi	-15.38, 35.3	Amplicon	pyrosequencing	4489867_3	8	1168	0	2	9	5	23	1071	3868	0	0	0	0	0	1	0	0	2	0	0	0	0	0	0	0	0	0
Malawi	Mayaka	h257	Twin2	h257B.1	0.19	MZ	Male	16.6	Yes	1'414'324	4489868.3	h257B.1.418419	187'210'017	1'977'074	human-associated habitat	human-associated habitat	feces	Malawi	-15.38, 35.3	Amplicon	pyrosequencing	4489868_3	5	32	1	0	1	5	19	43	6	0	0	0	0	0	0	0	0	4	0	0	0	0	0	1	0	0	0
Malawi	Mayaka	h257	Mother	h257M.2	23.00	NA	Female	21.5	NA	2'043'133	4489869.3	h257M.2.418454	221'400'725	2'262'552	human-associated habitat	human-associated habitat	feces	Malawi	-15.38, 35.3	Amplicon	pyrosequencing	4489869_3	2433	62654	42	64	5	8	13	42094	230	0	0	0	0	0	0	0	0	1	0	0	7	16	0	1	0	0	0
Malawi	Mayaka	h257	Sibling	h257S	NA	NA	NA	NA	NA	1'698'331	4489870.3	h257S.418777	181'284'280	1'835'617	human-associated habitat	human-associated habitat	feces	Malawi	-15.38, 35.3	Amplicon	pyrosequencing	4489870_3	4091	12073	468	1061	2	145	1152	45565	12942	0	0	0	0	0	0	0	0	1	1	0	0	0	0	0	0	0	0
Malawi	Mbiza	h259	Twin1	h259A.2	0.27	MZ	Female	14.5	Yes	1'587'830	4489871.3	h259A.2.418342	163'121'501	1'745'039	human-associated habitat	human-associated habitat	feces	Malawi	-16.002, 35.3	Amplicon	pyrosequencing	4489871_3	302	26008	0	14	0	22	20	55	9	0	0	0	0	1	0	0	0	1	0	0	0	0	0	0	0	0	0
Malawi	Mbiza	h259	Twin2	h259B.2	0.27	MZ	Female	12.3	Yes	1'487'347	4489872.3	h259B.2.418617	152'604'038	1'627'458	human-associated habitat	human-associated habitat	feces	Malawi	-16.002, 35.3	Amplicon	pyrosequencing	4489872_3	11	132	0	10	5	11	36	59	27	0	0	0	0	0	0	0	0	1	0	0	0	0	0	0	0	0	0
Malawi	Mbiza	h259	Mother	h259M.1	NA	NA	Female	26.9	NA	1'609'033	4489873.3	h259M.1.418374	200'526'084	2'048'840	human-associated habitat	human-associated habitat	feces	Malawi	-16.002, 35.3	Amplicon	pyrosequencing	4489873_3	5581	4420	178	878	2818	11924	3682	40852	3014	0	0	0	0	0	0	0	0	2	0	0	0	0	1	1	0	0	0
Malawi	Mbiza	h259	Sibling	h259S	NA	NA	NA	NA	NA	2'453'239	4489874.3	h259S.418715	264'918'325	2'708'343	human-associated habitat	human-associated habitat	feces	Malawi	-16.002, 35.3	Amplicon	pyrosequencing	4489874_3	14069	90096	36	34934	79	48	24	58186	28	0	0	0	0	0	1	0	0	1	3	0	2	1	1	1	1	0	0
Malawi	Mayaka	h264	Twin1	h264A.2	0.80	MZ	Female	16.6	Yes	1'780'684	4489875.3	h264A.2.418362	190'475'663	1'991'354	human-associated habitat	human-associated habitat	feces	Malawi	-15.38, 35.3	Amplicon	pyrosequencing	4489875_3	4904	30326	1225	3528	47	36	21	53600	769	0	0	0	2	0	0	0	0	1	4	1	1	0	1	1	0	0	0
Malawi	Mayaka	h264	Twin2	h264B.2	0.80	MZ	Female	16.2	Yes	1'558'852	4489876.3	h264B.2.418350	166'388'384	1'729'567	human-associated habitat	human-associated habitat	feces	Malawi	-15.38, 35.3	Amplicon	pyrosequencing	4489876_3	7905	32737	293	4610	850	143	14	52526	205	0	0	0	16	0	1	0	0	1	11	1	0	0	13	0	0	0	0
Malawi	Mayaka	h264	Mother	h264M	44.00	NA	Female	20.8	NA	2'217'917	4489877.3	h264M.418377	270'898'723	2'760'432	human-associated habitat	human-associated habitat	feces	Malawi	-15.38, 35.3	Amplicon	pyrosequencing	4489877_3	12624	354	280	27	661	380251	3855	21294	5253	0	1	0	0	0	0	1	0	1	1	0	0	0	0	2	0	0	0
Malawi	Makwhira	h273	Twin1	h273A.2	0.93	MZ	Female	17.5	Yes	1'895'427	4489878.3	h273A.2.418494	203'920'150	2'105'467	human-associated habitat	human-associated habitat	feces	Malawi	-16.183, 35.1	Amplicon	pyrosequencing	4489878_3	194	835	1	33	4	94	26	19925	10	0	0	0	0	0	1	0	0	0	0	0	0	0	0	0	1	0	0
Malawi	Makwhira	h273	Twin2	h273B.2	0.93	MZ	Female	18.1	Yes	1'696'408	4489879.3	h273B.2.418501	187'788'203	1'929'857	human-associated habitat	human-associated habitat	feces	Malawi	-16.183, 35.1	Amplicon	pyrosequencing	4489879_3	25	468	47	35	13	27	21	10147	14	0	0	0	1	0	0	0	1	1	0	0	0	0	0	0	0	0	0
Malawi	Makwhira	h273	Mother	h273M	32.00	NA	Female	21	NA	2'120'027	4489880.3	h273M.418507	256'260'518	2'607'117	human-associated habitat	human-associated habitat	feces	Malawi	-16.183, 35.1	Amplicon	pyrosequencing	4489880_3	4962	221	106	70	687	52347	3028	19382	17547	0	0	0	0	0	0	0	0	4	4	0	0	0	0	2	1	0	0
Malawi	Mayaka	h278	Twin1	h278A.2	1.39	MZ	Female	16	Yes	1'753'950	4489924.3	h278A.2.418424	188'643'661	1'963'370	human-associated habitat	human-associated habitat	feces	Malawi	-15.38, 35.3	Amplicon	pyrosequencing	4489924_3	323	1009	221	339	5	27	130	23613	17814	0	0	0	0	0	1	0	0	0	1	2	0	0	0	0	0	0	0
Malawi	Mayaka	h278	Twin2	h278B.2	1.41	MZ	Female	15.6	Yes	1'837'779	4489925.3	h278B.2.418686	195'745'298	2'047'046	human-associated habitat	human-associated habitat	feces	Malawi	-15.38, 35.3	Amplicon	pyrosequencing	4489925_3	245	339	27	90	45	10	36	4830	4319	0	0	0	0	0	0	0	0	1	0	1	1	0	0	0	0	0	0
Malawi	Mayaka	h278	Mother	h278M	21.00	NA	Female	22.4	NA	1'130'807	4489926.3	h278M.418667	143'359'865	1'437'159	human-associated habitat	human-associated habitat	feces	Malawi	-15.38, 35.3	Amplicon	pyrosequencing	4489926_3	4937	970	81	51	7635	69243	1394	10685	2005	0	0	0	0	0	0	0	1	1	0	0	0	0	0	0	0	0	0
Malawi	Mayaka	h279	Twin1	h279A.2	0.95	MZ	Male	18.6	Yes	1'544'802	4489881.3	h279A.2.418836	167'841'218	1'756'605	human-associated habitat	human-associated habitat	feces	Malawi	-15.38, 35.3	Amplicon	pyrosequencing	4489881_3	6	949	1	3	6	3	15	3727	26	0	0	0	0	1	0	0	0	0	0	0	0	0	0	0	0	0	0
Malawi	Mayaka	h279	Twin2	h279B.2	0.95	MZ	Male	15.6	Yes	1'247'018	4489882.3	h279B.2.418514	172'861'937	1'801'890	human-associated habitat	human-associated habitat	feces	Malawi	-15.38, 35.3	Amplicon	pyrosequencing	4489882_3	66	86	0	1	1	4	24	44	8	0	0	0	0	0	0	0	0	5	0	0	0	0	0	0	0	0	0
Malawi	Mayaka	h279	Mother	h279M	24.00	NA	Female	25.0	NA	1'771'134	4489883.3	h279M.418530	236'505'738	2'403'863	human-associated habitat	human-associated habitat	feces	Malawi	-15.38, 35.3	Amplicon	pyrosequencing	4489883_3	861	93	14	127	94	4123	3009	7022	6015	0	0	0	0	0	0	0	0	0	0	2	0	0	0	0	0	0	0
Malawi	Mayaka	h279	Sibling	h279S	NA	NA	NA	NA	NA	1'486'202	4489884.3	h279S.418358	183'625'396	1'888'937	human-associated habitat	human-associated habitat	feces	Malawi	-15.38, 35.3	Amplicon	pyrosequencing	4489884_3	609	4303	83	471	102	444	51	19472	30857	0	0	0	0	0	0	0	0	2	0	0	0	1	0	0	6	0	0
Malawi	Chamba	h301	Twin1	h301A.1	0.05	DZ	Male	NA	Yes	799'114	4489885.3	h301A.1.418425	81'966'440	866'943	human-associated habitat	human-associated habitat	feces	Malawi	-15.3, 35.4	Amplicon	pyrosequencing	4489885_3	7	4233	1	17	1	5	7	18	4	0	0	0	0	0	0	0	0	0	0	0	0	0	0	0	0	0	0
Malawi	Chamba	h301	Twin2	h301B.1	0.05	DZ	Male	NA	Yes	978'429	4489886.3	h301B.1.418486	99'239'675	1'052'402	human-associated habitat	human-associated habitat	feces	Malawi	-15.3, 35.4	Amplicon	pyrosequencing	4489886_3	7	421	2	27	2	3	2	12	6	0	0	0	0	0	0	0	0	0	0	0	0	0	0	0	0	0	0
Malawi	Chamba	h301	Mother	h301M.1	NA	NA	Female	NA	NA	1'311'944	4489887.3	h301M.1.418627	160'502'329	1'608'771	human-associated habitat	human-associated habitat	feces	Malawi	-15.3, 35.4	Amplicon	pyrosequencing	4489887_3	216	3338	20	26	318	46296	1518	23418	7515	0	0	0	0	0	0	0	0	2	1	0	0	0	0	0	0	0	0
Malawi	Chamba	h305	Twin2	h305B.2	0.39	DZ	Male	14	Yes	1'701'896	4489888.3	h305B.2.418820	192'086'773	1'973'747	human-associated habitat	human-associated habitat	feces	Malawi	-15.3, 35.4	Amplicon	pyrosequencing	4489888_3	7	18888	2	8	3	16	32	90	92	0	0	0	0	0	0	1	0	2	0	0	0	0	0	0	0	0	0
Malawi	Chamba	h305	Twin3	h305C.2	0.39	DZ	Female	14.5	Yes	783'644	4489889.3	h305C.2.418553	89'657'294	918'575	human-associated habitat	human-associated habitat	feces	Malawi	-15.3, 35.4	Amplicon	pyrosequencing	4489889_3	2	60	2	15	0	7	2	13	7	0	0	0	0	0	2	0	0	0	0	0	0	0	0	1	1	0	0
Malawi	Chamba	h305	Mother	h305M	23.00	NA	Female	20.9	NA	989'298	4489890.3	h305M.418771	124'485'762	1'247'421	human-associated habitat	human-associated habitat	feces	Malawi	-15.3, 35.4	Amplicon	pyrosequencing	4489890_3	2093	4086	1682	2183	528	16391	5544	8311	19257	0	0	0	0	0	0	0	1	0	0	0	0	0	0	1	0	0	0
Malawi	Makwhira	h35	Twin1	h35A.3	1.89	MZ	Male	14.5	Yes	759'072	4489891.3	h35A.3.418524	80'343'762	854'708	human-associated habitat	human-associated habitat	feces	Malawi	-16.183, 35.1	Amplicon	pyrosequencing	4489891_3	8	325	0	2	5	7	16	60	31	0	0	0	0	0	0	0	0	0	0	0	0	0	0	0	0	0	0
Malawi	Makwhira	h35	Sibling	h35S	NA	NA	NA	NA	NA	1'636'507	4489892.3	h35S.418568	194'372'117	1'996'395	human-associated habitat	human-associated habitat	feces	Malawi	-16.183, 35.1	Amplicon	pyrosequencing	4489892_3	10	49	1	3	5	2	184	22848	29705	0	0	0	0	1	0	0	0	1	0	0	0	0	0	0	0	0	0
Malawi	Mbiza	h37	Twin1	h37A.2	0.94	DZ	Female	15.9	Yes	1'043'112	4489893.3	h37A.2.418724	107'184'123	1'109'887	human-associated habitat	human-associated habitat	feces	Malawi	-16.002, 35.3	Amplicon	pyrosequencing	4489893_3	7	890	1	34	0	9	5	3602	69	0	0	0	0	0	0	0	1	0	0	0	0	0	0	0	0	0	0
Malawi	Mbiza	h37	Twin2	h37B.2	0.94	DZ	Female	16.3	Yes	1'054'125	4489894.3	h37B.2.418707	117'266'205	1'203'359	human-associated habitat	human-associated habitat	feces	Malawi	-16.002, 35.3	Amplicon	pyrosequencing	4489894_3	36	8833	0	27	1	13	2	2816	191	0	0	0	0	0	0	0	0	0	0	0	0	0	0	0	0	0	0
Malawi	Mbiza	h37	Mother	h37M	27.00	NA	Female	20	NA	1'218'672	4489895.3	h37M.418863	157'275'078	1'580'177	human-associated habitat	human-associated habitat	feces	Malawi	-16.002, 35.3	Amplicon	pyrosequencing	4489895_3	4229	1148	38	578	87	31594	3826	14433	8350	0	0	0	0	0	0	0	1	0	0	0	0	0	0	3	0	0	2
Malawi	Mbiza	h37	Sibling	h37S	NA	NA	NA	NA	NA	1'122'853	4489896.3	h37S.418552	138'883'686	1'398'372	human-associated habitat	human-associated habitat	feces	Malawi	-16.002, 35.3	Amplicon	pyrosequencing	4489896_3	633	352	9	46	498	6046	312	7364	2651	0	0	0	0	0	0	0	0	0	0	0	0	0	0	0	0	0	0
Malawi	Chamba	h47	Twin1	h47A.1	0.60	MZ	Male	15.4	Yes	1'051'932	4489897.3	h47A.1.418772	119'816'696	1'249'406	human-associated habitat	human-associated habitat	feces	Malawi	-15.3, 35.4	Amplicon	pyrosequencing	4489897_3	21	267238	5	6750	20	13	34	30296	8483	0	0	0	0	0	0	0	1	1	0	0	2	0	0	0	0	0	0
Malawi	Chamba	h47	Twin2	h47B.1	0.60	MZ	Male	14	Yes	844'860	4489898.3	h47B.1.418571	90'237'698	932'376	human-associated habitat	human-associated habitat	feces	Malawi	-15.3, 35.4	Amplicon	pyrosequencing	4489898_3	3	11763	0	0	2	6	12	24	2	0	0	0	0	0	0	0	0	0	0	0	0	0	0	1	0	0	0
Malawi	Chamba	h47	Mother	h47M	NA	NA	Female	31.6	NA	1'806'244	4489899.3	h47M.418653	206'029'238	2'103'172	human-associated habitat	human-associated habitat	feces	Malawi	-15.3, 35.4	Amplicon	pyrosequencing	4489899_3	2296	4779	1	625	7	89	70	50988	23745	0	0	0	0	1	0	0	0	4	0	0	0	0	0	2	0	0	0
Malawi	Chamba	h47	Sibling	h47S	NA	NA	NA	NA	NA	1'641'041	4489900.3	h47S.418625	187'619'759	1'941'997	human-associated habitat	human-associated habitat	feces	Malawi	-15.3, 35.4	Amplicon	pyrosequencing	4489900_3	2157	2031	1	71	2	127	529	52520	14118	0	0	0	0	0	0	0	0	0	0	0	0	1	0	0	1	0	0
Malawi	Mbiza	h60	Twin1	h60A.2	2.05	MZ	Female	15.7	Yes	2'057'844	4489901.3	h60A.2.418856	215'042'799	2'207'172	human-associated habitat	human-associated habitat	feces	Malawi	-16.002, 35.3	Amplicon	pyrosequencing	4489901_3	16	4523	0	5	5	110	62	40043	3735	0	0	0	0	0	0	0	0	1	0	0	0	0	1	1	0	0	0
Malawi	Mbiza	h60	Twin2	h60B.2	2.05	MZ	Female	15.5	Yes	1'565'883	4489902.3	h60B.2.418433	174'840'732	1'782'239	human-associated habitat	human-associated habitat	feces	Malawi	-16.002, 35.3	Amplicon	pyrosequencing	4489902_3	865	5561	1	0	0	1	44	55065	37410	0	0	0	0	1	0	0	0	0	0	0	0	0	0	0	0	0	0
Malawi	Mbiza	h60	Mother	h60M	27.00	NA	Female	24.2	NA	1'457'312	4489903.3	h60M.418694	189'332'155	1'921'098	human-associated habitat	human-associated habitat	feces	Malawi	-16.002, 35.3	Amplicon	pyrosequencing	4489903_3	1734	11750	768	1318	1135	900	2216	53817	4034	0	0	0	0	0	0	0	0	0	0	0	0	1	0	0	1	0	0
Malawi	Mbiza	h60	Sibling	h60S	NA	NA	NA	NA	NA	1'663'653	4489904.3	h60S.418532	210'632'617	2'145'599	human-associated habitat	human-associated habitat	feces	Malawi	-16.002, 35.3	Amplicon	pyrosequencing	4489904_3	9194	49978	414	1544	41	926	2118	102455	4497	0	0	0	0	0	0	1	1	0	0	0	1	0	0	0	0	0	0
Malawi	Chamba	h68	Twin1	h68A.4	1.70	DZ	Male	16.1	Yes	1'635'768	4489905.3	h68A.4.418806	207'380'510	2'093'719	human-associated habitat	human-associated habitat	feces	Malawi	-15.3, 35.4	Amplicon	pyrosequencing	4489905_3	190	3168	67	58	7	59	14	9431	22	0	0	0	0	0	0	0	0	0	0	1	0	0	0	1	0	0	0
Malawi	Chamba	h68	Twin2	h68B.4	1.70	DZ	Male	16.6	Yes	754'597	4489906.3	h68B.4.418611	85'299'416	866'690	human-associated habitat	human-associated habitat	feces	Malawi	-15.3, 35.4	Amplicon	pyrosequencing	4489906_3	252	1050	18	110	0	7	0	5025	7	0	0	0	0	0	0	0	0	0	0	0	0	0	0	0	0	0	0
Malawi	Chamba	h68	Mother	h68M	26.00	NA	Female	23.6	NA	2'253'112	4489907.3	h68M.418773	278'640'325	2'795'957	human-associated habitat	human-associated habitat	feces	Malawi	-15.3, 35.4	Amplicon	pyrosequencing	4489907_3	2184	1137	37	353	715	83230	3581	20906	8687	0	0	0	0	0	0	0	0	1	0	0	1	0	0	1	0	0	0
Malawi	Mayaka	h78	Twin1	h78A.4	1.89	DZ	Male	15.8	Yes	1'573'690	4489908.3	h78A.4.418851	165'406'798	1'684'584	human-associated habitat	human-associated habitat	feces	Malawi	-15.38, 35.3	Amplicon	pyrosequencing	4489908_3	712	2832	2	70	3	19	10	5979	43	0	0	0	0	0	0	0	0	0	0	0	0	0	0	0	0	0	0
Malawi	Mayaka	h78	Twin2	h78B.4	1.89	DZ	Male	17.7	Yes	1'631'047	4489909.3	h78B.4.418738	170'848'869	1'725'027	human-associated habitat	human-associated habitat	feces	Malawi	-15.38, 35.3	Amplicon	pyrosequencing	4489909_3	1080	3452	3	179	17	79	9	17756	138	0	0	0	0	0	0	0	0	0	0	0	1	0	0	1	0	0	0
Malawi	Mayaka	h78	Mother	h78M	25.00	NA	Female	19.6	NA	1'563'715	4489910.3	h78M.418725	188'821'866	1'922'687	human-associated habitat	human-associated habitat	feces	Malawi	-15.38, 35.3	Amplicon	pyrosequencing	4489910_3	640	90	14	9	209	7664	1845	29675	15109	0	0	0	0	0	0	1	0	0	0	0	0	0	0	0	0	0	0
Malawi	Mayaka	h78	Sibling	h78S	NA	NA	NA	NA	NA	1'709'802	4489911.3	h78S.418712	194'310'089	1'983'226	human-associated habitat	human-associated habitat	feces	Malawi	-15.38, 35.3	Amplicon	pyrosequencing	4489911_3	1129	1813	784	2326	530	348	6361	17543	5857	0	0	0	0	0	0	0	0	3	0	0	0	0	0	3	0	0	0
Malawi	Mayaka	h85	Twin1	h85A.1	0.76	DZ	Male	16.6	Yes	1'304'469	4489912.3	h85A.1.418700	138'740'178	1'422'400	human-associated habitat	human-associated habitat	feces	Malawi	-15.38, 35.3	Amplicon	pyrosequencing	4489912_3	2	32	2	0	3	259	15	472	406	0	0	0	0	0	0	0	0	2	0	0	0	0	0	1	1	0	0
Malawi	Mayaka	h85	Twin2	h85B.1	0.76	DZ	Male	15	Yes	1'841'721	4489913.3	h85B.1.418749	197'297'226	2'044'739	human-associated habitat	human-associated habitat	feces	Malawi	-15.38, 35.3	Amplicon	pyrosequencing	4489913_3	2	29	0	2	4	15	11	6254	678	0	0	0	0	0	0	0	0	1	0	0	0	1	0	0	0	0	0
Malawi	Mayaka	h85	Mother	h85M	28.00	NA	Female	23.3	NA	1'694'447	4489914.3	h85M.418596	200'586'066	2'046'707	human-associated habitat	human-associated habitat	feces	Malawi	-15.38, 35.3	Amplicon	pyrosequencing	4489914_3	2436	1084	131	48	863	69304	16332	20056	7159	0	0	0	0	3	0	0	0	1	2	0	0	0	1	2	0	0	3
Malawi	Mayaka	h85	Sibling	h85S	NA	NA	NA	NA	NA	1'593'513	4489915.3	h85S.418346	178'877'376	1'818'312	human-associated habitat	human-associated habitat	feces	Malawi	-15.38, 35.3	Amplicon	pyrosequencing	4489915_3	6013	35570	555	3604	1371	2446	15393	29213	18882	0	0	0	0	0	0	0	0	1	3	0	0	0	0	2	1	0	1
Malawi	Mayaka	h95	Twin1	h95A.1	1.25	DZ	Female	15.7	Yes	1'316'737	4489916.3	h95A.1.418344	146'078'592	1'524'803	human-associated habitat	human-associated habitat	feces	Malawi	-15.38, 35.3	Amplicon	pyrosequencing	4489916_3	45	4214	0	2	6	14	19	4677	16	0	0	0	0	0	0	1	0	1	0	0	0	1	1	1	0	0	0
Malawi	Mayaka	h95	Twin2	h95B.1	1.25	DZ	Female	16.1	Yes	1'432'800	4489917.3	h95B.1.418735	158'316'433	1'653'844	human-associated habitat	human-associated habitat	feces	Malawi	-15.38, 35.3	Amplicon	pyrosequencing	4489917_3	38	8000	1	4	5	14	13	6581	24	0	0	0	0	0	1	0	0	0	0	0	0	0	0	0	0	0	0
Malawi	Mayaka	h95	Mother	h95M	24.00	NA	Female	24.2	NA	1'626'469	4489918.3	h95M.418831	219'934'513	2'226'651	human-associated habitat	human-associated habitat	feces	Malawi	-15.38, 35.3	Amplicon	pyrosequencing	4489918_3	329	2250	24	15	5910	24200	2480	19457	8348	0	0	0	0	0	0	0	0	1	0	0	0	0	0	0	1	0	0
Malawi	Mayaka	h95	Sibling	h95S	NA	NA	NA	NA	NA	1'426'875	4489919.3	h95S.418544	174'806'583	1'776'338	human-associated habitat	human-associated habitat	feces	Malawi	-15.38, 35.3	Amplicon	pyrosequencing	4489919_3	7280	1618	21	443	631	236	16565	13031	5492	0	0	0	0	1	0	0	0	1	0	1	0	0	1	0	0	0	0
Malawi	Mbiza	h9	Twin1	h9A.5	2.02	MZ	Female	18	Yes	2'041'383	4489920.3	h9A.5.418658	223'168'231	2'281'692	human-associated habitat	human-associated habitat	feces	Malawi	-16.002, 35.3	Amplicon	pyrosequencing	4489920_3	10	37	1	2	12	61	32	4419	67	0	0	0	0	0	0	0	0	1	0	0	0	0	1	0	0	0	0
Malawi	Mbiza	h9	Twin2	h9B.5	2.02	MZ	Female	18	Yes	1'602'320	4489921.3	h9B.5.418656	166'094'301	1'718'038	human-associated habitat	human-associated habitat	feces	Malawi	-16.002, 35.3	Amplicon	pyrosequencing	4489921_3	63	362	1	35	8	17	11	17346	16	0	0	0	0	0	0	0	0	0	2	0	0	0	0	0	0	0	0
Malawi	Mbiza	h9	Mother	h9M	24.03	NA	Female	24.7	NA	1'664'503	4489922.3	h9M.418588	193'751'063	1'986'734	human-associated habitat	human-associated habitat	feces	Malawi	-16.002, 35.3	Amplicon	pyrosequencing	4489922_3	87	204	12	62	82	5842	120	15774	6816	0	0	0	0	0	0	1	0	0	1	0	0	1	0	0	0	0	0
Malawi	Mbiza	h9	Sibling	h9S	NA	NA	NA	NA	NA	2'104'368	4489923.3	h9S.418789	242'568'450	2'483'925	human-associated habitat	human-associated habitat	feces	Malawi	-16.002, 35.3	Amplicon	pyrosequencing	4489923_3	3279	143	4	827	166	7479	599	55004	29198	0	0	0	0	0	0	0	0	0	0	1	0	0	0	0	0	0	0
USA	Missouri born	USts1	Twin1	TS1	28.00	MZ	Female	NA	NA	1'480'312	4489453.3	TS1.418828	237'201'332	2'418'191	human-associated habitat	human-associated habitat	feces	United States of America	38.64699, -90.225	Amplicon	pyrosequencing	4489453_3	40264	269440	3935	67499	5085	64333	629	10687	3877	0	0	0	0	4	0	0	0	1	1	0	5	0	2	4	1	0	0
USA	Missouri born	USts32	Twin1	TS109	28.00	DZ	Female	23	NA	1'794'902	4489454.3	TS109.418691	189'942'220	1'932'618	human-associated habitat	human-associated habitat	feces	United States of America	38.64699, -90.225	Amplicon	pyrosequencing	4489454_3	41397	639531	2494	26280	5984	15439	1302	35418	322	0	1	0	0	0	0	0	1	5	0	0	7	1	1	1	1	0	0
USA	Missouri born	USts32	Twin2	TS110	28.00	DZ	Female	18	NA	2'191'982	4489455.3	TS110.418428	244'336'679	2'516'656	human-associated habitat	human-associated habitat	feces	United States of America	38.64699, -90.225	Amplicon	pyrosequencing	4489455_3	13668	118179	4787	60584	4894	37416	1073	51463	1031	0	0	0	0	0	2	0	0	1	1	0	0	0	0	2	0	1	0
USA	Missouri born	USts32	Mother	TS111	57.00	NA	Female	20	NA	2'322'008	4489456.3	TS111.418684	253'072'392	2'605'571	human-associated habitat	human-associated habitat	feces	United States of America	38.64699, -90.225	Amplicon	pyrosequencing	4489456_3	51641	253186	4223	50083	204	52518	770	80336	1109	0	0	0	0	0	0	0	0	3	2	0	1	0	1	3	4	1	0
USA	Missouri born	USts36	Twin1	TS127	25.00	DZ	Female	21	NA	2'264'662	4489458.3	TS127.418550	249'135'268	2'560'506	human-associated habitat	human-associated habitat	feces	United States of America	38.64699, -90.225	Amplicon	pyrosequencing	4489458_3	28247	205830	4673	122126	4265	49982	11454	89912	2715	0	0	0	0	0	0	0	0	5	0	1	3	1	0	1	6	0	0
USA	Missouri born	USts36	Twin2	TS128	25.00	DZ	Female	20	NA	1'970'821	4489459.3	TS128.418470	213'924'621	2'182'658	human-associated habitat	human-associated habitat	feces	United States of America	38.64699, -90.225	Amplicon	pyrosequencing	4489459_3	28226	446542	5654	49632	29	4014	1592	29821	713	0	0	0	0	0	0	1	1	0	1	1	7	0	0	3	0	0	0
USA	Missouri born	USts36	Mother	TS129	53.00	NA	Female	23	NA	2'403'366	4489460.3	TS129.418618	260'527'646	2'695'008	human-associated habitat	human-associated habitat	feces	United States of America	38.64699, -90.225	Amplicon	pyrosequencing	4489460_3	28613	480434	996	30461	4913	4169	1173	59317	2553	0	0	0	0	0	0	0	0	3	1	1	8	1	3	0	0	0	0
USA	Missouri born	USts5	Twin1	TS13	27.00	MZ	Female	22	NA	1'480'312	4489461.3	TS13.418619	163'573'583	1'653'023	human-associated habitat	human-associated habitat	feces	United States of America	38.64699, -90.225	Amplicon	pyrosequencing	4489461_3	7536	196880	1704	27311	1055	14295	434	28994	211	0	0	0	0	2	0	1	0	2	0	0	6	0	1	0	0	0	0
USA	Missouri born	USts5	Twin2	TS14	27.00	MZ	Female	21	NA	1'416'357	4489462.3	TS14.418541	152'161'823	1'554'217	human-associated habitat	human-associated habitat	feces	United States of America	38.64699, -90.225	Amplicon	pyrosequencing	4489462_3	844	8699	156	4602	126	918	230	58907	508	0	0	0	0	0	0	0	0	0	1	0	0	0	0	1	2	0	0
USA	Missouri born	USts5	Mother	TS15	NA	NA	Female	NA	NA	1'662'303	4489463.3	TS15.418765	181'912'359	1'842'589	human-associated habitat	human-associated habitat	feces	United States of America	38.64699, -90.225	Amplicon	pyrosequencing	4489463_3	12628	64531	2312	30133	21	1776	510	29046	866	0	0	0	0	1	0	1	0	3	0	0	1	0	1	0	1	0	0
USA	Missouri born	USts47	Twin1	TS163	25.00	MZ	Female	23	NA	1'994'015	4489464.3	TS163.418636	225'901'850	2'321'029	human-associated habitat	human-associated habitat	feces	United States of America	38.64699, -90.225	Amplicon	pyrosequencing	4489464_3	182	458232	5974	125787	23	22064	876	73031	7592	0	1	0	0	0	0	1	0	2	0	0	10	1	1	0	1	0	0
USA	Missouri born	USts47	Twin2	TS164	25.00	MZ	Female	23	NA	1'799'975	4489465.3	TS164.418396	210'803'315	2'157'840	human-associated habitat	human-associated habitat	feces	United States of America	38.64699, -90.225	Amplicon	pyrosequencing	4489465_3	615	502369	381	5012	9	26	1922	19760	174076	0	0	0	0	0	0	0	0	0	0	0	5	0	0	1	1	0	0
USA	Missouri born	USts47	Mother	TS165	NA	NA	Female	NA	NA	1'860'300	4489466.3	TS165.418862	220'289'255	2'260'344	human-associated habitat	human-associated habitat	feces	United States of America	38.64699, -90.225	Amplicon	pyrosequencing	4489466_3	50566	101895	3120	137214	1311	16379	2389	16544	5506	0	0	0	0	1	1	0	0	2	0	0	7	2	1	0	0	0	0
USA	Missouri born	USts52	Twin1	TS184	24.00	MZ	Female	21	NA	2'209'684	4489467.3	TS184.418577	228'141'986	2'369'338	human-associated habitat	human-associated habitat	feces	United States of America	38.64699, -90.225	Amplicon	pyrosequencing	4489467_3	24244	648608	562	13347	6	72	392	32993	774	0	0	0	0	0	0	0	0	0	0	0	7	2	1	3	0	0	0
USA	Missouri born	USts52	Twin2	TS185	24.00	MZ	Female	21	NA	2'236'272	4489468.3	TS185.418675	237'234'797	2'439'673	human-associated habitat	human-associated habitat	feces	United States of America	38.64699, -90.225	Amplicon	pyrosequencing	4489468_3	1306	285033	8	37243	2	24600	355	61420	1499	0	0	0	0	0	0	0	1	0	1	0	2	1	0	1	1	0	0
USA	Missouri born	USts52	Mother	TS186	NA	NA	Female	NA	NA	2'092'567	4489469.3	TS186.418605	228'910'877	2'345'915	human-associated habitat	human-associated habitat	feces	United States of America	38.64699, -90.225	Amplicon	pyrosequencing	4489469_3	18611	472580	8	8585	8	23	459	39300	110053	0	1	0	0	0	0	0	0	2	0	0	5	0	0	2	0	2	0
USA	Missouri born	USts54	Twin1	TS193	30.00	DZ	Female	22	NA	2'342'027	4489470.3	TS193.418750	250'318'899	2'576'049	human-associated habitat	human-associated habitat	feces	United States of America	38.64699, -90.225	Amplicon	pyrosequencing	4489470_3	19651	265863	2143	31693	873	3280	1516	78642	8276	0	0	0	0	0	1	0	0	3	1	1	0	0	0	4	1	0	0
USA	Missouri born	USts54	Twin2	TS194	30.00	DZ	Female	22	NA	2'667'904	4489471.3	TS194.418607	282'491'264	2'901'446	human-associated habitat	human-associated habitat	feces	United States of America	38.64699, -90.225	Amplicon	pyrosequencing	4489471_3	8739	622796	3263	62732	11	40	2837	73818	8808	0	1	0	0	0	0	0	1	0	0	0	7	0	0	1	0	0	0
USA	Missouri born	USts54	Mother	TS195	56.00	NA	Female	22	NA	2'430'950	4489472.3	TS195.418848	268'073'518	2'741'994	human-associated habitat	human-associated habitat	feces	United States of America	38.64699, -90.225	Amplicon	pyrosequencing	4489472_3	79581	520543	7367	152572	10	24964	1320	46294	9941	0	0	0	0	1	0	1	0	2	0	2	6	1	1	3	0	0	0
USA	Missouri born	USts1	Twin2	TS2	28.00	MZ	Female	NA	NA	1'461'323	4489473.3	TS2.418517	178'213'179	1'823'337	human-associated habitat	human-associated habitat	feces	United States of America	38.64699, -90.225	Amplicon	pyrosequencing	4489473_3	51947	157057	3350	55378	16	302	436	27304	18112	0	0	0	0	0	0	0	0	3	0	0	3	2	1	0	0	0	0
USA	Missouri born	USts9	Twin1	TS25	26.00	MZ	Female	21	NA	1'540'157	4489475.3	TS25.418407	169'859'568	1'717'287	human-associated habitat	human-associated habitat	feces	United States of America	38.64699, -90.225	Amplicon	pyrosequencing	4489475_3	65197	234127	3295	50005	7	241	1495	24639	393	0	0	0	0	0	0	0	0	2	0	0	3	1	1	1	1	0	0
USA	Missouri born	USts9	Twin2	TS26	26.00	MZ	Female	23	NA	1'745'451	4489476.3	TS26.418393	189'819'756	1'922'089	human-associated habitat	human-associated habitat	feces	United States of America	38.64699, -90.225	Amplicon	pyrosequencing	4489476_3	28666	576560	3900	55134	11	40	1440	30344	2483	0	0	0	0	0	0	0	0	2	0	0	9	0	1	1	1	0	0
USA	Missouri born	USts9	Mother	TS27	NA	NA	Female	NA	NA	1'718'740	4489477.3	TS27.418766	192'584'389	1'960'484	human-associated habitat	human-associated habitat	feces	United States of America	38.64699, -90.225	Amplicon	pyrosequencing	4489477_3	58435	131156	2589	11227	21	5936	7509	9462	25157	0	0	0	0	0	1	0	0	2	0	0	3	0	0	1	1	0	0
USA	Missouri born	USts1	Mother	TS3	NA	MZ	Female	NA	NA	1'973'956	4489478.3	TS3.418472	210'749'271	2'157'598	human-associated habitat	human-associated habitat	feces	United States of America	38.64699, -90.225	Amplicon	pyrosequencing	4489478_3	7320	282541	1005	34617	2727	811	1675	91904	494	0	0	0	0	0	0	0	0	0	1	2	3	0	0	2	0	1	0
USA	Missouri born	USts2	Twin1	TS4	25.00	MZ	Female	21	NA	2'012'137	4489479.3	TS4.418810	211'345'549	2'164'843	human-associated habitat	human-associated habitat	feces	United States of America	38.64699, -90.225	Amplicon	pyrosequencing	4489479_3	154033	921740	3086	37033	971	14945	985	39291	4794	0	0	0	0	1	0	0	0	2	1	0	10	0	0	0	1	0	0
USA	Missouri born	USts2	Twin2	TS5	25.00	MZ	Female	21	NA	786'041	4489480.3	TS5.418546	78'753'635	824'557	human-associated habitat	human-associated habitat	feces	United States of America	38.64699, -90.225	Amplicon	pyrosequencing	4489480_3	212	33220	14	494	24	288	535	57251	2993	0	0	0	0	0	0	0	1	0	1	0	2	4	0	1	0	0	0
USA	Missouri born	USts2	Mother	TS6	NA	NA	Female	NA	NA	2'181'590	4489481.3	TS6.418642	232'718'381	2'398'340	human-associated habitat	human-associated habitat	feces	United States of America	38.64699, -90.225	Amplicon	pyrosequencing	4489481_3	26517	470220	1488	21300	3706	3044	1763	42910	1563	0	0	0	0	1	0	0	0	1	0	0	6	2	2	1	0	0	0
USA	Missouri born	USts3	Twin1	TS7	26.00	MZ	Female	21	NA	1'948'407	4489482.3	TS7.418860	212'906'742	2'182'695	human-associated habitat	human-associated habitat	feces	United States of America	38.64699, -90.225	Amplicon	pyrosequencing	4489482_3	33229	212269	1832	39650	5184	2033	797	44848	158071	0	0	0	0	1	0	0	0	4	1	0	5	0	0	1	1	0	0
USA	Missouri born	USts3	Twin2	TS8	26.00	MZ	Female	22	NA	2'965'756	4489483.3	TS8.418379	327'834'602	3'333'327	human-associated habitat	human-associated habitat	feces	United States of America	38.64699, -90.225	Amplicon	pyrosequencing	4489483_3	45668	491580	2369	142498	4952	93794	362	49878	41983	0	0	0	0	2	0	0	0	2	0	0	3	0	0	4	0	1	0
USA	Missouri born	USts3	Mother	TS9	NA	NA	Female	NA	NA	1'559'752	4489484.3	TS9.418446	167'859'631	1'703'803	human-associated habitat	human-associated habitat	feces	United States of America	38.64699, -90.225	Amplicon	pyrosequencing	4489484_3	12278	317263	29	31530	19	241	329	62197	1569	0	0	0	0	0	0	0	0	2	0	0	4	0	1	1	1	0	0
USA	Boulder	USAbld_NA	Child	USBld1	1.25	NA	Female	NA	NA	2'199'928	4489485.3	USBld1.418516	253'348'746	2'554'343	human-associated habitat	human-associated habitat	feces	United States of America	40.01499, -105.27	Amplicon	pyrosequencing	4489485_3	46959	218619	177	1144	238	133	46	6989	706	0	0	0	0	0	1	0	0	1	0	0	0	0	0	0	0	0	0
USA	Boulder	USAbld3	Mother	USBldAdlt6	33.00	NA	Female	20.7	NA	1'847'549	4489486.3	USBldAdlt6.418795	202'491'729	2'031'217	human-associated habitat	human-associated habitat	feces	United States of America	40.01499, -105.27	Amplicon	pyrosequencing	4489486_3	5363	165815	1201	97734	199	40	1313	36908	1473	0	0	0	0	0	0	0	0	0	0	0	0	0	0	0	0	0	0
USA	Boulder	USAbld_NA	Child	USBldChld10	1.30	NA	Male	NA	NA	1'666'599	4489487.3	USBldChld10.418660	185'085'331	1'866'066	human-associated habitat	human-associated habitat	feces	United States of America	40.01499, -105.27	Amplicon	pyrosequencing	4489487_3	46	495812	5	50696	4	6	1050	9552	29542	0	0	0	0	0	0	0	1	1	0	0	0	0	0	0	0	0	0
USA	Boulder	USAbld_NA	Child	USBldChld2	4.50	NA	Female	14.2	NA	1'897'856	4489488.3	USBldChld2.418414	217'167'575	2'175'566	human-associated habitat	human-associated habitat	feces	United States of America	40.01499, -105.27	Amplicon	pyrosequencing	4489488_3	63256	705558	4945	129149	6	180	2045	66453	3554	0	0	0	0	0	0	1	0	0	0	0	1	0	0	0	1	0	0
USA	Boulder	USAbld_NA	Child	USBldChld4	6.00	NA	Female	15.5	NA	1'772'536	4489489.3	USBldChld4.418528	209'964'637	2'112'332	human-associated habitat	human-associated habitat	feces	United States of America	40.01499, -105.27	Amplicon	pyrosequencing	4489489_3	44611	243015	125	108779	8	50179	12558	43699	230	0	0	0	0	0	0	0	0	0	0	0	2	0	2	2	4	0	0
USA	Boulder	USAbld_NA	Child	USBldChld5	3.00	NA	Male	16.4	NA	1'721'098	4489490.3	USBldChld5.418733	185'827'658	1'865'011	human-associated habitat	human-associated habitat	feces	United States of America	40.01499, -105.27	Amplicon	pyrosequencing	4489490_3	29275	148944	36	48397	2	17605	1914	40771	488	0	0	0	0	0	0	0	0	1	0	0	0	0	0	0	0	0	0
USA	Boulder	USAbld_NA	Child	USBldChld7	3.00	NA	Female	15.4	NA	2'282'319	4489491.3	USBldChld7.418488	243'373'116	2'431'728	human-associated habitat	human-associated habitat	feces	United States of America	40.01499, -105.27	Amplicon	pyrosequencing	4489491_3	170708	956273	3	48	2	10	1327	14837	17421	0	0	0	0	0	0	1	0	0	0	0	0	0	0	1	0	0	0
USA	Boulder	USAbld_NA	Child	USBldChld8	1.60	NA	Male	NA	NA	2'122'493	4489492.3	USBldChld8.418589	235'192'863	2'366'021	human-associated habitat	human-associated habitat	feces	United States of America	40.01499, -105.27	Amplicon	pyrosequencing	4489492_3	62414	338071	2	7893	7	18469	16	26337	1211	0	0	0	0	4	0	0	0	0	0	0	0	0	0	1	0	0	0
USA	Boulder	USAbld3	Child	USBldInf3	0.83	NA	Female	23.9	NA	1'712'417	4489493.3	USBldInf3.418459	193'690'398	2'034'355	human-associated habitat	human-associated habitat	feces	United States of America	40.01499, -105.27	Amplicon	pyrosequencing	4489493_3	638	9141	91	1174	45	203	53	15279	10736	0	0	0	0	0	0	0	0	0	0	0	0	0	0	0	0	0	0
USA	Philadelphia	USchP_NA	Child	USchp11Child	6	NA	Male	16.9	NA	1'904'107	4489494.3	USchp11Child.418850	206'640'131	2'069'671	human-associated habitat	human-associated habitat	feces	United States of America	39.95234, -75.164	Amplicon	pyrosequencing	4489494_3	21938	514870	3802	125338	21651	91	950	28328	10519	0	0	0	0	3	0	1	0	0	0	0	0	0	0	0	0	0	0
USA	Philadelphia	USchp18	Child	USchp18Child	3	NA	Female	16.4	NA	1'521'752	4489495.3	USchp18Child.418782	162'491'728	1'636'388	human-associated habitat	human-associated habitat	feces	United States of America	39.95234, -75.164	Amplicon	pyrosequencing	4489495_3	29054	393314	1	14916	2	7	374	17112	69026	0	0	0	0	0	0	0	1	0	0	0	0	0	0	0	1	0	0
USA	Philadelphia	USchp18	Mother	USchp18Mom	40	NA	Female	37	NA	1'544'381	4489496.3	USchp18Mom.418783	165'698'524	1'679'283	human-associated habitat	human-associated habitat	feces	United States of America	39.95234, -75.164	Amplicon	pyrosequencing	4489496_3	13316	193232	3	4061	3	2	153	36009	118528	0	0	0	0	0	0	0	1	2	0	0	0	0	0	0	0	0	0
USA	Philadelphia	USchp1	Child	USchp1Child	5	NA	Female	17.9	NA	1'704'742	4489497.3	USchp1Child.418697	180'699'363	1'836'687	human-associated habitat	human-associated habitat	feces	United States of America	39.95234, -75.164	Amplicon	pyrosequencing	4489497_3	15854	321832	2	7985	1076	4	383	26622	198	0	0	0	0	0	0	0	0	1	0	1	3	0	1	0	0	0	0
USA	Philadelphia	USchp1	Mother	USchp1Mom	24	NA	Female	24.9	NA	2'040'458	4489498.3	USchp1Mom.418814	213'720'046	2'180'264	human-associated habitat	human-associated habitat	feces	United States of America	39.95234, -75.164	Amplicon	pyrosequencing	4489498_3	36347	145161	2505	45128	1086	428	446	33631	167530	0	0	0	0	1	1	0	0	0	1	0	4	0	0	0	1	0	0
USA	Philadelphia	USchp25	Child	USchp25Child	6	NA	Male	19.1	NA	2'030'813	4489499.3	USchp25Child.418345	213'654'741	2'148'589	human-associated habitat	human-associated habitat	feces	United States of America	39.95234, -75.164	Amplicon	pyrosequencing	4489499_3	98265	192675	1382	19289	946	5595	204	27804	41793	0	0	0	0	0	2	1	0	1	0	0	0	0	0	0	0	0	0
USA	Philadelphia	USchp25	Mother	USchp25Mom	34	NA	Female	66	NA	1'604'295	4489500.3	USchp25Mom.418780	169'220'991	1'699'814	human-associated habitat	human-associated habitat	feces	United States of America	39.95234, -75.164	Amplicon	pyrosequencing	4489500_3	25214	304705	1212	45562	2803	2689	210	27476	45856	0	0	0	0	0	0	0	0	0	1	0	0	0	0	0	0	0	0
USA	Philadelphia	USchp33	Child	USchp33ChildA	5	NA	Female	16.9	NA	2'370'250	4489501.3	USchp33ChildA.418742	258'653'250	2'619'906	human-associated habitat	human-associated habitat	feces	United States of America	39.95234, -75.164	Amplicon	pyrosequencing	4489501_3	16220	220603	1857	46231	376	12228	726	50443	3709	0	0	0	0	0	1	1	0	0	1	0	0	0	0	0	0	0	0
USA	Philadelphia	USchp33	Child	USchp33ChildB	7	NA	Female	15.4	NA	2'143'237	4489502.3	USchp33ChildB.418578	225'908'209	2'259'344	human-associated habitat	human-associated habitat	feces	United States of America	39.95234, -75.164	Amplicon	pyrosequencing	4489502_3	149890	806493	6344	60218	12312	98	458	17053	856	0	0	0	0	0	1	0	1	0	1	0	0	1	0	0	0	0	0
USA	Philadelphia	USchp33	Mother	USchp33Mom	45	NA	Female	31.3	NA	1'976'664	4489503.3	USchp33Mom.418698	212'990'910	2'141'275	human-associated habitat	human-associated habitat	feces	United States of America	39.95234, -75.164	Amplicon	pyrosequencing	4489503_3	53768	193116	3643	54705	924	16387	504	47524	507	0	0	0	0	0	0	0	0	1	0	0	0	0	0	2	0	0	0
USA	Philadelphia	USchp35	Child	USchp35Child	9	NA	Female	16.1	NA	2'315'657	4489504.3	USchp35Child.418784	240'018'961	2'445'433	human-associated habitat	human-associated habitat	feces	United States of America	39.95234, -75.164	Amplicon	pyrosequencing	4489504_3	179	581595	4	6753	2	8	4571	74066	12206	0	1	0	0	0	0	1	0	0	0	0	0	0	0	1	0	0	0
USA	Philadelphia	USchp35	Mother	USchp35Mom	44	NA	Female	27.4	NA	2'110'315	4489505.3	USchp35Mom.418515	228'307'468	2'301'468	human-associated habitat	human-associated habitat	feces	United States of America	39.95234, -75.164	Amplicon	pyrosequencing	4489505_3	4235	148239	2001	48611	668	5638	604	34545	2228	0	0	0	0	0	0	0	0	0	1	0	0	0	0	0	0	0	0
USA	Philadelphia	USchp36	Child	USchp36Infant	1	NA	Male	18.3	NA	2'256'401	4489506.3	USchp36Infant.418576	252'918'352	2'596'283	human-associated habitat	human-associated habitat	feces	United States of America	39.95234, -75.164	Amplicon	pyrosequencing	4489506_3	32261	520971	9468	27685	15	37197	1756	62442	5087	0	0	0	0	0	0	0	0	1	2	0	4	0	2	3	1	0	0
USA	Philadelphia	USchp36	Mother	USchp36Mom	36	NA	Female	19.8	NA	2'265'721	4489507.3	USchp36Mom.418718	249'541'289	2'552'107	human-associated habitat	human-associated habitat	feces	United States of America	39.95234, -75.164	Amplicon	pyrosequencing	4489507_3	44331	422865	3828	114919	1030	37554	726	14057	14759	0	0	0	0	0	4	0	0	4	0	0	7	1	1	1	1	0	0
USA	Philadelphia	USchp3	Child	USchp3Child	6	NA	Female	18.9	NA	1'635'432	4489508.3	USchp3Child.418614	189'442'675	1'913'820	human-associated habitat	human-associated habitat	feces	United States of America	39.95234, -75.164	Amplicon	pyrosequencing	4489508_3	43869	540547	20	119998	25	33	1052	25454	1927	0	0	0	0	0	0	0	0	0	0	3	9	1	0	0	0	0	0
USA	Philadelphia	USchp3	Mother	USchp3Mom	29	NA	Female	37	NA	2'092'221	4489509.3	USchp3Mom.418727	226'116'991	2'280'997	human-associated habitat	human-associated habitat	feces	United States of America	39.95234, -75.164	Amplicon	pyrosequencing	4489509_3	43820	493534	8978	123853	7619	33	9016	21833	868	0	0	0	0	1	0	0	0	2	0	1	12	0	1	3	1	0	0
USA	Philadelphia	USchp41	Child	USchp41Infant	1	NA	Male	19	NA	1'430'979	4489510.3	USchp41Infant.418542	163'467'576	1'649'038	human-associated habitat	human-associated habitat	feces	United States of America	39.95234, -75.164	Amplicon	pyrosequencing	4489510_3	67316	482883	5	90456	4	603	290	6452	545	0	0	0	0	0	0	0	0	0	0	0	0	0	0	1	0	0	0
USA	Philadelphia	USchp41	Mother	USchp41Mom	26	NA	Female	22	NA	1'909'523	4489511.3	USchp41Mom.418801	200'214'851	2'018'139	human-associated habitat	human-associated habitat	feces	United States of America	39.95234, -75.164	Amplicon	pyrosequencing	4489511_3	351293	744162	6	13312	2	382	805	12496	1906	0	0	0	0	0	0	0	0	0	0	0	0	0	0	0	0	0	0
USA	Philadelphia	USchp4	Child	USchp4Infant	1	NA	Female	14.2	NA	2'010'508	4489512.3	USchp4Infant.418833	231'723'718	2'340'162	human-associated habitat	human-associated habitat	feces	United States of America	39.95234, -75.164	Amplicon	pyrosequencing	4489512_3	57214	725737	24	149974	25	29	1336	28632	1905	0	0	0	0	1	0	0	0	3	0	0	10	0	2	0	1	0	0
USA	Philadelphia	USchp4	Mother	USchp4Mom	35	NA	Female	47	NA	1'430'252	4489513.3	USchp4Mom.418666	149'998'168	1'520'026	human-associated habitat	human-associated habitat	feces	United States of America	39.95234, -75.164	Amplicon	pyrosequencing	4489513_3	47793	404507	4	5777	948	61	535	50042	2419	0	0	0	0	0	0	0	0	0	0	0	1	0	0	0	0	0	0
USA	Philadelphia	USchp50	Child	USchp50Infant	1	NA	Female	17.9	NA	1'797'498	4489514.3	USchp50Infant.418380	187'775'776	1'917'100	human-associated habitat	human-associated habitat	feces	United States of America	39.95234, -75.164	Amplicon	pyrosequencing	4489514_3	128453	413461	3	48	2	17	6	11944	5092	0	0	0	0	0	0	0	0	0	0	0	0	0	0	0	0	0	0
USA	Philadelphia	USchp60	Child	USchp60Child	1	NA	Male	13.8	NA	2'426'721	4489515.3	USchp60Child.418703	247'923'759	2'574'262	human-associated habitat	human-associated habitat	feces	United States of America	39.95234, -75.164	Amplicon	pyrosequencing	4489515_3	15981	497592	52	23967	14	43751	12	25688	2187	0	0	0	0	0	0	0	0	0	0	0	0	0	1	0	0	0	0
USA	Philadelphia	USchp60	Mother	USchp60Mom	33	NA	Female	22	NA	1'991'119	4489516.3	USchp60Mom.418566	226'071'166	2'292'390	human-associated habitat	human-associated habitat	feces	United States of America	39.95234, -75.164	Amplicon	pyrosequencing	4489516_3	6774	47420	2481	41445	1074	840	230	154482	1056	0	0	0	0	0	0	0	0	0	0	0	0	1	1	0	0	0	0
USA	StLouis	USinfTw1	Twin1	USinfTw1.1	0.08	DZ	Male	NA	No (Formula-fed)	1'714'322	4489517.3	USinfTw1.1.418752	214'412'189	2'196'852	human-associated habitat	human-associated habitat	feces	United States of America	38.64699, -90.225	Amplicon	pyrosequencing	4489517_3	54	344	2	51	1	15	29	101	68	0	0	0	0	0	0	0	0	2	0	0	0	0	0	0	0	0	0
USA	StLouis	USinfTw1	Twin2	USinfTw1.2	0.08	DZ	Male	NA	No (Formula-fed)	595'341	4489518.3	USinfTw1.2.418491	65'748'857	681'991	human-associated habitat	human-associated habitat	feces	United States of America	38.64699, -90.225	Amplicon	pyrosequencing	4489518_3	19	105	1	11	2	3	10	1291	27082	0	0	0	0	0	0	0	0	0	0	0	0	1	0	0	0	0	0
USA	StLouis	USinfTw10	Twin1	USinfTw10.1	0.42	MZ	Male	NA	No (Formula-fed)	2'051'751	4489519.3	USinfTw10.1.418518	213'368'607	2'240'283	human-associated habitat	human-associated habitat	feces	United States of America	38.64699, -90.225	Amplicon	pyrosequencing	4489519_3	109	334	3	56	4	13	64	29331	65723	0	0	0	0	0	0	0	0	1	0	0	0	0	1	1	0	0	0
USA	StLouis	USinfTw10	Twin2	USinfTw10.2	0.42	MZ	Male	NA	No (Formula-fed)	1'514'510	4489520.3	USinfTw10.2.418840	175'301'490	1'841'308	human-associated habitat	human-associated habitat	feces	United States of America	38.64699, -90.225	Amplicon	pyrosequencing	4489520_3	49	322	3	63	4	10	55	21226	35747	0	1	0	0	0	0	0	0	0	0	0	1	0	1	0	0	0	0
USA	StLouis	USinfTw11	Twin1	USinfTw11.1	0.50	MZ	Female	NA	No (Formula-fed)	1'899'900	4489521.3	USinfTw11.1.418800	214'288'938	2'236'217	human-associated habitat	human-associated habitat	feces	United States of America	38.64699, -90.225	Amplicon	pyrosequencing	4489521_3	115	382305	7	27917	11	18	48	96270	17117	0	0	0	0	0	0	0	0	1	0	1	0	0	2	0	1	0	0
USA	StLouis	USinfTw11	Twin2	USinfTw11.2	0.50	MZ	Female	NA	No (Formula-fed)	2'334'266	4489522.3	USinfTw11.2.418340	251'797'220	2'646'743	human-associated habitat	human-associated habitat	feces	United States of America	38.64699, -90.225	Amplicon	pyrosequencing	4489522_3	60	366	1	9792	10	18	47	10336	38995	0	0	0	0	0	0	1	0	0	0	0	3	1	0	0	0	0	0
USA	StLouis	USinfTw12	Twin1	USinfTw12.1	0.50	DZ	Female	NA	No (Formula-fed)	1'936'824	4489523.3	USinfTw12.1.418649	216'372'464	2'315'105	human-associated habitat	human-associated habitat	feces	United States of America	38.64699, -90.225	Amplicon	pyrosequencing	4489523_3	42	398	3	90	1	15	59	31663	32311	0	0	0	0	0	0	0	0	1	0	0	0	0	1	2	0	0	0
USA	StLouis	USinfTw12	Twin2	USinfTw12.2	0.50	DZ	Female	NA	No (Formula-fed)	2'551'008	4489524.3	USinfTw12.2.418448	283'750'217	2'921'864	human-associated habitat	human-associated habitat	feces	United States of America	38.64699, -90.225	Amplicon	pyrosequencing	4489524_3	61	430	6	95	0	30	99	32856	48450	0	0	0	0	1	0	1	0	0	0	1	0	0	4	2	0	0	0
USA	StLouis	USinfTw13	NA	USinfTw13.1	0.58	MZ	Female	NA	No (Formula-fed)	1'665'495	4489525.3	USinfTw13.1.418775	190'321'940	1'965'643	human-associated habitat	human-associated habitat	feces	United States of America	38.64699, -90.225	Amplicon	pyrosequencing	4489525_3	174668	211934	8	48	14	16	10	8379	35632	0	0	0	0	0	0	0	0	2	0	0	0	1	0	0	1	0	0
USA	StLouis	USinfTw13	NA	USinfTw13.2	0.58	MZ	Female	NA	No (Formula-fed)	1'445'277	4489526.3	USinfTw13.2.418343	166'099'873	1'711'273	human-associated habitat	human-associated habitat	feces	United States of America	38.64699, -90.225	Amplicon	pyrosequencing	4489526_3	265428	100174	1	32	21	26	11	1584	50845	0	0	0	0	0	0	0	0	1	0	0	1	0	0	0	0	0	0
USA	StLouis	USinfTw15	Twin1	USinfTw15.1	0.67	unknown	Female	NA	No (Formula-fed)	1'861'769	4489527.3	USinfTw15.1.418587	201'406'268	2'071'171	human-associated habitat	human-associated habitat	feces	United States of America	38.64699, -90.225	Amplicon	pyrosequencing	4489527_3	284876	437807	3742	60117	57	191	9	18089	24647	0	0	0	0	0	1	0	0	2	0	0	1	0	0	1	0	0	0
USA	StLouis	USinfTw15	Twin2	USinfTw15.2	0.67	unknown	Female	NA	No (Formula-fed)	1'719'658	4489528.3	USinfTw15.2.418748	183'138'762	1'903'986	human-associated habitat	human-associated habitat	feces	United States of America	38.64699, -90.225	Amplicon	pyrosequencing	4489528_3	105401	250075	2	39893	38	65	12	23213	24664	0	1	0	0	1	0	0	0	1	0	0	3	0	0	0	0	0	0
USA	StLouis	USinfTw16	Twin1	USinfTw16.1	0.75	MZ	Male	NA	No (Formula-fed)	1'503'385	4489529.3	USinfTw16.1.418781	169'816'742	1'719'822	human-associated habitat	human-associated habitat	feces	United States of America	38.64699, -90.225	Amplicon	pyrosequencing	4489529_3	3047	704699	11	2819	12	5	4	8548	611	1	0	0	0	0	0	0	0	2	0	0	3	0	3	1	0	0	0
USA	StLouis	USinfTw16	Twin2	USinfTw16.2	0.75	MZ	Male	NA	No (Formula-fed)	1'749'696	4489530.3	USinfTw16.2.418641	196'032'724	1'999'498	human-associated habitat	human-associated habitat	feces	United States of America	38.64699, -90.225	Amplicon	pyrosequencing	4489530_3	17113	357861	2	2073	9	14	492	7799	1494	0	0	0	0	0	0	0	1	0	0	0	7	1	1	0	0	0	0
USA	StLouis	USinfTw17	Twin1	USinfTw17.1	0.75	DZ	Female	NA	No (Formula-fed)	1'653'278	4489531.3	USinfTw17.1.418390	176'718'451	1'850'613	human-associated habitat	human-associated habitat	feces	United States of America	38.64699, -90.225	Amplicon	pyrosequencing	4489531_3	27775	63605	1	36	13	27	10	11437	1101	0	0	0	0	0	0	0	0	1	0	0	2	0	1	0	0	0	0
USA	StLouis	USinfTw18	Twin1	USinfTw18.1	0.92	DZ	Male	NA	NA	1'775'824	4489532.3	USinfTw18.1.418513	184'628'286	1'910'706	human-associated habitat	human-associated habitat	feces	United States of America	38.64699, -90.225	Amplicon	pyrosequencing	4489532_3	16481	401045	2	33	6	9	595	10234	29952	0	0	0	0	0	0	0	0	1	0	0	8	0	0	0	1	0	0
USA	StLouis	USinfTw18	Twin2	USinfTw18.2	0.92	DZ	Male	NA	NA	1'650'202	4489533.3	USinfTw18.2.418796	174'612'790	1'805'101	human-associated habitat	human-associated habitat	feces	United States of America	38.64699, -90.225	Amplicon	pyrosequencing	4489533_3	13695	185185	0	41	3	7	991	6662	17948	0	0	0	0	0	0	0	0	2	1	0	1	0	0	0	0	0	0
USA	StLouis	USinfTw19	Twin1	USinfTw19.1	0.42	DZ	Female	NA	Yes	1'553'070	4489535.3	USinfTw19.1.418798	176'012'343	1'810'405	human-associated habitat	human-associated habitat	feces	United States of America	38.64699, -90.225	Amplicon	pyrosequencing	4489535_3	391	3705	72	940	67	4	96	2637	25	0	0	0	0	0	0	0	0	0	0	0	0	0	0	0	0	0	0
USA	StLouis	USinfTw19	Twin2	USinfTw19.2	0.42	DZ	Male	NA	Yes	1'106'780	4489536.3	USinfTw19.2.418595	131'950'320	1'351'583	human-associated habitat	human-associated habitat	feces	United States of America	38.64699, -90.225	Amplicon	pyrosequencing	4489536_3	46	184	0	37	2	2	14	172	22	0	0	0	0	0	0	0	0	0	0	0	0	0	0	0	0	0	0
USA	StLouis	USinfTw2	Twin1	USinfTw2.1	0.08	MZ	Male	NA	No (Formula-fed)	1'362'328	4489537.3	USinfTw2.1.418478	190'085'501	1'961'751	human-associated habitat	human-associated habitat	feces	United States of America	38.64699, -90.225	Amplicon	pyrosequencing	4489537_3	56	297	3	56	2	15	14	101	29	0	0	0	0	0	0	0	1	5	0	0	0	0	0	0	0	0	0
USA	StLouis	USinfTw2	Twin2	USinfTw2.2	0.08	MZ	Male	NA	No (Formula-fed)	1'216'558	4489538.3	USinfTw2.2.418678	180'568'086	1'851'788	human-associated habitat	human-associated habitat	feces	United States of America	38.64699, -90.225	Amplicon	pyrosequencing	4489538_3	66	329	5	54	2	6	34	514	26	0	0	0	1	0	0	1	0	3	0	0	0	0	0	0	0	0	0
USA	StLouis	USinfTw20	Twin1	USinfTw20.1	0.08	MZ	Male	NA	Yes	1'647'411	4489539.3	USinfTw20.1.418640	171'013'050	1'709'133	human-associated habitat	human-associated habitat	feces	United States of America	38.64699, -90.225	Amplicon	pyrosequencing	4489539_3	36	209	0	34	0	2	9	41	14	0	0	0	0	0	1	0	0	0	0	0	0	0	0	0	0	0	0
USA	StLouis	USinfTw20	Twin2	USinfTw20.2	0.08	MZ	Male	NA	Yes	1'830'250	4489540.3	USinfTw20.2.418696	191'101'595	1'915'077	human-associated habitat	human-associated habitat	feces	United States of America	38.64699, -90.225	Amplicon	pyrosequencing	4489540_3	38	187	1	32	2	0	13	37	8	0	0	0	0	0	0	0	0	0	0	0	0	0	0	0	0	0	0
USA	StLouis	USinfTw21	Twin1	USinfTw21.1	0.25	DZ	Female	NA	Yes	987'302	4489541.3	USinfTw21.1.418467	124'237'601	1'319'546	human-associated habitat	human-associated habitat	feces	United States of America	38.64699, -90.225	Amplicon	pyrosequencing	4489541_3	30	38820	0	30	3	6	20	25	10	0	0	0	0	0	0	0	0	1	0	0	0	0	0	0	0	0	0
USA	StLouis	USinfTw21	Twin2	USinfTw21.2	0.25	DZ	Female	NA	Yes	1'393'894	4489542.3	USinfTw21.2.418540	143'255'433	1'485'000	human-associated habitat	human-associated habitat	feces	United States of America	38.64699, -90.225	Amplicon	pyrosequencing	4489542_3	20	1187	0	18	0	3	29	27	7	0	0	0	0	0	0	0	0	0	0	0	0	0	0	0	0	0	0
USA	StLouis	USinfTw3	Twin1	USinfTw3.1	0.17	DZ	Female	NA	No (Formula-fed)	1'683'788	4489543.3	USinfTw3.1.418387	178'519'353	1'907'743	human-associated habitat	human-associated habitat	feces	United States of America	38.64699, -90.225	Amplicon	pyrosequencing	4489543_3	27604	62916	461	65	9	28	24	16977	31	0	0	0	0	0	0	0	0	2	0	0	0	0	1	1	0	0	0
USA	StLouis	USinfTw3	Twin2	USinfTw3.2	0.17	DZ	Female	NA	No (Formula-fed)	1'601'662	4489544.3	USinfTw3.2.418812	169'195'587	1'800'871	human-associated habitat	human-associated habitat	feces	United States of America	38.64699, -90.225	Amplicon	pyrosequencing	4489544_3	149797	148842	11	81	11	69	22	21912	22	0	0	0	0	0	0	0	0	2	0	0	0	0	1	1	0	0	0
USA	StLouis	USinfTw4	Twin1	USinfTw4.1	0.17	MZ	Female	NA	Yes	1'191'470	4489545.3	USinfTw4.1.418637	117'933'172	1'238'267	human-associated habitat	human-associated habitat	feces	United States of America	38.64699, -90.225	Amplicon	pyrosequencing	4489545_3	35	108	0	33	5	3	7	49	14	0	0	0	0	0	0	0	0	0	0	0	0	0	0	0	0	0	0
USA	StLouis	USinfTw4	Twin2	USinfTw4.2	0.17	MZ	Female	NA	Yes	1'563'861	4489546.3	USinfTw4.2.418348	153'914'667	1'616'729	human-associated habitat	human-associated habitat	feces	United States of America	38.64699, -90.225	Amplicon	pyrosequencing	4489546_3	42	126	1	22	2	1	12	37	9	0	0	0	0	0	0	0	0	0	0	0	0	0	0	0	0	0	0
USA	StLouis	USinfTw5	Twin1	USinfTw5.1	0.25	DZ	Male	NA	No (Formula-fed)	1'700'742	4489547.3	USinfTw5.1.418422	182'379'661	1'901'434	human-associated habitat	human-associated habitat	feces	United States of America	38.64699, -90.225	Amplicon	pyrosequencing	4489547_3	43	179	0	35	1	3	19	75216	83497	0	0	0	0	0	0	0	0	1	0	0	0	0	0	0	0	0	0
USA	StLouis	USinfTw5	Twin2	USinfTw5.2	0.25	DZ	Male	NA	No (Formula-fed)	1'461'964	4489548.3	USinfTw5.2.418695	172'155'649	1'790'040	human-associated habitat	human-associated habitat	feces	United States of America	38.64699, -90.225	Amplicon	pyrosequencing	4489548_3	49	198	0	33	3	3	13	1305	81813	0	0	0	0	0	0	0	0	1	0	0	1	0	0	0	0	0	0
USA	StLouis	USinfTw6	Twin1	USinfTw6.1	0.25	MZ	Female	NA	Yes	1'341'590	4489549.3	USinfTw6.1.418613	134'457'066	1'439'652	human-associated habitat	human-associated habitat	feces	United States of America	38.64699, -90.225	Amplicon	pyrosequencing	4489549_3	44	141	0	31	9	2	16	325	13	0	0	0	0	0	0	0	0	0	0	0	0	0	0	0	0	0	0
USA	StLouis	USinfTw6	Twin2	USinfTw6.2	0.25	MZ	Female	NA	Yes	1'156'554	4489550.3	USinfTw6.2.418594	118'605'479	1'259'319	human-associated habitat	human-associated habitat	feces	United States of America	38.64699, -90.225	Amplicon	pyrosequencing	4489550_3	53	170	2	39	7	4	17	489	8	0	0	0	0	0	0	0	0	0	0	0	0	0	0	0	0	0	0
USA	StLouis	USinfTw7	Twin1	USinfTw7.1	0.33	DZ	Male	NA	No (Formula-fed)	1'825'252	4489551.3	USinfTw7.1.418386	202'157'096	2'081'693	human-associated habitat	human-associated habitat	feces	United States of America	38.64699, -90.225	Amplicon	pyrosequencing	4489551_3	52908	53317	2	37	4	15	15	9258	12	1	0	0	0	0	0	0	0	1	0	0	3	0	0	0	0	0	0
USA	StLouis	USinfTw7	Twin2	USinfTw7.2	0.33	DZ	Female	NA	No (Formula-fed)	1'810'758	4489552.3	USinfTw7.2.418463	188'012'528	1'933'211	human-associated habitat	human-associated habitat	feces	United States of America	38.64699, -90.225	Amplicon	pyrosequencing	4489552_3	12889	25185	4	29	0	6	7	17190	8	0	0	0	0	0	0	0	0	1	0	0	0	0	0	0	0	0	0
USA	StLouis	USinfTw8	Twin1	USinfTw8.1	0.33	DZ	Male	NA	No (Formula-fed)	1'489'289	4489553.3	USinfTw8.1.418366	213'224'080	2'179'725	human-associated habitat	human-associated habitat	feces	United States of America	38.64699, -90.225	Amplicon	pyrosequencing	4489553_3	190006	222224	8	273997	52	23	16	11057	1186	0	0	0	0	0	1	0	0	2	0	1	2	0	0	0	1	0	0
USA	StLouis	USinfTw8	Twin2	USinfTw8.2	0.33	DZ	Male	NA	No (Formula-fed)	1'466'291	4489554.3	USinfTw8.2.418804	155'949'112	1'616'614	human-associated habitat	human-associated habitat	feces	United States of America	38.64699, -90.225	Amplicon	pyrosequencing	4489554_3	37511	82732	3	5829	8	17	9	7953	1600	0	0	0	0	0	0	0	0	0	0	0	1	0	0	0	0	0	0
USA	StLouis	USinfTw9	Twin1	USinfTw9.1	0.42	DZ	Female	NA	No (Formula-fed)	2'301'748	4489555.3	USinfTw9.1.418845	252'106'634	2'649'007	human-associated habitat	human-associated habitat	feces	United States of America	38.64699, -90.225	Amplicon	pyrosequencing	4489555_3	338950	51573	37	17790	25	252	42	21484	70680	0	0	0	0	0	0	2	0	2	1	0	1	0	2	3	2	0	0
USA	StLouis	USinfTw9	Twin2	USinfTw9.2	0.42	DZ	Female	NA	No (Formula-fed)	1'678'046	4489556.3	USinfTw9.2.418769	188'928'148	1'970'636	human-associated habitat	human-associated habitat	feces	United States of America	38.64699, -90.225	Amplicon	pyrosequencing	4489556_3	336178	177322	39	82	13	112	6622	8315	3365	0	0	0	0	1	0	0	0	0	0	0	1	0	1	0	1	0	0
USA	StLouisArea	USygt1	Father	USygt1.F	57	NA	Male	26	NA	1'371'179	4489557.3	USygt1.F.418592	149'313'607	1'501'823	human-associated habitat	human-associated habitat	feces	United States of America	38.64699, -90.225	Amplicon	pyrosequencing	4489557_3	19582	84540	1100	43883	1034	5955	557	45479	8890	0	0	0	0	0	0	0	0	1	0	0	0	0	1	5	3	0	0
USA	StLouisArea	USygt1	Mother	USygt1.M	54	NA	Female	27	NA	1'343'550	4489559.3	USygt1.M.418373	148'551'808	1'495'145	human-associated habitat	human-associated habitat	feces	United States of America	38.64699, -90.225	Amplicon	pyrosequencing	4489559_3	6127	88978	99	19325	3	9	607	41896	77428	0	0	0	0	0	0	0	1	0	0	0	0	1	0	3	1	0	0
USA	StLouisArea	USygt1	Twin1	USygt1.T1	14	MZ	Female	18.5	NA	1'590'096	4489560.3	USygt1.T1.418417	173'375'727	1'733'630	human-associated habitat	human-associated habitat	feces	United States of America	38.64699, -90.225	Amplicon	pyrosequencing	4489560_3	28929	531043	6517	69729	2083	43414	1229	48434	3487	0	0	0	0	2	1	0	2	0	0	0	1	0	0	2	0	0	0
USA	StLouisArea	USygt1	Twin2	USygt1.T2	14	MZ	Female	18.5	NA	1'375'973	4489561.3	USygt1.T2.418785	148'686'077	1'510'121	human-associated habitat	human-associated habitat	feces	United States of America	38.64699, -90.225	Amplicon	pyrosequencing	4489561_3	27863	236490	2287	17478	620	40	944	42671	8312	0	0	0	0	0	0	0	0	0	1	0	0	0	0	3	0	0	0
USA	StLouisArea	USygt10	Mother	USygt10.M	46	NA	Female	45	NA	2'152'623	4489562.3	USygt10.M.418687	226'117'467	2'310'869	human-associated habitat	human-associated habitat	feces	United States of America	38.64699, -90.225	Amplicon	pyrosequencing	4489562_3	37466	198086	80	4106	26	3441	46	12332	3221	0	0	0	0	0	0	0	0	1	0	0	0	0	0	0	0	0	0
USA	StLouisArea	USygt10	Twin1	USygt10.T1	16	DZ	Female	26	NA	2'251'106	4489563.3	USygt10.T1.418683	244'873'362	2'467'085	human-associated habitat	human-associated habitat	feces	United States of America	38.64699, -90.225	Amplicon	pyrosequencing	4489563_3	58495	614608	17	148494	8	83	635	29063	2498	0	0	0	0	2	0	0	0	0	0	0	0	0	0	0	3	0	0
USA	StLouisArea	USygt10	Twin2	USygt10.T2	16	DZ	Male	25	NA	1'979'459	4489564.3	USygt10.T2.418815	206'810'858	2'092'981	human-associated habitat	human-associated habitat	feces	United States of America	38.64699, -90.225	Amplicon	pyrosequencing	4489564_3	37135	464540	181	33009	15	92	1317	36156	950	0	0	0	0	0	1	0	0	0	0	0	0	0	0	1	1	0	0
USA	StLouisArea	USygt11	Father	USygt11.F	43	NA	Male	33	NA	3'389'825	4489565.3	USygt11.F.418661	360'643'121	3'653'256	human-associated habitat	human-associated habitat	feces	United States of America	38.64699, -90.225	Amplicon	pyrosequencing	4489565_3	33533	71645	1029	48116	1445	5959	396	82056	57897	0	0	0	0	1	0	0	1	0	0	0	0	0	2	2	0	0	0
USA	StLouisArea	USygt11	Mother	USygt11.M	46	NA	Female	21	NA	2'777'855	4489566.3	USygt11.M.418479	307'425'619	3'108'525	human-associated habitat	human-associated habitat	feces	United States of America	38.64699, -90.225	Amplicon	pyrosequencing	4489566_3	92324	217061	12440	77002	5832	9448	509	66108	16065	0	0	0	0	1	0	0	0	0	0	0	0	0	0	5	0	0	0
USA	StLouisArea	USygt11	Twin1	USygt11.T1	13	DZ	Female	20	NA	2'261'707	4489567.3	USygt11.T1.418632	236'236'126	2'382'176	human-associated habitat	human-associated habitat	feces	United States of America	38.64699, -90.225	Amplicon	pyrosequencing	4489567_3	20917	82406	517	18912	399	65	66	48649	13322	0	0	0	0	0	0	0	1	0	0	0	0	0	0	0	0	0	0
USA	StLouisArea	USygt11	Twin2	USygt11.T2	13	DZ	Female	21	NA	2'396'153	4489568.3	USygt11.T2.418503	265'149'905	2'661'777	human-associated habitat	human-associated habitat	feces	United States of America	38.64699, -90.225	Amplicon	pyrosequencing	4489568_3	64107	283886	8404	120553	23	51575	391	41199	466	0	0	0	0	0	0	0	0	0	0	0	0	0	0	3	0	0	0
USA	StLouisArea	USygt12	Father	USygt12.F	45	NA	Male	26	NA	659'141	4489570.3	USygt12.F.418502	69'038'620	696'570	human-associated habitat	human-associated habitat	feces	United States of America	38.64699, -90.225	Amplicon	pyrosequencing	4489570_3	11383	133299	390	5960	523	1504	77	31108	168	0	0	0	0	0	0	0	0	0	0	0	0	0	0	0	0	0	0
USA	StLouisArea	USygt12	Mother	USygt12.M	43	NA	Female	31	NA	1'527'162	4489571.3	USygt12.M.418543	168'273'282	1'689'842	human-associated habitat	human-associated habitat	feces	United States of America	38.64699, -90.225	Amplicon	pyrosequencing	4489571_3	50323	364137	11391	78310	7360	26828	2274	21430	2698	0	1	0	0	0	0	0	0	0	0	0	1	1	0	4	0	0	0
USA	StLouisArea	USygt12	Twin1	USygt12.T1	13	DZ	Male	23	NA	3'193'957	4489573.3	USygt12.T1.418615	339'354'306	3'433'938	human-associated habitat	human-associated habitat	feces	United States of America	38.64699, -90.225	Amplicon	pyrosequencing	4489573_3	19369	357994	3011	55670	3400	17213	792	75612	1084	0	0	0	0	3	0	0	1	0	0	0	0	1	0	1	2	0	0
USA	StLouisArea	USygt12	Twin2	USygt12.T2	13	DZ	Male	18.5	NA	1'976'064	4489574.3	USygt12.T2.418790	208'342'970	2'095'898	human-associated habitat	human-associated habitat	feces	United States of America	38.64699, -90.225	Amplicon	pyrosequencing	4489574_3	47870	138137	2113	59129	3110	7638	601	24044	787	0	0	0	0	0	0	1	0	0	0	1	0	0	0	1	0	0	0
USA	StLouisArea	USygt13	Father	USygt13.F	48	NA	Male	31	NA	1'425'153	4489575.3	USygt13.F.418411	151'903'879	1'517'627	human-associated habitat	human-associated habitat	feces	United States of America	38.64699, -90.225	Amplicon	pyrosequencing	4489575_3	21546	302672	1011	34597	2079	7292	275	17912	51	0	0	0	0	0	1	0	0	0	0	0	2	1	0	3	0	0	0
USA	StLouisArea	USygt13	Mother	USygt13.M	47	NA	Female	23	NA	2'459'778	4489576.3	USygt13.M.418644	270'581'284	2'747'007	human-associated habitat	human-associated habitat	feces	United States of America	38.64699, -90.225	Amplicon	pyrosequencing	4489576_3	22900	201029	3222	44750	14	17960	399	73105	23030	0	0	0	0	2	0	1	0	0	1	0	0	0	1	0	1	0	0
USA	StLouisArea	USygt13	Twin1	USygt13.T1	14	DZ	Male	20	NA	1'381'086	4489577.3	USygt13.T1.418495	157'689'418	1'579'042	human-associated habitat	human-associated habitat	feces	United States of America	38.64699, -90.225	Amplicon	pyrosequencing	4489577_3	838	133567	547	95062	4	14226	344	19876	3907	0	0	0	0	0	1	0	0	0	0	0	2	0	0	0	0	0	0
USA	StLouisArea	USygt13	Twin2	USygt13.T2	14	DZ	Male	19	NA	1'498'265	4489578.3	USygt13.T2.418745	163'049'734	1'632'566	human-associated habitat	human-associated habitat	feces	United States of America	38.64699, -90.225	Amplicon	pyrosequencing	4489578_3	2345	96534	35	71221	1	6	710	19756	3679	1	0	0	0	1	1	0	0	0	0	0	0	0	0	2	0	0	0
USA	StLouisArea	USygt14	Father	USygt14.F	51	NA	Male	23	NA	2'492'920	4489580.3	USygt14.F.418375	273'625'560	2'761'651	human-associated habitat	human-associated habitat	feces	United States of America	38.64699, -90.225	Amplicon	pyrosequencing	4489580_3	31719	178198	1808	112910	16205	61069	1742	75823	137496	0	0	0	0	1	1	0	1	0	0	0	0	1	1	0	1	0	0
USA	StLouisArea	USygt14	Mother	USygt14.M	49	NA	Female	22	NA	1'463'433	4489581.3	USygt14.M.418857	175'482'462	1'754'089	human-associated habitat	human-associated habitat	feces	United States of America	38.64699, -90.225	Amplicon	pyrosequencing	4489581_3	22235	310541	2303	87379	1995	33190	506	6683	5310	0	0	0	0	1	0	0	1	0	0	0	0	0	0	0	0	0	0
USA	StLouisArea	USygt14	Twin1	USygt14.T1	14	DZ	Female	19	NA	1'426'880	4489583.3	USygt14.T1.418853	157'219'221	1'602'196	human-associated habitat	human-associated habitat	feces	United States of America	38.64699, -90.225	Amplicon	pyrosequencing	4489583_3	47758	275793	948	70140	1601	14894	267	18439	1339	0	0	0	0	1	0	1	0	0	0	0	0	0	0	2	0	0	0
USA	StLouisArea	USygt14	Twin2	USygt14.T2	14	DZ	Male	NA	NA	2'503'608	4489584.3	USygt14.T2.418813	265'339'028	2'695'293	human-associated habitat	human-associated habitat	feces	United States of America	38.64699, -90.225	Amplicon	pyrosequencing	4489584_3	16543	387319	2228	45618	21	15350	1300	46096	879	0	0	0	0	14	0	0	1	0	0	1	0	0	0	5	0	0	0
USA	StLouisArea	USygt15	Father	USygt15.F	48	NA	Male	29	NA	3'030'837	4489585.3	USygt15.F.418688	347'800'610	3'511'638	human-associated habitat	human-associated habitat	feces	United States of America	38.64699, -90.225	Amplicon	pyrosequencing	4489585_3	113	623245	7478	120516	25	10575	1701	68901	2704	0	0	0	0	0	0	1	1	0	0	0	0	0	1	1	1	0	0
USA	StLouisArea	USygt15	Mother	USygt15.M	49	NA	Female	29	NA	2'169'139	4489587.3	USygt15.M.418634	235'826'932	2'375'694	human-associated habitat	human-associated habitat	feces	United States of America	38.64699, -90.225	Amplicon	pyrosequencing	4489587_3	34402	495215	1583	86088	1738	231	899	35197	33767	0	0	0	0	1	0	0	0	0	0	0	0	0	0	3	1	0	0
USA	StLouisArea	USygt15	Twin1	USygt15.T1	16	DZ	Female	21	NA	1'317'083	4489588.3	USygt15.T1.418779	138'576'707	1'399'440	human-associated habitat	human-associated habitat	feces	United States of America	38.64699, -90.225	Amplicon	pyrosequencing	4489588_3	51	330072	5	38188	0	1649	1729	51165	987	0	0	0	0	0	0	0	0	0	0	0	0	0	0	1	0	0	0
USA	StLouisArea	USygt15	Twin2	USygt15.T2	16	DZ	Male	22	NA	2'961'389	4489589.3	USygt15.T2.418859	315'176'277	3'178'922	human-associated habitat	human-associated habitat	feces	United States of America	38.64699, -90.225	Amplicon	pyrosequencing	4489589_3	108505	407044	4385	62356	11	1497	298	36156	2483	0	0	0	0	9	0	0	2	0	0	0	0	0	0	0	1	0	0
USA	StLouisArea	USygt16	Brother1	USygt16.B1	11	NA	Male	16.5	NA	2'546'909	4489590.3	USygt16.B1.418368	286'837'884	2'883'956	human-associated habitat	human-associated habitat	feces	United States of America	38.64699, -90.225	Amplicon	pyrosequencing	4489590_3	41142	443956	5334	186251	12	48325	931	39552	3238	0	0	0	0	0	2	0	1	0	0	1	0	0	0	0	2	0	0
USA	StLouisArea	USygt16	Father	USygt16.F	46	NA	Male	31	NA	2'220'865	4489591.3	USygt16.F.418383	237'937'468	2'401'410	human-associated habitat	human-associated habitat	feces	United States of America	38.64699, -90.225	Amplicon	pyrosequencing	4489591_3	45087	185633	2709	27219	224	11720	4539	82218	1144	0	0	0	0	1	1	0	0	0	0	0	0	0	1	1	0	0	0
USA	StLouisArea	USygt16	Mother	USygt16.M	42	NA	Female	30	NA	2'682'529	4489592.3	USygt16.M.418462	286'523'203	2'880'955	human-associated habitat	human-associated habitat	feces	United States of America	38.64699, -90.225	Amplicon	pyrosequencing	4489592_3	43891	664356	5824	44859	8	3839	1169	28190	220	0	0	0	0	0	0	1	0	0	0	0	0	0	0	1	0	0	0
USA	StLouisArea	USygt16	Twin1	USygt16.T1	13	DZ	Male	18.5	NA	2'497'721	4489593.3	USygt16.T1.418527	304'171'425	3'072'946	human-associated habitat	human-associated habitat	feces	United States of America	38.64699, -90.225	Amplicon	pyrosequencing	4489593_3	48005	405671	7797	316149	52	113933	19832	24673	5039	0	0	0	0	5	1	2	0	0	0	0	0	0	0	1	2	0	0
USA	StLouisArea	USygt16	Twin2	USygt16.T2	13	DZ	Male	18.5	NA	1'976'428	4489594.3	USygt16.T2.418435	224'608'758	2'288'628	human-associated habitat	human-associated habitat	feces	United States of America	38.64699, -90.225	Amplicon	pyrosequencing	4489594_3	81209	415805	6340	205265	39	9286	701	8178	5962	0	0	0	0	9	0	1	0	0	0	0	0	0	0	0	0	0	0
USA	StLouisArea	USygt17	Mother	USygt17.M	43	NA	Female	27	NA	2'436'430	4489595.3	USygt17.M.418444	271'427'609	2'741'783	human-associated habitat	human-associated habitat	feces	United States of America	38.64699, -90.225	Amplicon	pyrosequencing	4489595_3	39	459679	13	100243	8	18761	2348	43279	16828	0	0	0	0	0	0	1	0	0	0	1	0	0	0	1	0	0	0
USA	StLouisArea	USygt17	Twin1	USygt17.T1	14	DZ	Male	18.5	NA	1'896'146	4489596.3	USygt17.T1.418600	207'863'831	2'102'699	human-associated habitat	human-associated habitat	feces	United States of America	38.64699, -90.225	Amplicon	pyrosequencing	4489596_3	17528	163706	9	33627	19	25	2830	38236	4674	0	0	0	0	0	1	0	0	0	0	0	0	4	0	1	0	0	0
USA	StLouisArea	USygt17	Twin2	USygt17.T2	14	DZ	Male	19	NA	2'181'642	4489597.3	USygt17.T2.418720	250'885'314	2'519'718	human-associated habitat	human-associated habitat	feces	United States of America	38.64699, -90.225	Amplicon	pyrosequencing	4489597_3	71	703668	16	76957	10	20	2529	34204	2341	0	0	0	0	0	0	0	0	1	0	0	0	0	0	0	0	0	0
USA	StLouisArea	USygt18	Mother	USygt18.M	50	NA	Female	29	NA	2'514'697	4489598.3	USygt18.M.418867	275'867'405	2'784'423	human-associated habitat	human-associated habitat	feces	United States of America	38.64699, -90.225	Amplicon	pyrosequencing	4489598_3	36377	360847	2584	71313	5239	52010	1491	40060	1915	0	0	0	0	1	2	0	0	0	0	0	0	0	2	0	0	0	0
USA	StLouisArea	USygt18	Twin1	USygt18.T1	15	DZ	Female	18.5	NA	2'155'528	4489599.3	USygt18.T1.418786	230'894'563	2'345'154	human-associated habitat	human-associated habitat	feces	United States of America	38.64699, -90.225	Amplicon	pyrosequencing	4489599_3	5724	195134	3100	25501	9	31	2055	58672	7788	0	0	0	0	0	1	0	0	0	0	0	0	0	0	5	1	0	0
USA	StLouisArea	USygt18	Twin2	USygt18.T2	15	DZ	Male	17	NA	1'936'587	4489600.3	USygt18.T2.418629	206'892'071	2'072'259	human-associated habitat	human-associated habitat	feces	United States of America	38.64699, -90.225	Amplicon	pyrosequencing	4489600_3	34	936060	8	12905	3	15	9	65225	5053	0	0	0	0	0	0	1	0	0	0	0	0	0	0	0	0	0	0
USA	StLouisArea	USygt19	Brother1	USygt19.B1	9	NA	Male	13.5	NA	2'106'111	4489601.3	USygt19.B1.418817	247'014'987	2'547'531	human-associated habitat	human-associated habitat	feces	United States of America	38.64699, -90.225	Amplicon	pyrosequencing	4489601_3	20967	404828	5220	198250	23	8359	99	8043	3436	0	0	0	0	0	0	1	0	0	0	0	6	0	0	2	17	0	0
USA	StLouisArea	USygt19	Mother	USygt19.M	43	NA	Female	23	NA	1'971'539	4489602.3	USygt19.M.418397	233'794'831	2'350'806	human-associated habitat	human-associated habitat	feces	United States of America	38.64699, -90.225	Amplicon	pyrosequencing	4489602_3	99675	232497	4520	71374	22	8102	6223	30904	413	0	0	0	0	0	1	0	0	1	0	0	1	0	2	3	1	0	0
USA	StLouisArea	USygt19	Twin1	USygt19.T1	14	DZ	Male	18.5	NA	2'373'753	4489603.3	USygt19.T1.418385	249'754'110	2'533'953	human-associated habitat	human-associated habitat	feces	United States of America	38.64699, -90.225	Amplicon	pyrosequencing	4489603_3	27776	236474	2501	42944	8	490	358	63809	239	0	0	0	0	0	1	0	0	0	0	0	0	1	0	0	2	0	0
USA	StLouisArea	USygt19	Twin2	USygt19.T2	14	DZ	Male	18.5	NA	2'224'664	4489604.3	USygt19.T2.418432	241'473'648	2'429'155	human-associated habitat	human-associated habitat	feces	United States of America	38.64699, -90.225	Amplicon	pyrosequencing	4489604_3	24436	135807	6539	69387	9	1458	696	40620	151	0	0	0	0	10	0	2	0	2	0	0	0	5	0	1	1	0	0
USA	StLouisArea	USygt2	Mother	USygt2.M	30	NA	Female	NA	NA	660'660	4489605.3	USygt2.M.418457	84'483'594	842'989	human-associated habitat	human-associated habitat	feces	United States of America	38.64699, -90.225	Amplicon	pyrosequencing	4489605_3	30174	136462	9636	122988	2	2346	496	11671	4257	0	1	0	0	0	1	0	0	0	0	0	0	0	1	1	0	0	0
USA	StLouisArea	USygt20	Father	USygt20.F	49	NA	Male	26	NA	2'576'224	4489606.3	USygt20.F.418339	277'263'954	2'802'877	human-associated habitat	human-associated habitat	feces	United States of America	38.64699, -90.225	Amplicon	pyrosequencing	4489606_3	27998	231073	76	65991	2312	230	2030	76543	1386	0	0	0	0	2	1	0	1	0	0	0	1	0	3	7	1	0	0
USA	StLouisArea	USygt20	Mother	USygt20.M	43	NA	Female	23	NA	2'082'253	4489607.3	USygt20.M.418572	232'535'413	2'368'674	human-associated habitat	human-associated habitat	feces	United States of America	38.64699, -90.225	Amplicon	pyrosequencing	4489607_3	46484	242142	32	77520	9	66	1967	11994	22747	0	0	0	0	0	0	2	0	0	0	0	0	0	0	0	1	0	0
USA	StLouisArea	USygt20	Twin1	USygt20.T1	14	DZ	Male	NA	NA	2'436'547	4489608.3	USygt20.T1.418564	259'278'342	2'603'921	human-associated habitat	human-associated habitat	feces	United States of America	38.64699, -90.225	Amplicon	pyrosequencing	4489608_3	25025	422476	1935	54483	2632	8839	797	23439	1675	0	0	0	0	6	0	0	0	0	0	0	0	0	0	0	0	0	0
USA	StLouisArea	USygt20	Twin2	USygt20.T2	14	DZ	Male	NA	NA	2'262'779	4489609.3	USygt20.T2.418500	244'120'785	2'463'588	human-associated habitat	human-associated habitat	feces	United States of America	38.64699, -90.225	Amplicon	pyrosequencing	4489609_3	75	549542	4595	51604	5894	24	656	43501	663	0	0	0	0	2	0	0	0	0	0	0	0	9	0	0	0	0	0
USA	StLouisArea	USygt21	Brother1	USygt21.B1	3	NA	Male	23	NA	2'245'016	4489610.3	USygt21.B1.418713	241'832'556	2'435'347	human-associated habitat	human-associated habitat	feces	United States of America	38.64699, -90.225	Amplicon	pyrosequencing	4489610_3	70	491816	9	34593	8	16	12	5542	28134	0	0	0	0	1	1	0	0	0	0	0	0	0	0	0	0	0	0
USA	StLouisArea	USygt21	Father	USygt21.F	41	NA	Male	27	NA	903'508	4489611.3	USygt21.F.418579	94'165'334	953'863	human-associated habitat	human-associated habitat	feces	United States of America	38.64699, -90.225	Amplicon	pyrosequencing	4489611_3	16418	437079	14	6532	24	26	2664	6725	2383	0	0	0	0	0	0	0	0	0	0	0	0	0	0	0	0	0	0
USA	StLouisArea	USygt21	Mother	USygt21.M	39	NA	Female	24	NA	2'739'005	4489612.3	USygt21.M.418797	302'501'127	3'047'475	human-associated habitat	human-associated habitat	feces	United States of America	38.64699, -90.225	Amplicon	pyrosequencing	4489612_3	9310	807346	23816	126786	17	6742	1599	43311	4182	0	0	0	0	0	0	0	0	0	0	0	0	0	0	0	0	0	0
USA	StLouisArea	USygt21	Twin1	USygt21.T1	15	DZ	Male	19	NA	2'559'228	4489613.3	USygt21.T1.418559	273'249'925	2'778'113	human-associated habitat	human-associated habitat	feces	United States of America	38.64699, -90.225	Amplicon	pyrosequencing	4489613_3	24244	146370	854	22732	13	1932	2401	80816	3595	0	0	0	0	1	0	0	0	0	0	0	0	0	0	11	0	0	0
USA	StLouisArea	USygt21	Twin2	USygt21.T2	15	DZ	Male	19	NA	2'250'579	4489614.3	USygt21.T2.418484	270'021'767	2'700'199	human-associated habitat	human-associated habitat	feces	United States of America	38.64699, -90.225	Amplicon	pyrosequencing	4489614_3	94074	797176	3598	189608	10	4761	1926	36681	1413	0	0	0	0	0	0	0	0	0	0	0	1	2	0	3	1	0	0
USA	StLouisArea	USygt22	Father	USygt22.F	50	NA	Male	38	NA	2'611'698	4489615.3	USygt22.F.418477	278'611'083	2'799'602	human-associated habitat	human-associated habitat	feces	United States of America	38.64699, -90.225	Amplicon	pyrosequencing	4489615_3	69367	312968	2236	11061	13900	6130	1027	67888	15902	0	0	0	0	0	1	0	0	0	0	0	0	0	0	0	1	0	0
USA	StLouisArea	USygt22	Mother	USygt22.M	50	NA	Female	45	NA	1'341'624	4489616.3	USygt22.M.418388	153'160'280	1'535'794	human-associated habitat	human-associated habitat	feces	United States of America	38.64699, -90.225	Amplicon	pyrosequencing	4489616_3	63498	194684	2582	13940	376	82	395	20621	236	0	0	0	0	0	1	0	2	0	0	1	0	0	0	2	0	0	0
USA	StLouisArea	USygt22	Twin1	USygt22.T1	15	DZ	Male	36	NA	2'728'894	4489617.3	USygt22.T1.418770	293'017'674	2'962'675	human-associated habitat	human-associated habitat	feces	United States of America	38.64699, -90.225	Amplicon	pyrosequencing	4489617_3	30776	254035	7874	96761	10642	4383	3005	36515	394	0	0	0	0	11	2	1	1	0	0	0	1	0	4	2	0	0	0
USA	StLouisArea	USygt22	Twin2	USygt22.T2	15	DZ	Male	28	NA	1'109'757	4489618.3	USygt22.T2.418493	129'631'763	1'310'994	human-associated habitat	human-associated habitat	feces	United States of America	38.64699, -90.225	Amplicon	pyrosequencing	4489618_3	13480	52534	157939	32999	6748	6939	230	4869	3924	0	0	0	0	0	0	0	0	0	0	1	2	0	0	1	0	0	1
USA	StLouisArea	USygt23	Father	USygt23.F	50	NA	Male	28	NA	2'727'236	4489619.3	USygt23.F.418490	297'564'645	3'037'827	human-associated habitat	human-associated habitat	feces	United States of America	38.64699, -90.225	Amplicon	pyrosequencing	4489619_3	74241	631002	3990	68186	3243	33391	799	42677	21899	0	0	0	0	0	0	1	0	0	0	0	0	0	0	0	0	0	0
USA	StLouisArea	USygt23	Mother	USygt23.M	49	NA	Female	23	NA	1'683'330	4489620.3	USygt23.M.418612	180'006'856	1'809'615	human-associated habitat	human-associated habitat	feces	United States of America	38.64699, -90.225	Amplicon	pyrosequencing	4489620_3	20000	143971	1567	40327	0	14592	5075	55040	17875	0	0	0	0	1	0	0	0	1	0	0	0	0	1	0	0	0	0
USA	StLouisArea	USygt23	Twin1	USygt23.T1	14	DZ	Male	21	NA	2'465'557	4489621.3	USygt23.T1.418854	272'312'804	2'735'554	human-associated habitat	human-associated habitat	feces	United States of America	38.64699, -90.225	Amplicon	pyrosequencing	4489621_3	97770	211595	4042	33586	12	5979	8131	48997	8072	0	0	0	0	9	0	0	0	0	0	0	0	1	0	2	0	0	0
USA	StLouisArea	USygt23	Twin2	USygt23.T2	14	DZ	Male	21	NA	1'179'383	4489622.3	USygt23.T2.418458	123'045'034	1'250'675	human-associated habitat	human-associated habitat	feces	United States of America	38.64699, -90.225	Amplicon	pyrosequencing	4489622_3	2658	36897	133	5153	1	1661	147	54187	402	0	0	0	0	0	0	1	1	0	1	0	0	0	0	0	0	0	0
USA	StLouisArea	USygt24	Mother	USygt24.M	43	NA	Female	34	NA	1'052'688	4489623.3	USygt24.M.418730	113'600'092	1'141'542	human-associated habitat	human-associated habitat	feces	United States of America	38.64699, -90.225	Amplicon	pyrosequencing	4489623_3	31	370872	2	16911	2	34	1749	21631	778	0	0	0	0	0	0	0	0	0	0	0	0	0	0	0	1	0	0
USA	StLouisArea	USygt24	Twin1	USygt24.T1	14	MZ	Female	17	NA	1'618'968	4489624.3	USygt24.T1.418841	183'822'066	1'838'259	human-associated habitat	human-associated habitat	feces	United States of America	38.64699, -90.225	Amplicon	pyrosequencing	4489624_3	170190	545320	3662	62464	12	372	1694	24045	79189	0	0	0	0	0	1	0	0	0	0	1	0	0	0	0	1	0	0
USA	StLouisArea	USygt24	Twin2	USygt24.T2	14	MZ	Female	17	NA	1'437'643	4489625.3	USygt24.T2.418363	152'829'226	1'548'943	human-associated habitat	human-associated habitat	feces	United States of America	38.64699, -90.225	Amplicon	pyrosequencing	4489625_3	20355	200528	1160	23980	9	314	625	38272	7351	0	0	0	0	0	0	0	3	0	0	0	0	2	0	3	1	0	0
USA	StLouisArea	USygt25	Brother1	USygt25.B1	11	NA	Male	18	NA	2'926'944	4489626.3	USygt25.B1.418792	309'564'445	3'137'741	human-associated habitat	human-associated habitat	feces	United States of America	38.64699, -90.225	Amplicon	pyrosequencing	4489626_3	40898	123442	1451	36387	2319	2366	265	61494	38814	0	0	0	0	2	1	0	0	1	1	0	0	2	0	2	0	0	0
USA	StLouisArea	USygt25	Brother2	USygt25.B2	9	NA	Male	20	NA	2'265'543	4489627.3	USygt25.B2.418685	249'522'497	2'508'769	human-associated habitat	human-associated habitat	feces	United States of America	38.64699, -90.225	Amplicon	pyrosequencing	4489627_3	37235	157866	2733	33055	3214	9328	371	47920	8782	0	0	0	0	0	0	0	0	0	0	0	0	0	0	0	0	0	0
USA	StLouisArea	USygt25	Father	USygt25.F	44	NA	Male	24	NA	2'495'403	4489628.3	USygt25.F.418747	265'657'687	2'687'856	human-associated habitat	human-associated habitat	feces	United States of America	38.64699, -90.225	Amplicon	pyrosequencing	4489628_3	10702	493518	79	92150	11	185	470	68521	104	0	0	0	0	1	1	0	0	0	0	0	0	0	0	2	0	0	0
USA	StLouisArea	USygt25	Mother	USygt25.M	44	NA	Female	43	NA	290'609	4489640.3	USygt25.M.418835	31'960'829	322'023	human-associated habitat	human-associated habitat	feces	United States of America	38.64699, -90.225	Amplicon	pyrosequencing	4489640_3	5443	8470	116	5012	203	2173	2720	7862	4941	0	0	0	0	0	0	0	0	0	1	0	0	0	0	1	0	0	0
USA	StLouisArea	USygt25	Sister1	USygt25.S1	7	NA	Female	19	NA	2'208'527	4489644.3	USygt25.S1.418338	243'334'030	2'475'064	human-associated habitat	human-associated habitat	feces	United States of America	38.64699, -90.225	Amplicon	pyrosequencing	4489644_3	60589	675480	40	108757	10	10327	712	39588	41567	0	0	0	0	1	1	0	0	0	0	0	0	0	0	1	0	0	0
USA	StLouisArea	USygt25	Twin1	USygt25.T1	14	DZ	Male	20	NA	1'775'393	4489647.3	USygt25.T1.418406	194'972'926	1'960'590	human-associated habitat	human-associated habitat	feces	United States of America	38.64699, -90.225	Amplicon	pyrosequencing	4489647_3	32295	49764	628	32946	5779	6114	343	64403	381	0	0	0	0	1	0	0	0	0	0	0	0	2	1	2	0	0	0
USA	StLouisArea	USygt25	Twin2	USygt25.T2	14	DZ	Male	20	NA	1'759'180	4489652.3	USygt25.T2.418341	188'285'020	1'893'776	human-associated habitat	human-associated habitat	feces	United States of America	38.64699, -90.225	Amplicon	pyrosequencing	4489652_3	5339	21787	738	17968	1366	709	430	59519	18128	0	0	0	0	2	0	0	0	1	0	0	0	0	0	4	0	0	0
USA	StLouisArea	USygt26	Mother	USygt26.M	50	NA	Female	27	NA	1'185'572	4489658.3	USygt26.M.418352	138'001'124	1'383'745	human-associated habitat	human-associated habitat	feces	United States of America	38.64699, -90.225	Amplicon	pyrosequencing	4489658_3	24955	184111	926	48691	8988	27028	2834	8901	638	0	1	0	0	0	0	0	0	0	0	0	0	0	0	2	1	0	0
USA	StLouisArea	USygt26	Twin1	USygt26.T1	16	DZ	Female	21	NA	1'772'136	4489660.3	USygt26.T1.418758	192'399'256	1'931'350	human-associated habitat	human-associated habitat	feces	United States of America	38.64699, -90.225	Amplicon	pyrosequencing	4489660_3	4881	71658	680	34328	7	151	891	27827	3970	0	0	0	0	5	1	1	0	1	0	0	1	1	1	1	0	0	0
USA	StLouisArea	USygt26	Twin2	USygt26.T2	16	DZ	Male	19	NA	1'229'257	4489664.3	USygt26.T2.418693	134'632'819	1'353'219	human-associated habitat	human-associated habitat	feces	United States of America	38.64699, -90.225	Amplicon	pyrosequencing	4489664_3	9137	255724	352	19372	1251	90	212	13163	45200	0	2	0	0	0	0	0	1	0	1	0	0	3	0	1	0	0	0
USA	StLouisArea	USygt27	Father	USygt27.F	47	NA	Male	32	NA	2'019'605	4489666.3	USygt27.F.418639	216'310'798	2'188'169	human-associated habitat	human-associated habitat	feces	United States of America	38.64699, -90.225	Amplicon	pyrosequencing	4489666_3	15620	124419	684	25731	21	4292	4616	63561	24152	0	0	0	0	6	1	0	0	1	0	0	0	0	0	3	0	0	0
USA	StLouisArea	USygt27	Mother	USygt27.M	46	NA	Female	21	NA	2'550'472	4489669.3	USygt27.M.418861	291'650'485	2'952'020	human-associated habitat	human-associated habitat	feces	United States of America	38.64699, -90.225	Amplicon	pyrosequencing	4489669_3	24744	193483	11233	99215	7	41159	7905	55809	1316	0	0	0	0	33	0	2	0	1	0	1	1	0	0	1	1	0	0
USA	StLouisArea	USygt27	Twin1	USygt27.T1	13	DZ	Male	20	NA	1'323'351	4489670.3	USygt27.T1.418441	147'023'004	1'479'688	human-associated habitat	human-associated habitat	feces	United States of America	38.64699, -90.225	Amplicon	pyrosequencing	4489670_3	13312	51134	2651	49935	2	23244	394	47690	766	0	0	0	0	2	0	0	1	0	0	0	0	1	1	0	1	0	0
USA	StLouisArea	USygt27	Twin2	USygt27.T2	13	DZ	Male	20	NA	1'470'776	4489671.3	USygt27.T2.418523	160'185'038	1'618'442	human-associated habitat	human-associated habitat	feces	United States of America	38.64699, -90.225	Amplicon	pyrosequencing	4489671_3	25701	237615	2945	102265	39	22953	1436	18457	8729	0	0	0	0	3	0	0	0	1	0	0	1	0	0	0	1	0	0
USA	StLouisArea	USygt28	Mother	USygt28.M	47	NA	Female	34	NA	2'301'778	4489672.3	USygt28.M.418808	253'617'126	2'586'194	human-associated habitat	human-associated habitat	feces	United States of America	38.64699, -90.225	Amplicon	pyrosequencing	4489672_3	80	598235	4849	113424	11	96	1230	9751	7893	0	0	0	0	1	0	0	0	1	0	0	0	1	0	2	0	0	0
USA	StLouisArea	USygt28	Twin1	USygt28.T1	16	DZ	Female	21	NA	3'439'721	4489673.3	USygt28.T1.418827	378'182'380	3'845'826	human-associated habitat	human-associated habitat	feces	United States of America	38.64699, -90.225	Amplicon	pyrosequencing	4489673_3	8837	290901	2703	13071	2240	29	839	80679	2490	0	0	0	0	0	1	0	1	0	1	0	0	2	0	5	0	0	0
USA	StLouisArea	USygt28	Twin2	USygt28.T2	16	DZ	Male	23	NA	2'446'865	4489674.3	USygt28.T2.418449	307'121'291	3'111'112	human-associated habitat	human-associated habitat	feces	United States of America	38.64699, -90.225	Amplicon	pyrosequencing	4489674_3	18799	109037	1206	140907	40	1320	4641	29706	1511	0	2	0	0	0	0	0	0	0	1	2	2	0	1	5	0	0	0
USA	StLouisArea	USygt29	Mother	USygt29.M	52	NA	Female	22	NA	1'452'946	4489675.3	USygt29.M.418603	176'222'894	1'776'769	human-associated habitat	human-associated habitat	feces	United States of America	38.64699, -90.225	Amplicon	pyrosequencing	4489675_3	20626	129394	551	62787	1350	17	861	72362	4437	0	0	0	0	0	0	0	0	0	1	0	0	0	0	6	0	0	0
USA	StLouisArea	USygt29	Twin1	USygt29.T1	14	MZ	Female	21	NA	2'216'676	4489676.3	USygt29.T1.418673	234'765'073	2'365'948	human-associated habitat	human-associated habitat	feces	United States of America	38.64699, -90.225	Amplicon	pyrosequencing	4489676_3	59	459874	6	357	5	19	1241	31422	4713	0	0	0	0	0	1	0	0	0	0	0	0	0	0	4	0	0	0
USA	StLouisArea	USygt29	Twin2	USygt29.T2	14	MZ	Female	21	NA	2'556'899	4489677.3	USygt29.T2.418768	271'472'624	2'742'223	human-associated habitat	human-associated habitat	feces	United States of America	38.64699, -90.225	Amplicon	pyrosequencing	4489677_3	57177	632770	15	55750	4	25	1308	9648	2777	0	0	0	0	0	0	1	0	0	0	0	0	1	0	1	0	0	0
USA	StLouisArea	USygt3	Mother	USygt3.M	41	NA	Female	26	NA	375'329	4489678.3	USygt3.M.418496	43'131'397	439'134	human-associated habitat	human-associated habitat	feces	United States of America	38.64699, -90.225	Amplicon	pyrosequencing	4489678_3	10010	63171	295	6426	3	32	513	4014	1518	0	0	0	0	0	0	0	1	0	0	0	0	0	0	0	0	0	0
USA	StLouisArea	USygt3	Twin1	USygt3.T1	14	MZ	Female	19	NA	1'353'161	4489679.3	USygt3.T1.418429	146'494'078	1'476'625	human-associated habitat	human-associated habitat	feces	United States of America	38.64699, -90.225	Amplicon	pyrosequencing	4489679_3	6381	112662	1726	54868	0	12920	819	23032	3487	0	0	0	0	0	0	0	0	0	1	0	1	1	0	2	2	1	0
USA	StLouisArea	USygt3	Twin2	USygt3.T2	14	MZ	Female	19	NA	2'412'523	4489680.3	USygt3.T2.418807	267'081'544	2'689'557	human-associated habitat	human-associated habitat	feces	United States of America	38.64699, -90.225	Amplicon	pyrosequencing	4489680_3	141	314070	7198	148820	5518	19569	340	31661	102653	0	0	0	0	8	0	2	0	0	0	0	0	0	1	3	0	0	0
USA	StLouisArea	USygt30	Father	USygt30.F	50	NA	Male	28	NA	2'301'973	4489681.3	USygt30.F.418729	244'387'786	2'477'928	human-associated habitat	human-associated habitat	feces	United States of America	38.64699, -90.225	Amplicon	pyrosequencing	4489681_3	51460	355116	2518	50323	835	19113	626	49425	1476	0	0	0	0	0	0	0	1	1	0	0	1	0	0	1	0	0	0
USA	StLouisArea	USygt30	Mother	USygt30.M	47	NA	Female	34	NA	1'568'955	4489682.3	USygt30.M.418398	166'367'715	1'711'070	human-associated habitat	human-associated habitat	feces	United States of America	38.64699, -90.225	Amplicon	pyrosequencing	4489682_3	16751	118603	15	20135	4691	7	688	29958	476	0	1	0	0	0	0	0	0	1	0	0	1	0	1	0	0	0	0
USA	StLouisArea	USygt30	Twin1	USygt30.T1	14	DZ	Female	21	NA	2'922'360	4489683.3	USygt30.T1.418821	327'063'549	3'347'572	human-associated habitat	human-associated habitat	feces	United States of America	38.64699, -90.225	Amplicon	pyrosequencing	4489683_3	71544	432525	16410	166030	36	119	995	63894	1355	0	0	0	0	3	0	0	0	1	0	0	0	0	0	2	1	0	0
USA	StLouisArea	USygt30	Twin2	USygt30.T2	14	DZ	Female	21	NA	2'363'292	4489684.3	USygt30.T2.418609	260'776'273	2'637'025	human-associated habitat	human-associated habitat	feces	United States of America	38.64699, -90.225	Amplicon	pyrosequencing	4489684_3	81399	344642	14796	108496	3614	365	300	48672	53366	0	0	0	0	3	0	0	0	0	0	0	0	0	0	4	0	0	0
USA	StLouisArea	USygt31	Mother	USygt31.M	41	NA	Female	26	NA	1'638'453	4489685.3	USygt31.M.418440	180'969'071	1'829'356	human-associated habitat	human-associated habitat	feces	United States of America	38.64699, -90.225	Amplicon	pyrosequencing	4489685_3	166965	297495	23	32907	7	5720	798	29474	582	0	0	1	0	0	0	0	1	0	0	1	6	0	1	2	1	0	0
USA	StLouisArea	USygt31	Twin1	USygt31.T1	14	DZ	Female	30	NA	3'011'066	4489686.3	USygt31.T1.418408	321'079'445	3'269'497	human-associated habitat	human-associated habitat	feces	United States of America	38.64699, -90.225	Amplicon	pyrosequencing	4489686_3	14837	310976	2459	10726	10	72	3954	55905	426	0	0	0	0	30	0	0	1	0	0	0	0	0	0	1	0	0	0
USA	StLouisArea	USygt31	Twin2	USygt31.T2	14	DZ	Female	24	NA	3'260'001	4489687.3	USygt31.T2.418361	354'567'523	3'574'112	human-associated habitat	human-associated habitat	feces	United States of America	38.64699, -90.225	Amplicon	pyrosequencing	4489687_3	11837	179235	110	154690	39	4646	4075	71993	10079	0	0	0	0	7	3	2	0	1	1	0	0	0	3	1	1	0	0
USA	StLouisArea	USygt32	Mother	USygt32.M	35	NA	Female	58	NA	1'900'682	4489688.3	USygt32.M.418562	198'858'266	2'023'807	human-associated habitat	human-associated habitat	feces	United States of America	38.64699, -90.225	Amplicon	pyrosequencing	4489688_3	23839	111458	51	16123	1101	1052	251	60509	108578	0	0	0	0	0	0	0	1	0	0	0	0	1	0	2	0	0	0
USA	StLouisArea	USygt32	Sister1	USygt32.S1	8	NA	Female	25	NA	1'499'405	4489689.3	USygt32.S1.418608	159'643'645	1'603'219	human-associated habitat	human-associated habitat	feces	United States of America	38.64699, -90.225	Amplicon	pyrosequencing	4489689_3	29156	45333	14	9728	3	14	249	57506	52606	0	0	0	0	1	0	0	0	0	0	0	0	0	0	1	0	0	0
USA	StLouisArea	USygt32	Twin1	USygt32.T1	16	DZ	Female	20	NA	2'977'372	4489690.3	USygt32.T1.418708	323'064'353	3'264'505	human-associated habitat	human-associated habitat	feces	United States of America	38.64699, -90.225	Amplicon	pyrosequencing	4489690_3	78416	208306	5301	81482	16057	39028	380	96981	209295	0	1	0	0	4	1	0	1	0	0	0	0	0	0	3	0	0	0
USA	StLouisArea	USygt32	Twin2	USygt32.T2	16	DZ	Male	22	NA	2'241'144	4489692.3	USygt32.T2.418437	235'889'965	2'370'744	human-associated habitat	human-associated habitat	feces	United States of America	38.64699, -90.225	Amplicon	pyrosequencing	4489692_3	49505	506092	183	6240	11	1176	177	46905	156092	0	0	0	0	0	2	1	0	0	0	0	0	1	0	1	0	0	0
USA	StLouisArea	USygt33	Mother	USygt33.M	47	NA	Female	21	NA	2'474'744	4489693.3	USygt33.M.418638	286'514'991	2'893'057	human-associated habitat	human-associated habitat	feces	United States of America	38.64699, -90.225	Amplicon	pyrosequencing	4489693_3	65486	330276	3510	170503	1747	17403	2179	67607	12218	0	0	0	0	1	0	0	1	1	1	0	0	3	1	1	15	0	0
USA	StLouisArea	USygt33	Twin1	USygt33.T1	14	DZ	Female	20	NA	1'468'000	4489694.3	USygt33.T1.418574	154'469'754	1'556'384	human-associated habitat	human-associated habitat	feces	United States of America	38.64699, -90.225	Amplicon	pyrosequencing	4489694_3	44	560876	8	30801	3	162	663	199688	1828	0	0	0	0	0	0	0	1	0	0	0	0	1	0	0	1	0	0
USA	StLouisArea	USygt33	Twin2	USygt33.T2	14	DZ	Male	19	NA	2'167'748	4489695.3	USygt33.T2.418787	257'259'409	2'595'502	human-associated habitat	human-associated habitat	feces	United States of America	38.64699, -90.225	Amplicon	pyrosequencing	4489695_3	59150	564424	1801	234350	8	17	1486	11087	9009	0	0	0	0	0	0	1	0	0	0	0	0	0	0	0	0	0	0
USA	StLouisArea	USygt34	Father	USygt34.F	40	NA	Male	NA	NA	2'861'891	4489696.3	USygt34.F.418402	302'221'384	3'062'548	human-associated habitat	human-associated habitat	feces	United States of America	38.64699, -90.225	Amplicon	pyrosequencing	4489696_3	16633	106795	1182	43567	352	11645	3307	55028	851	0	0	0	0	5	0	0	1	0	0	0	0	0	0	1	0	0	0
USA	StLouisArea	USygt34	Mother	USygt34.M	36	NA	Female	43	NA	1'238'648	4489697.3	USygt34.M.418823	130'051'266	1'309'072	human-associated habitat	human-associated habitat	feces	United States of America	38.64699, -90.225	Amplicon	pyrosequencing	4489697_3	29033	556342	2228	20665	3	339	237	27178	308	0	0	0	0	0	1	0	0	0	0	0	0	0	0	0	2	0	0
USA	StLouisArea	USygt34	Twin1	USygt34.T1	16	DZ	Female	23	NA	2'350'373	4489698.3	USygt34.T1.418567	261'050'233	2'640'775	human-associated habitat	human-associated habitat	feces	United States of America	38.64699, -90.225	Amplicon	pyrosequencing	4489698_3	28574	258094	6363	87038	696	4662	949	52997	725	0	0	0	0	3	3	0	0	0	1	1	1	0	0	1	0	0	0
USA	StLouisArea	USygt35	Mother	USygt35.M	39	NA	Female	33	NA	1'641'312	4489701.3	USygt35.M.418364	175'673'444	1'790'499	human-associated habitat	human-associated habitat	feces	United States of America	38.64699, -90.225	Amplicon	pyrosequencing	4489701_3	14135	89943	13	155	1	16	6	148140	1134	0	0	0	0	0	0	0	2	0	0	0	0	0	0	0	1	0	0
USA	StLouisArea	USygt35	Twin1	USygt35.T1	15	MZ	Male	17.5	NA	2'203'957	4489702.3	USygt35.T1.418610	232'297'410	2'387'500	human-associated habitat	human-associated habitat	feces	United States of America	38.64699, -90.225	Amplicon	pyrosequencing	4489702_3	14851	223406	856	17989	27	198	402	94267	1288	0	0	0	0	0	1	0	0	0	0	0	0	0	0	3	0	0	0
USA	StLouisArea	USygt35	Twin2	USygt35.T2	15	MZ	Male	20	NA	1'532'762	4489703.3	USygt35.T2.418689	168'762'789	1'717'665	human-associated habitat	human-associated habitat	feces	United States of America	38.64699, -90.225	Amplicon	pyrosequencing	4489703_3	1716	146350	548	20490	3	699	476	61083	979	0	0	0	0	0	0	0	0	1	0	1	1	1	0	0	1	0	0
USA	StLouisArea	USygt36	Mother	USygt36.M	42	NA	Female	22	NA	1'755'599	4489704.3	USygt36.M.418734	184'355'263	1'866'175	human-associated habitat	human-associated habitat	feces	United States of America	38.64699, -90.225	Amplicon	pyrosequencing	4489704_3	105153	150961	647	16596	421	15	227	76158	336	0	0	0	0	1	0	0	0	0	0	0	0	0	0	2	0	0	0
USA	StLouisArea	USygt36	Twin1	USygt36.T1	13	MZ	Female	19	NA	2'065'743	4489705.3	USygt36.T1.418651	237'545'652	2'388'512	human-associated habitat	human-associated habitat	feces	United States of America	38.64699, -90.225	Amplicon	pyrosequencing	4489705_3	68	987493	34	58400	17	11	1045	13026	7016	0	0	0	0	1	0	0	1	0	0	0	0	0	0	2	0	0	0
USA	StLouisArea	USygt36	Twin2	USygt36.T2	13	MZ	Female	19	NA	1'649'641	4489706.3	USygt36.T2.418655	183'055'930	1'842'765	human-associated habitat	human-associated habitat	feces	United States of America	38.64699, -90.225	Amplicon	pyrosequencing	4489706_3	28581	300556	6	22122	3	4	133	12406	4230	0	0	0	0	1	1	0	0	0	0	0	0	0	0	3	0	0	0
USA	StLouisArea	USygt37	Brother1	USygt37.B1	10	NA	Male	34	NA	1'670'956	4489707.3	USygt37.B1.418521	193'178'237	1'930'184	human-associated habitat	human-associated habitat	feces	United States of America	38.64699, -90.225	Amplicon	pyrosequencing	4489707_3	34875	352181	22563	127952	8	21717	4089	14729	714	0	0	0	0	4	1	0	0	0	1	0	0	1	0	4	1	0	0
USA	StLouisArea	USygt37	Father	USygt37.F	52	NA	Male	33	NA	2'142'160	4489708.3	USygt37.F.418676	239'799'139	2'416'930	human-associated habitat	human-associated habitat	feces	United States of America	38.64699, -90.225	Amplicon	pyrosequencing	4489708_3	32145	323285	11093	139287	3194	24279	1370	21685	31533	0	0	0	0	22	0	1	0	1	1	0	0	0	3	3	0	0	0
USA	StLouisArea	USygt37	Mother	USygt37.M	51	NA	Female	35	NA	2'040'376	4489709.3	USygt37.M.418793	225'922'718	2'289'180	human-associated habitat	human-associated habitat	feces	United States of America	38.64699, -90.225	Amplicon	pyrosequencing	4489709_3	27998	88941	7177	80007	1523	2818	1705	67714	367	0	0	0	0	2	0	0	0	1	0	0	0	0	0	0	0	0	0
USA	StLouisArea	USygt37	Twin1	USygt37.T1	16	DZ	Female	31	NA	2'340'137	4489712.3	USygt37.T1.418580	308'590'587	3'104'739	human-associated habitat	human-associated habitat	feces	United States of America	38.64699, -90.225	Amplicon	pyrosequencing	4489712_3	43748	213893	29614	494164	22	6395	928	17695	406	0	0	0	0	5	2	0	1	3	0	1	5	0	0	2	1	0	1
USA	StLouisArea	USygt37	Twin2	USygt37.T2	16	DZ	Female	28	NA	2'408'828	4489714.3	USygt37.T2.418585	259'764'019	2'620'289	human-associated habitat	human-associated habitat	feces	United States of America	38.64699, -90.225	Amplicon	pyrosequencing	4489714_3	214975	386494	8129	128009	15	276	536	49086	601	0	0	0	0	0	0	0	0	0	0	0	0	1	0	0	0	0	0
USA	StLouisArea	USygt38	Father	USygt38.F	44	NA	Male	23	NA	1'624'802	4489717.3	USygt38.F.418465	173'395'523	1'754'882	human-associated habitat	human-associated habitat	feces	United States of America	38.64699, -90.225	Amplicon	pyrosequencing	4489717_3	5713	177347	365	17349	229	113	1343	23861	68295	0	0	0	0	5	0	1	1	0	1	0	1	2	1	0	0	0	0
USA	StLouisArea	USygt38	Mother	USygt38.M	45	NA	Female	21	NA	1'515'097	4489718.3	USygt38.M.418740	164'267'386	1'650'221	human-associated habitat	human-associated habitat	feces	United States of America	38.64699, -90.225	Amplicon	pyrosequencing	4489718_3	24	481316	2479	14592	8	11	344	26750	835	0	0	0	0	0	1	0	0	0	0	0	0	0	0	1	0	0	0
USA	StLouisArea	USygt38	Twin1	USygt38.T1	17	MZ	Male	22	NA	1'916'720	4489719.3	USygt38.T1.418654	202'495'833	2'031'275	human-associated habitat	human-associated habitat	feces	United States of America	38.64699, -90.225	Amplicon	pyrosequencing	4489719_3	5250	426494	1393	11875	11	21	536	21716	197	0	0	0	0	2	0	0	0	0	0	0	0	0	0	1	0	0	0
USA	StLouisArea	USygt38	Twin2	USygt38.T2	17	MZ	Male	21	NA	1'440'419	4489720.3	USygt38.T2.418456	152'675'761	1'533'973	human-associated habitat	human-associated habitat	feces	United States of America	38.64699, -90.225	Amplicon	pyrosequencing	4489720_3	3868	298619	1027	12910	443	2758	142	44433	66	0	0	0	0	1	0	0	0	0	0	0	0	0	0	0	0	0	0
USA	StLouisArea	USygt39	Father	USygt39.F	46	NA	Male	32	NA	1'638'952	4489721.3	USygt39.F.418756	172'654'612	1'737'469	human-associated habitat	human-associated habitat	feces	United States of America	38.64699, -90.225	Amplicon	pyrosequencing	4489721_3	74673	326231	2954	10183	5	97	1951	25799	24371	0	0	0	0	0	0	0	0	0	0	1	0	0	0	2	0	0	0
USA	StLouisArea	USygt39	Mother	USygt39.M	54	NA	Female	32	NA	1'361'344	4489722.3	USygt39.M.418483	149'381'412	1'512'313	human-associated habitat	human-associated habitat	feces	United States of America	38.64699, -90.225	Amplicon	pyrosequencing	4489722_3	6841	311667	13	68429	0	625	657	67007	123	0	0	0	0	0	0	0	0	1	0	0	1	0	0	0	0	0	0
USA	StLouisArea	USygt39	Twin1	USygt39.T1	15	MZ	Female	23	NA	1'827'156	4489723.3	USygt39.T1.418416	201'172'960	2'027'934	human-associated habitat	human-associated habitat	feces	United States of America	38.64699, -90.225	Amplicon	pyrosequencing	4489723_3	21268	54990	734	118808	865	15387	808	97541	1579	0	0	0	0	1	0	1	2	0	0	0	0	0	0	1	1	0	0
USA	StLouisArea	USygt39	Twin2	USygt39.T2	15	MZ	Female	21	NA	2'131'093	4489724.3	USygt39.T2.418351	228'201'021	2'297'661	human-associated habitat	human-associated habitat	feces	United States of America	38.64699, -90.225	Amplicon	pyrosequencing	4489724_3	106370	199974	3883	97672	1071	843	1562	22068	1216	0	0	0	0	3	0	1	0	0	0	0	0	0	0	0	0	0	0
USA	StLouisArea	USygt4	Father	USygt4.F	54	NA	Male	NA	NA	1'885'708	4489725.3	USygt4.F.418451	201'370'326	2'027'014	human-associated habitat	human-associated habitat	feces	United States of America	38.64699, -90.225	Amplicon	pyrosequencing	4489725_3	76103	571189	14	8893	7	9	3	8476	7907	0	0	0	0	0	0	0	0	0	0	0	0	0	0	0	0	0	0
USA	StLouisArea	USygt4	Mother	USygt4.M	47	NA	Female	19	NA	1'925'365	4489726.3	USygt4.M.418367	215'111'299	2'165'571	human-associated habitat	human-associated habitat	feces	United States of America	38.64699, -90.225	Amplicon	pyrosequencing	4489726_3	5562	128604	29096	49874	5	25474	643	16356	14698	0	0	0	0	0	0	0	1	1	0	0	0	0	0	3	1	0	0
USA	StLouisArea	USygt4	Twin1	USygt4.T1	15	MZ	Male	20	NA	1'384'569	4489727.3	USygt4.T1.418764	146'789'387	1'480'292	human-associated habitat	human-associated habitat	feces	United States of America	38.64699, -90.225	Amplicon	pyrosequencing	4489727_3	13222	350444	2	53312	3	7319	556	18436	660	0	0	0	0	0	1	0	0	0	0	0	0	0	0	1	1	0	0
USA	StLouisArea	USygt4	Twin2	USygt4.T2	15	MZ	Male	21	NA	2'012'421	4489728.3	USygt4.T2.418732	213'454'646	2'164'454	human-associated habitat	human-associated habitat	feces	United States of America	38.64699, -90.225	Amplicon	pyrosequencing	4489728_3	12083	591526	1636	90476	8	8446	2107	4610	4674	0	0	0	0	0	0	0	0	0	0	0	0	0	0	3	0	0	0
USA	StLouisArea	USygt40	Father	USygt40.F	49	NA	Male	27	NA	1'469'423	4489729.3	USygt40.F.418369	156'032'787	1'583'671	human-associated habitat	human-associated habitat	feces	United States of America	38.64699, -90.225	Amplicon	pyrosequencing	4489729_3	1189	87741	233	10496	99	174	1182	47437	2192	0	0	0	0	2	0	0	0	0	0	0	0	0	0	0	0	0	0
USA	StLouisArea	USygt40	Mother	USygt40.M	49	NA	Female	24	NA	1'762'152	4489730.3	USygt40.M.418504	189'619'045	1'922'139	human-associated habitat	human-associated habitat	feces	United States of America	38.64699, -90.225	Amplicon	pyrosequencing	4489730_3	47826	304181	12	22202	85	3095	833	28001	411	0	0	0	0	0	1	0	0	0	0	0	0	0	0	1	1	0	0
USA	StLouisArea	USygt40	Twin1	USygt40.T1	15	MZ	Female	21	NA	1'799'607	4489731.3	USygt40.T1.418834	201'131'336	2'027'438	human-associated habitat	human-associated habitat	feces	United States of America	38.64699, -90.225	Amplicon	pyrosequencing	4489731_3	9481	175887	4339	130821	6	25464	421	34947	101	0	0	0	0	0	0	0	0	1	0	0	0	0	0	0	0	0	0
USA	StLouisArea	USygt40	Twin2	USygt40.T2	15	MZ	Female	18.5	NA	1'993'170	4489732.3	USygt40.T2.418474	220'719'104	2'217'097	human-associated habitat	human-associated habitat	feces	United States of America	38.64699, -90.225	Amplicon	pyrosequencing	4489732_3	74967	508746	4341	97799	14	7297	450	29139	655	0	0	0	0	0	0	0	0	0	0	0	0	0	0	1	0	0	0
USA	StLouisArea	USygt41	Brother1	USygt41.B1	10	NA	Male	33	NA	1'599'795	4489733.3	USygt41.B1.418570	170'123'822	1'708'549	human-associated habitat	human-associated habitat	feces	United States of America	38.64699, -90.225	Amplicon	pyrosequencing	4489733_3	36858	336098	4228	66053	11	49	381	36986	3154	0	0	0	0	1	0	0	0	0	0	0	0	0	0	1	0	0	0
USA	StLouisArea	USygt41	Father	USygt41.F	44	NA	Male	24	NA	1'948'490	4489734.3	USygt41.F.418802	210'145'296	2'121'598	human-associated habitat	human-associated habitat	feces	United States of America	38.64699, -90.225	Amplicon	pyrosequencing	4489734_3	41140	329243	2742	56430	6284	36676	835	25697	250	0	0	0	0	0	0	0	0	1	0	0	0	0	0	2	0	0	0
USA	StLouisArea	USygt41	Mother	USygt41.M	42	NA	Female	36	NA	1'595'539	4489735.3	USygt41.M.418492	167'746'586	1'697'177	human-associated habitat	human-associated habitat	feces	United States of America	38.64699, -90.225	Amplicon	pyrosequencing	4489735_3	14270	154660	874	41	1	10	7	30275	2680	0	0	0	0	1	0	0	0	0	2	0	0	2	0	0	2	0	0
USA	StLouisArea	USygt41	Twin1	USygt41.T1	15	DZ	Female	29	NA	1'688'794	4489736.3	USygt41.T1.418847	191'328'793	1'914'716	human-associated habitat	human-associated habitat	feces	United States of America	38.64699, -90.225	Amplicon	pyrosequencing	4489736_3	9517	310046	3659	74943	6380	4439	1258	12622	8805	0	0	0	0	0	1	1	0	0	0	0	0	0	0	3	0	0	0
USA	StLouisArea	USygt41	Twin2	USygt41.T2	15	DZ	Female	22	NA	1'465'236	4489737.3	USygt41.T2.418682	183'275'859	1'855'499	human-associated habitat	human-associated habitat	feces	United States of America	38.64699, -90.225	Amplicon	pyrosequencing	4489737_3	70257	297666	3570	197939	13	47779	1104	9495	13102	0	0	0	0	0	0	0	0	0	0	0	0	0	0	1	0	0	0
USA	StLouisArea	USygt42	Father	USygt42.F	46	NA	Male	33	NA	1'648'524	4489738.3	USygt42.F.418628	198'175'081	1'984'319	human-associated habitat	human-associated habitat	feces	United States of America	38.64699, -90.225	Amplicon	pyrosequencing	4489738_3	4722	190521	3765	48698	9271	150945	4431	26090	66097	0	0	0	0	0	1	0	2	0	0	0	1	1	0	3	0	0	1
USA	StLouisArea	USygt42	Mother	USygt42.M	45	NA	Female	22	NA	1'793'050	4489739.3	USygt42.M.418663	197'243'063	1'985'904	human-associated habitat	human-associated habitat	feces	United States of America	38.64699, -90.225	Amplicon	pyrosequencing	4489739_3	21	209009	11	78495	1	10	819	10324	26499	0	0	0	0	7	1	0	0	1	0	0	0	0	0	3	0	0	0
USA	StLouisArea	USygt42	Twin1	USygt42.T1	14	MZ	Male	21	NA	1'830'821	4489740.3	USygt42.T1.418811	203'698'693	2'047'619	human-associated habitat	human-associated habitat	feces	United States of America	38.64699, -90.225	Amplicon	pyrosequencing	4489740_3	41086	223753	8	30821	9	19124	1132	79623	11818	0	0	0	0	2	0	0	1	0	0	1	0	1	0	2	0	0	0
USA	StLouisArea	USygt42	Twin2	USygt42.T2	14	MZ	Male	21	NA	1'417'908	4489741.3	USygt42.T2.418716	164'319'401	1'651'221	human-associated habitat	human-associated habitat	feces	United States of America	38.64699, -90.225	Amplicon	pyrosequencing	4489741_3	156919	773644	65	125748	86	20769	695	8820	9041	0	0	0	0	1	0	0	0	0	0	0	0	0	1	0	0	0	0
USA	StLouisArea	USygt43	Father	USygt43.F	45	NA	Male	26	NA	1'959'026	4489742.3	USygt43.F.418760	227'355'368	2'280'126	human-associated habitat	human-associated habitat	feces	United States of America	38.64699, -90.225	Amplicon	pyrosequencing	4489742_3	35065	169960	9229	113860	9024	72877	1056	27151	22849	0	0	0	0	6	0	1	2	0	0	0	0	1	0	4	2	0	0
USA	StLouisArea	USygt43	Mother	USygt43.M	48	NA	Female	24	NA	1'530'072	4489743.3	USygt43.M.418520	176'946'867	1'780'438	human-associated habitat	human-associated habitat	feces	United States of America	38.64699, -90.225	Amplicon	pyrosequencing	4489743_3	41126	479243	28	131738	38025	27	1648	3203	2931	0	0	0	0	0	0	0	0	0	0	0	0	0	0	0	0	0	0
USA	StLouisArea	USygt43	Twin1	USygt43.T1	14	MZ	Female	19	NA	1'430'654	4489744.3	USygt43.T1.418816	164'220'017	1'642'941	human-associated habitat	human-associated habitat	feces	United States of America	38.64699, -90.225	Amplicon	pyrosequencing	4489744_3	49813	244342	23	32778	27	477	612	16669	14789	0	1	0	0	1	1	0	1	0	0	0	8	0	0	0	0	0	2
USA	StLouisArea	USygt43	Twin2	USygt43.T2	14	MZ	Female	17	NA	1'902'166	4489745.3	USygt43.T2.418799	206'329'211	2'084'751	human-associated habitat	human-associated habitat	feces	United States of America	38.64699, -90.225	Amplicon	pyrosequencing	4489745_3	2071	23873	393	22516	181	61	324	70453	7210	0	0	0	0	5	0	1	0	1	0	0	0	0	0	2	1	0	0
USA	StLouisArea	USygt44	Brother1	USygt44.B1	7	NA	Male	15	NA	1'670'438	4489746.3	USygt44.B1.418371	202'864'808	2'041'497	human-associated habitat	human-associated habitat	feces	United States of America	38.64699, -90.225	Amplicon	pyrosequencing	4489746_3	14292	354772	26	273429	12	40544	856	37187	1202	0	0	0	0	0	1	0	0	0	0	1	1	1	0	2	1	0	0
USA	StLouisArea	USygt44	Father	USygt44.F	44	NA	Male	36	NA	1'622'118	4489747.3	USygt44.F.418709	175'569'051	1'780'180	human-associated habitat	human-associated habitat	feces	United States of America	38.64699, -90.225	Amplicon	pyrosequencing	4489747_3	123873	302381	1671	80743	4	1412	1843	42681	6127	0	0	0	0	0	1	0	0	0	0	0	0	0	0	1	0	0	0
USA	StLouisArea	USygt44	Mother	USygt44.M	42	NA	Female	24	NA	2'168'359	4489748.3	USygt44.M.418360	247'379'229	2'485'822	human-associated habitat	human-associated habitat	feces	United States of America	38.64699, -90.225	Amplicon	pyrosequencing	4489748_3	55216	219446	5017	74383	10	3076	396	21980	4085	0	0	0	0	0	0	0	1	0	0	0	3	0	1	2	0	0	1
USA	StLouisArea	USygt44	Twin1	USygt44.T1	15	MZ	Male	17	NA	862'344	4489749.3	USygt44.T1.418626	95'893'218	975'151	human-associated habitat	human-associated habitat	feces	United States of America	38.64699, -90.225	Amplicon	pyrosequencing	4489749_3	5516	49587	2023	42710	3	4437	425	12060	124	0	0	0	0	1	1	0	0	0	0	0	0	0	0	1	0	0	0
USA	StLouisArea	USygt44	Twin2	USygt44.T2	15	MZ	Male	17	NA	1'720'561	4489750.3	USygt44.T2.418648	184'755'541	1'855'348	human-associated habitat	human-associated habitat	feces	United States of America	38.64699, -90.225	Amplicon	pyrosequencing	4489750_3	6603	282088	396	26273	6	493	2103	21447	92	0	0	0	0	3	0	0	0	0	0	0	0	0	0	2	0	0	0
USA	StLouisArea	USygt45	Father	USygt45.F	52	NA	Male	29	NA	2'161'260	4489751.3	USygt45.F.418753	226'930'221	2'285'990	human-associated habitat	human-associated habitat	feces	United States of America	38.64699, -90.225	Amplicon	pyrosequencing	4489751_3	67447	652342	2630	91200	2	30	1699	16860	1534	0	0	0	0	0	0	1	0	0	0	0	0	0	0	1	0	0	0
USA	StLouisArea	USygt45	Mother	USygt45.M	53	NA	Female	26	NA	873'048	4489752.3	USygt45.M.418662	103'865'610	1'056'410	human-associated habitat	human-associated habitat	feces	United States of America	38.64699, -90.225	Amplicon	pyrosequencing	4489752_3	45984	184715	502	39185	2038	48	373	3622	1266	0	0	0	0	1	0	0	0	0	0	0	0	0	0	1	0	0	0
USA	StLouisArea	USygt45	Twin1	USygt45.T1	16	MZ	Male	19	NA	1'610'038	4489753.3	USygt45.T1.418763	169'607'923	1'723'307	human-associated habitat	human-associated habitat	feces	United States of America	38.64699, -90.225	Amplicon	pyrosequencing	4489753_3	3586	94104	122	13669	382	3556	2165	69248	619	0	0	0	0	3	0	0	0	0	1	0	0	1	0	6	0	0	0
USA	StLouisArea	USygt45	Twin2	USygt45.T2	16	MZ	Male	18.5	NA	1'939'720	4489754.3	USygt45.T2.418535	204'644'637	2'072'176	human-associated habitat	human-associated habitat	feces	United States of America	38.64699, -90.225	Amplicon	pyrosequencing	4489754_3	37045	295872	2005	67211	1822	5598	951	58252	483	0	0	0	0	0	0	0	0	0	0	0	0	0	0	0	0	0	0
USA	StLouisArea	USygt46	Father	USygt46.F	57	NA	Male	31	NA	2'231'613	4489755.3	USygt46.F.418450	236'417'567	2'392'357	human-associated habitat	human-associated habitat	feces	United States of America	38.64699, -90.225	Amplicon	pyrosequencing	4489755_3	51759	134128	3710	57168	2445	67734	826	63521	97585	0	0	0	0	2	0	1	0	0	0	0	0	0	0	0	0	0	0
USA	StLouisArea	USygt46	Mother	USygt46.M	50	NA	Female	22	NA	1'803'822	4489756.3	USygt46.M.418453	206'056'567	2'055'752	human-associated habitat	human-associated habitat	feces	United States of America	38.64699, -90.225	Amplicon	pyrosequencing	4489756_3	116313	835729	3261	48702	454	102413	578	425	133357	0	0	0	0	0	0	0	0	0	0	0	1	1	1	2	0	0	0
USA	StLouisArea	USygt46	Twin1	USygt46.T1	16	DZ	Female	21	NA	1'455'064	4489757.3	USygt46.T1.418865	170'335'922	1'712'889	human-associated habitat	human-associated habitat	feces	United States of America	38.64699, -90.225	Amplicon	pyrosequencing	4489757_3	14635	415715	4340	73035	2	41	1639	50514	1862	0	0	0	0	0	0	0	0	0	0	0	0	0	0	0	0	0	0
USA	StLouisArea	USygt46	Twin2	USygt46.T2	16	DZ	Male	25	NA	2'119'650	4489758.3	USygt46.T2.418679	235'905'849	2'371'310	human-associated habitat	human-associated habitat	feces	United States of America	38.64699, -90.225	Amplicon	pyrosequencing	4489758_3	27982	381374	2772	59723	1888	4774	4118	74119	12304	0	0	0	0	0	0	0	0	0	0	0	0	0	0	1	0	1	0
USA	StLouisArea	USygt47	Father	USygt47.F	53	NA	Male	26	NA	2'054'339	4489759.3	USygt47.F.418643	224'959'093	2'265'683	human-associated habitat	human-associated habitat	feces	United States of America	38.64699, -90.225	Amplicon	pyrosequencing	4489759_3	533	465342	8449	109231	10	3153	642	25650	1505	0	0	0	0	0	0	1	0	0	0	0	0	0	0	1	1	0	0
USA	StLouisArea	USygt47	Mother	USygt47.M	48	NA	Female	24	NA	1'895'103	4489760.3	USygt47.M.418401	232'784'947	2'334'238	human-associated habitat	human-associated habitat	feces	United States of America	38.64699, -90.225	Amplicon	pyrosequencing	4489760_3	42	277497	20	196746	13	8	4674	33893	9175	0	0	0	0	0	0	0	0	0	0	0	0	0	0	1	0	0	0
USA	StLouisArea	USygt47	Twin1	USygt47.T1	15	MZ	Female	18.5	NA	1'632'230	4489761.3	USygt47.T1.418692	179'416'113	1'804'170	human-associated habitat	human-associated habitat	feces	United States of America	38.64699, -90.225	Amplicon	pyrosequencing	4489761_3	20794	238828	3604	69357	3352	4666	1015	21292	864	0	0	0	0	1	0	1	0	0	0	0	0	0	0	1	0	0	0
USA	StLouisArea	USygt47	Twin2	USygt47.T2	15	MZ	Female	18.5	NA	1'526'448	4489762.3	USygt47.T2.418762	164'965'557	1'654'491	human-associated habitat	human-associated habitat	feces	United States of America	38.64699, -90.225	Amplicon	pyrosequencing	4489762_3	87231	330218	14	36752	13	15	1538	8399	2299	0	0	0	0	0	1	0	0	0	0	0	0	0	0	0	0	0	0
USA	StLouisArea	USygt48	Father	USygt48.F	41	NA	Male	26	NA	1'912'904	4489763.3	USygt48.F.418551	208'812'169	2'103'978	human-associated habitat	human-associated habitat	feces	United States of America	38.64699, -90.225	Amplicon	pyrosequencing	4489763_3	34982	43901	2710	50966	3274	8005	2006	61501	297	0	0	0	1	0	1	0	1	0	0	1	1	0	2	0	0	0	0
USA	StLouisArea	USygt48	Mother	USygt48.M	41	NA	Female	31	NA	1'719'864	4489764.3	USygt48.M.418794	177'519'256	1'802'774	human-associated habitat	human-associated habitat	feces	United States of America	38.64699, -90.225	Amplicon	pyrosequencing	4489764_3	25261	57199	1405	26583	414	4166	185	26130	364	0	0	0	0	0	0	0	0	1	0	0	0	0	0	0	0	0	0
USA	StLouisArea	USygt48	Twin1	USygt48.T1	16	MZ	Male	24	NA	1'779'997	4489765.3	USygt48.T1.418674	188'544'919	1'916'250	human-associated habitat	human-associated habitat	feces	United States of America	38.64699, -90.225	Amplicon	pyrosequencing	4489765_3	3097	48552	2527	62056	1959	9374	1152	100900	2818	0	0	0	0	0	0	0	0	0	1	0	0	0	1	1	0	0	0
USA	StLouisArea	USygt48	Twin2	USygt48.T2	16	MZ	Male	23	NA	1'599'641	4489766.3	USygt48.T2.418547	171'110'481	1'719'198	human-associated habitat	human-associated habitat	feces	United States of America	38.64699, -90.225	Amplicon	pyrosequencing	4489766_3	18958	300695	4613	70252	7454	9093	337	79106	2423	0	0	0	0	2	0	0	0	0	0	0	0	0	1	0	0	0	0
USA	StLouisArea	USygt49	Brother1	USygt49.B1	9	NA	Male	19	NA	1'523'969	4489767.3	USygt49.B1.418842	165'121'182	1'683'158	human-associated habitat	human-associated habitat	feces	United States of America	38.64699, -90.225	Amplicon	pyrosequencing	4489767_3	6401	80290	47	12873	11	121	488	115541	921	0	0	0	0	0	0	0	0	0	0	0	0	0	1	1	0	0	0
USA	StLouisArea	USygt49	Father	USygt49.F	44	NA	Male	33	NA	1'522'836	4489768.3	USygt49.F.418818	192'408'803	1'941'247	human-associated habitat	human-associated habitat	feces	United States of America	38.64699, -90.225	Amplicon	pyrosequencing	4489768_3	33	58837	0	80	2	10	943	38605	3234	0	0	0	0	0	2	0	0	0	0	0	0	0	0	0	0	0	0
USA	StLouisArea	USygt49	Mother	USygt49.M	44	NA	Female	35	NA	1'741'601	4489769.3	USygt49.M.418347	186'930'189	1'867'949	human-associated habitat	human-associated habitat	feces	United States of America	38.64699, -90.225	Amplicon	pyrosequencing	4489769_3	28869	101146	625	53337	188	1141	407	4390	9458	0	0	0	0	0	0	0	0	1	0	0	0	0	0	2	0	0	0
USA	StLouisArea	USygt49	Twin1	USygt49.T1	14	DZ	Female	18.5	NA	1'730'248	4489770.3	USygt49.T1.418399	188'186'308	1'909'946	human-associated habitat	human-associated habitat	feces	United States of America	38.64699, -90.225	Amplicon	pyrosequencing	4489770_3	9821	58350	722	21747	8	2123	16311	62253	37003	0	0	0	0	0	0	0	1	0	0	0	0	0	0	1	1	0	0
USA	StLouisArea	USygt49	Twin2	USygt49.T2	14	DZ	Female	19	NA	2'843'266	4489771.3	USygt49.T2.418670	301'690'262	3'065'588	human-associated habitat	human-associated habitat	feces	United States of America	38.64699, -90.225	Amplicon	pyrosequencing	4489771_3	77	165605	30	23363	6	20	814	61554	7684	0	0	0	0	0	1	0	0	1	0	0	0	1	5	2	0	0	0
USA	StLouisArea	USygt5	Father	USygt5.F	45	NA	Male	28	NA	2'334'685	4489772.3	USygt5.F.418630	262'717'631	2'639'798	human-associated habitat	human-associated habitat	feces	United States of America	38.64699, -90.225	Amplicon	pyrosequencing	4489772_3	73705	239114	6027	99056	16	91	540	80212	96223	0	0	0	0	0	1	0	1	1	1	0	1	1	0	2	0	0	0
USA	StLouisArea	USygt5	Mother	USygt5.M	41	NA	Female	26	NA	2'506'588	4489773.3	USygt5.M.418357	267'919'609	2'699'949	human-associated habitat	human-associated habitat	feces	United States of America	38.64699, -90.225	Amplicon	pyrosequencing	4489773_3	24937	87228	2483	59687	7	48	622	83720	69394	0	0	1	0	1	0	0	0	0	0	0	0	2	0	1	0	0	0
USA	StLouisArea	USygt5	Twin1	USygt5.T1	16	MZ	Male	25	NA	2'175'769	4489774.3	USygt5.T1.418573	231'452'774	2'330'971	human-associated habitat	human-associated habitat	feces	United States of America	38.64699, -90.225	Amplicon	pyrosequencing	4489774_3	41283	184104	4368	66287	1429	40283	460	50478	78038	0	0	0	0	1	0	0	0	0	0	0	2	2	0	0	1	0	0
USA	StLouisArea	USygt5	Twin2	USygt5.T2	16	MZ	Male	25	NA	2'198'081	4489775.3	USygt5.T2.418805	233'784'445	2'375'051	human-associated habitat	human-associated habitat	feces	United States of America	38.64699, -90.225	Amplicon	pyrosequencing	4489775_3	5899	93838	478	18478	513	6559	56	170876	241370	0	0	0	0	1	0	0	0	0	0	0	0	2	0	0	1	0	0
USA	StLouisArea	USygt50	Father	USygt50.F	54	NA	Male	28	NA	2'057'207	4489776.3	USygt50.F.418499	235'402'486	2'386'134	human-associated habitat	human-associated habitat	feces	United States of America	38.64699, -90.225	Amplicon	pyrosequencing	4489776_3	43521	273245	4699	141364	9	985	2317	59642	994	0	0	0	0	0	0	0	1	0	1	0	1	0	0	3	0	0	0
USA	StLouisArea	USygt50	Mother	USygt50.M	50	NA	Female	24	NA	1'808'684	4489777.3	USygt50.M.418681	190'459'320	1'922'203	human-associated habitat	human-associated habitat	feces	United States of America	38.64699, -90.225	Amplicon	pyrosequencing	4489777_3	36	226915	1694	45823	3	19804	459	97295	1884	0	0	0	0	0	0	0	0	0	0	0	0	0	0	0	0	0	0
USA	StLouisArea	USygt50	Twin1	USygt50.T1	16	MZ	Female	23	NA	2'112'187	4489778.3	USygt50.T1.418743	226'820'405	2'290'858	human-associated habitat	human-associated habitat	feces	United States of America	38.64699, -90.225	Amplicon	pyrosequencing	4489778_3	78954	561713	5489	23238	8	3159	785	44525	456	0	0	0	0	0	0	0	1	0	1	0	0	0	0	0	0	0	0
USA	StLouisArea	USygt50	Twin2	USygt50.T2	16	MZ	Female	23	NA	1'749'042	4489779.3	USygt50.T2.418852	184'653'908	1'859'579	human-associated habitat	human-associated habitat	feces	United States of America	38.64699, -90.225	Amplicon	pyrosequencing	4489779_3	72828	615944	275	15860	5	506	488	60754	275	0	0	0	0	0	0	1	0	0	0	0	0	0	0	0	0	0	0
USA	StLouisArea	USygt51	Father	USygt51.F	57	NA	Male	22	NA	1'750'445	4489780.3	USygt51.F.418349	183'274'863	1'845'689	human-associated habitat	human-associated habitat	feces	United States of America	38.64699, -90.225	Amplicon	pyrosequencing	4489780_3	23171	52928	799	43293	1877	2371	624	59104	1479	0	0	0	0	0	0	0	0	0	0	0	1	0	0	2	0	0	0
USA	StLouisArea	USygt51	Mother	USygt51.M	55	NA	Female	43	NA	1'857'399	4489781.3	USygt51.M.418844	203'091'793	2'042'412	human-associated habitat	human-associated habitat	feces	United States of America	38.64699, -90.225	Amplicon	pyrosequencing	4489781_3	45	288970	9	25670	8	52	165	36981	320	0	0	0	0	0	3	0	1	0	0	1	0	0	0	1	0	0	0
USA	StLouisArea	USygt51	Twin1	USygt51.T1	16	DZ	Female	15	NA	1'756'355	4489782.3	USygt51.T1.418476	189'742'304	1'918'793	human-associated habitat	human-associated habitat	feces	United States of America	38.64699, -90.225	Amplicon	pyrosequencing	4489782_3	29469	96019	43	53587	5990	5703	4212	27939	3716	0	0	0	0	6	1	1	0	1	0	1	1	1	6	2	0	0	0
USA	StLouisArea	USygt51	Twin2	USygt51.T2	16	DZ	Male	20	NA	2'135'041	4489783.3	USygt51.T2.418469	227'096'835	2'283'198	human-associated habitat	human-associated habitat	feces	United States of America	38.64699, -90.225	WGS	pyrosequencing	4489783_3	52809	490379	120	56054	11335	7623	4084	18819	1471	0	0	0	0	0	1	0	1	0	0	0	1	0	0	3	2	0	0
USA	StLouisArea	USygt52	Father	USygt52.F	47	NA	Male	28	NA	2'585'478	4489784.3	USygt52.F.418555	277'211'051	2'801'542	human-associated habitat	human-associated habitat	feces	United States of America	38.64699, -90.225	Amplicon	pyrosequencing	4489784_3	9580	253390	3218	17278	2700	56785	201	83565	3449	0	0	0	0	8	1	0	0	0	0	0	0	0	0	0	0	0	0
USA	StLouisArea	USygt52	Mother	USygt52.M	43	NA	Female	20	NA	1'711'361	4489785.3	USygt52.M.418736	191'211'278	1'915'421	human-associated habitat	human-associated habitat	feces	United States of America	38.64699, -90.225	Amplicon	pyrosequencing	4489785_3	17647	311863	2140	95850	2943	76267	4490	32406	2765	0	1	0	0	5	1	0	1	0	0	0	0	0	0	3	0	0	0
USA	StLouisArea	USygt52	Twin1	USygt52.T1	16	MZ	Female	20	NA	2'517'159	4489786.3	USygt52.T1.418819	268'598'214	2'719'229	human-associated habitat	human-associated habitat	feces	United States of America	38.64699, -90.225	Amplicon	pyrosequencing	4489786_3	55	654057	4944	104252	1001	27379	3979	79915	992	0	0	0	0	0	2	0	0	0	0	0	1	0	0	0	0	0	0
USA	StLouisArea	USygt52	Twin2	USygt52.T2	16	MZ	Female	21	NA	1'847'529	4489787.3	USygt52.T2.418721	192'583'950	1'947'461	human-associated habitat	human-associated habitat	feces	United States of America	38.64699, -90.225	Amplicon	pyrosequencing	4489787_3	5996	155588	321	3204	12	3381	148	42909	100	0	0	0	0	1	0	0	0	0	0	0	0	1	0	0	0	0	0
USA	StLouisArea	USygt53	Father	USygt53.F	48	NA	Male	24	NA	2'206'823	4489788.3	USygt53.F.418830	247'849'632	2'491'134	human-associated habitat	human-associated habitat	feces	United States of America	38.64699, -90.225	Amplicon	pyrosequencing	4489788_3	90728	930862	90	66772	9745	9257	7505	6482	11678	0	0	0	0	0	0	0	3	0	1	0	0	0	0	3	0	0	0
USA	StLouisArea	USygt53	Mother	USygt53.M	47	NA	Female	24	NA	1'979'230	4489789.3	USygt53.M.418452	211'967'516	2'125'943	human-associated habitat	human-associated habitat	feces	United States of America	38.64699, -90.225	Amplicon	pyrosequencing	4489789_3	99288	820450	15	103	7	90	5243	81763	11840	0	0	0	0	1	1	0	2	0	0	1	0	0	0	0	0	0	0
USA	StLouisArea	USygt53	Twin1	USygt53.T1	15	MZ	Female	19	NA	2'103'031	4489790.3	USygt53.T1.418664	227'301'905	2'295'074	human-associated habitat	human-associated habitat	feces	United States of America	38.64699, -90.225	Amplicon	pyrosequencing	4489790_3	127	852874	17	37378	16	22	4846	64719	33624	0	0	0	0	1	0	0	0	1	0	0	0	0	0	0	0	0	0
USA	StLouisArea	USygt53	Twin2	USygt53.T2	15	MZ	Female	19	NA	2'167'644	4489792.3	USygt53.T2.418455	235'244'247	2'371'446	human-associated habitat	human-associated habitat	feces	United States of America	38.64699, -90.225	Amplicon	pyrosequencing	4489792_3	34	217640	9	35290	5	10	3895	36767	16411	0	0	0	0	0	0	0	0	0	0	0	0	0	0	0	0	0	0
USA	StLouisArea	USygt54	AdoptedSister	USygt54.AS	2	NA	Female	18	NA	2'208'120	4489793.3	USygt54.AS.418858	229'700'476	2'391'262	human-associated habitat	human-associated habitat	feces	United States of America	38.64699, -90.225	Amplicon	pyrosequencing	4489793_3	19380	473549	814	26540	7	21	155	57970	11055	0	0	0	0	0	0	0	0	0	0	0	0	0	0	0	0	0	0
USA	StLouisArea	USygt54	Father	USygt54.F	46	NA	Male	28	NA	2'343'367	4489794.3	USygt54.F.418487	256'844'497	2'589'678	human-associated habitat	human-associated habitat	feces	United States of America	38.64699, -90.225	Amplicon	pyrosequencing	4489794_3	18436	218738	807	33647	1194	16700	429	109096	46967	0	0	0	0	4	0	1	0	1	0	0	0	0	0	4	0	0	0
USA	StLouisArea	USygt54	Mother	USygt54.M	49	NA	Female	23	NA	2'843'795	4489795.3	USygt54.M.418445	300'363'818	3'028'977	human-associated habitat	human-associated habitat	feces	United States of America	38.64699, -90.225	Amplicon	pyrosequencing	4489795_3	55928	530817	4161	39413	5	16468	1537	49944	1241	0	0	0	0	2	0	0	1	2	1	0	0	1	0	0	0	0	0
USA	StLouisArea	USygt54	Twin1	USygt54.T1	15	DZ	Female	18	NA	2'557'427	4489796.3	USygt54.T1.418381	265'287'534	2'690'788	human-associated habitat	human-associated habitat	feces	United States of America	38.64699, -90.225	Amplicon	pyrosequencing	4489796_3	8875	431960	4327	26501	410	117	1298	48277	365	0	1	0	0	6	0	0	0	0	0	0	0	0	0	0	0	0	0
USA	StLouisArea	USygt54	Twin2	USygt54.T2	15	DZ	Female	21	NA	2'313'815	4489797.3	USygt54.T2.418497	252'011'510	2'552'996	human-associated habitat	human-associated habitat	feces	United States of America	38.64699, -90.225	Amplicon	pyrosequencing	4489797_3	19223	226498	3571	43022	3493	6808	655	30709	1320	0	1	0	0	37	0	0	0	0	0	0	1	0	0	0	0	0	0
USA	StLouisArea	USygt6	AdoptedSister	USygt6.AS	10	NA	Female	18	NA	1'702'556	4489798.3	USygt6.AS.418353	187'269'404	1'884'662	human-associated habitat	human-associated habitat	feces	United States of America	38.64699, -90.225	Amplicon	pyrosequencing	4489798_3	27212	65922	1877	27408	3	20	123	41370	2193	0	0	0	0	2	0	0	1	0	0	0	0	0	0	3	0	0	0
USA	StLouisArea	USygt6	Mother	USygt6.M	44	NA	Female	23	NA	2'006'081	4489799.3	USygt6.M.418593	224'619'634	2'257'973	human-associated habitat	human-associated habitat	feces	United States of America	38.64699, -90.225	Amplicon	pyrosequencing	4489799_3	48403	268463	5238	79360	10	33	709	29898	424	0	0	0	0	0	0	0	1	0	0	0	0	0	1	0	0	0	0
USA	StLouisArea	USygt6	Twin2	USygt6.T2	15	MZ	Male	23	NA	2'005'645	4489800.3	USygt6.T2.418728	242'020'294	2'453'537	human-associated habitat	human-associated habitat	feces	United States of America	38.64699, -90.225	Amplicon	pyrosequencing	4489800_3	27180	402934	7870	133225	10	37024	1085	20806	11453	0	0	0	0	1	0	0	0	0	0	0	1	1	0	0	0	0	0
USA	StLouisArea	USygt7	Mother	USygt7.M	47	NA	Female	40	NA	1'265'716	4489801.3	USygt7.M.418598	134'245'607	1'352'005	human-associated habitat	human-associated habitat	feces	United States of America	38.64699, -90.225	Amplicon	pyrosequencing	4489801_3	13959	539256	5	29373	0	12	763	30933	1044	0	0	0	0	0	0	0	0	0	0	0	1	0	0	1	0	0	0
USA	StLouisArea	USygt7	Twin1	USygt7.T1	13	DZ	Male	21	NA	1'706'062	4489802.3	USygt7.T1.418622	184'674'192	1'867'981	human-associated habitat	human-associated habitat	feces	United States of America	38.64699, -90.225	Amplicon	pyrosequencing	4489802_3	11137	199556	2450	64528	16	7029	1134	29016	976	0	0	0	0	2	0	0	0	0	0	0	0	0	0	1	0	0	0
USA	StLouisArea	USygt7	Twin2	USygt7.T2	13	DZ	Male	20	NA	1'389'637	4489803.3	USygt7.T2.418392	149'289'071	1'507'758	human-associated habitat	human-associated habitat	feces	United States of America	38.64699, -90.225	Amplicon	pyrosequencing	4489803_3	2562	170038	3294	56373	6	1548	86	15900	217	0	0	0	0	0	1	0	0	1	0	0	0	1	0	1	1	0	0
USA	StLouisArea	USygt8	Father	USygt8.F	37	NA	Male	32	NA	2'189'950	4489804.3	USygt8.F.418739	239'289'315	2'405'342	human-associated habitat	human-associated habitat	feces	United States of America	38.64699, -90.225	Amplicon	pyrosequencing	4489804_3	28132	157283	3730	51015	8481	16220	853	63913	67849	0	0	0	0	2	0	0	1	1	5	0	0	0	0	6	1	0	0
USA	StLouisArea	USygt8	Mother	USygt8.M	35	NA	Female	27	NA	1'532'459	4489805.3	USygt8.M.418616	165'311'689	1'663'687	human-associated habitat	human-associated habitat	feces	United States of America	38.64699, -90.225	Amplicon	pyrosequencing	4489805_3	14363	208458	3330	49265	1613	19136	289	35679	504	0	0	0	0	0	0	0	0	0	0	0	1	0	1	1	0	0	0
USA	StLouisArea	USygt8	Twin1	USygt8.T1	15	DZ	Male	22	NA	1'604'249	4489806.3	USygt8.T1.418829	172'191'639	1'721'028	human-associated habitat	human-associated habitat	feces	United States of America	38.64699, -90.225	Amplicon	pyrosequencing	4489806_3	9802	235547	3157	55294	16236	12343	2826	22054	710	0	0	0	0	0	1	0	0	0	0	0	1	0	1	1	1	0	0
USA	StLouisArea	USygt8	Twin2	USygt8.T2	15	DZ	Male	18.5	NA	1'556'676	4489807.3	USygt8.T2.418755	168'594'464	1'695'608	human-associated habitat	human-associated habitat	feces	United States of America	38.64699, -90.225	Amplicon	pyrosequencing	4489807_3	15626	105056	2093	110549	4885	18090	13494	69356	36507	0	0	0	0	0	0	0	0	0	0	0	0	2	1	2	1	0	0
USA	StLouisArea	USygt9	Brother1	USygt9.B1	10	NA	Male	16	NA	3'015'832	4489808.3	USygt9.B1.418824	321'232'816	3'257'594	human-associated habitat	human-associated habitat	feces	United States of America	38.64699, -90.225	Amplicon	pyrosequencing	4489808_3	25616	115322	1843	31029	12	17712	693	82229	241	0	0	0	0	2	2	0	0	0	0	0	0	1	0	2	0	1	0
USA	StLouisArea	USygt9	Father	USygt9.F	46	NA	Male	20	NA	2'274'163	4489809.3	USygt9.F.418438	237'347'117	2'414'243	human-associated habitat	human-associated habitat	feces	United States of America	38.64699, -90.225	Amplicon	pyrosequencing	4489809_3	42845	429428	1546	10107	15	120	579	105044	3950	0	1	0	0	0	0	0	0	0	2	0	0	0	0	0	0	0	0
USA	StLouisArea	USygt9	Mother	USygt9.M	46	NA	Female	33	NA	2'488'041	4489810.3	USygt9.M.418560	291'000'289	2'919'525	human-associated habitat	human-associated habitat	feces	United States of America	38.64699, -90.225	Amplicon	pyrosequencing	4489810_3	3960	203380	6169	153740	2197	50201	2468	89873	379	0	0	0	0	19	1	2	1	1	0	0	0	1	0	2	0	0	0
USA	StLouisArea	USygt9	Twin1	USygt9.T1	16	DZ	Female	20	NA	2'684'946	4489811.3	USygt9.T1.418606	322'513'494	3'236'960	human-associated habitat	human-associated habitat	feces	United States of America	38.64699, -90.225	Amplicon	pyrosequencing	4489811_3	34966	325157	3071	237558	30	51191	1339	12510	914	0	1	0	0	0	0	0	1	1	0	0	2	1	0	0	1	0	0
USA	StLouisArea	USygt9	Twin2	USygt9.T2	16	DZ	Male	19	NA	1'981'500	4489812.3	USygt9.T2.418652	215'702'426	2'186'202	human-associated habitat	human-associated habitat	feces	United States of America	38.64699, -90.225	Amplicon	pyrosequencing	4489812_3	23012	468872	2485	49569	1749	4088	1359	44949	203	0	0	0	0	3	0	0	0	0	0	0	0	0	1	0	0	0	0
Country	Region	Family ID	Family member	Sample Identifier	Age (Years)	Zygosity	Gender	BMI (kg/m2)	Breast-fed	Number of V4-16S rRNA Illumina sequences	MG-RAST ID	Metagenome Name	bp Count	Sequence Count	Biome	Feature	Material	Country	Coordinates	Sequence Type	Sequence Method	SR CODE	Parabacteroides	Bacteroides	Odoribacter	Alistipes	Butyricimonas	Barnesiella	Holdemania	Dorea	Erysipelotrichaceae_incertae_sedis	Acidilobus	Caldisphaera	Ignicoccus	Staphylothermus	Stetteria	Sulfophobococcus	Thermodiscus	Thermosphaera	Hyperthermus	Pyrolobus	Fervidicoccus	Stygiolobus	Sulfurisphaera	Thermofilum	Caldivirga	Thermocladium	Thermoproteus	Methanocella
Venezuela	Platanillal	AmzP_NA	NA	Amz10baby	0.5	NA	NA	19	Yes	1'612'732	4489349.3	Amz10baby.418545	162'533'294	1'741'375	human-associated habitat	human-associated habitat	feces	Venezuela	5.425833, -67.646	Amplicon	pyrosequencing	4489349_3	9.18818E-06	5.57034E-05	5.74261E-07	1.72278E-06	4.01983E-06	1.37823E-05	1.26338E-05	3.21586E-05	9.18818E-06	0	0	0	0	0	0	0	0	0	0	0	0	0	0	0	0	0	0
Venezuela	Platanillal	AmzP_NA	NA	Amz11inf	1	NA	Male	15.4	Yes	1'289'964	4489350.3	Amz11inf.418832	156'176'169	1'629'418	human-associated habitat	human-associated habitat	feces	Venezuela	5.425833, -67.646	Amplicon	pyrosequencing	4489350_3	0.007310743	0.020179418	0.000792938	0.007968047	4.41885E-05	0.00045416	1.96393E-05	0.004850302	5.2167E-05	0	0	0	0	0	0	0	6.13729E-07	0	0	0	0	0	0	0	6.13729E-07	0	0
Venezuela	Platanillal	AmzP_NA	NA	Amz12inf	1	NA	NA	15.6	Yes	1'472'510	4489351.3	Amz12inf.418624	151'320'529	1'568'011	human-associated habitat	human-associated habitat	feces	Venezuela	5.425833, -67.646	Amplicon	pyrosequencing	4489351_3	8.73725E-05	0.000925383	2.55102E-06	1.91327E-06	8.29082E-06	0.000128189	1.14796E-05	0.01472705	0.025417746	0	0	0	0	0	0	0	0	0	6.37756E-07	0	0	0	0	0	0	0	0
Venezuela	Platanillal	AmzP_NA	NA	Amz13chld	1.2	NA	Female	15.8	Yes	1'676'899	4489352.3	Amz13chld.418761	186'932'475	1'951'538	human-associated habitat	human-associated habitat	feces	Venezuela	5.425833, -67.646	Amplicon	pyrosequencing	4489352_3	0.000425316	0.03503475	0.002445822	0.006116349	6.66157E-06	0.006399722	1.69101E-05	0.030265576	0.037675295	0	5.12429E-07	0	0	0	0	5.12429E-07	1.02486E-06	5.12429E-07	0	0	0	5.12429E-07	5.12429E-07	1.02486E-06	0	0	0
Venezuela	Platanillal	AmzP_NA	NA	Amz14chld	1.2	NA	Female	15.2	Yes	2'690'592	4489353.3	Amz14chld.418565	305'135'964	3'130'236	human-associated habitat	human-associated habitat	feces	Venezuela	5.425833, -67.646	Amplicon	pyrosequencing	4489353_3	0.005950413	0.015306994	0.004672221	0.004154683	9.26457E-06	0.005277932	2.0446E-05	0.019757505	0.000141844	0	0	0	0	0	0	0	6.38936E-07	3.19468E-07	0	0	6.38936E-07	0	3.19468E-07	0	0	0	0
Venezuela	Platanillal	AmzP_NA	NA	Amz15chld	1.5	NA	NA	NA	Yes	1'903'249	4489354.3	Amz15chld.418538	206'802'267	2'122'690	human-associated habitat	human-associated habitat	feces	Venezuela	5.425833, -67.646	Amplicon	pyrosequencing	4489354_3	0.000297269	0.001549	2.16709E-05	0.000151696	2.92086E-05	0.000380654	0.000201163	0.024599795	0.12073389	0	0	0	0	0	0	0	0	1.41332E-06	4.71107E-07	0	4.71107E-07	0	4.71107E-07	0	0	0	0
Venezuela	Platanillal	AmzP_NA	NA	Amz16chld	1.7	NA	Male	16	Yes	2'030'866	4489355.3	Amz16chld.418563	212'622'815	2'196'463	human-associated habitat	human-associated habitat	feces	Venezuela	5.425833, -67.646	Amplicon	pyrosequencing	4489355_3	0.000281378	0.004639549	7.28487E-06	3.32372E-05	1.32038E-05	3.18713E-05	2.91395E-05	0.015854146	0.013872662	0	0	0	0	0	0	0	0	2.27652E-06	0	0	0	0	4.55304E-07	9.10608E-07	0	0	0
Venezuela	Platanillal	AmzP_NA	NA	Amz17chld	2.0	NA	Male	15.9	Yes	2'173'196	4489356.3	Amz17chld.418460	242'369'282	2'480'264	human-associated habitat	human-associated habitat	feces	Venezuela	5.425833, -67.646	Amplicon	pyrosequencing	4489356_3	0.00366944	0.009785442	5.2818E-05	0.00081243	0.000240302	0.006151886	0.000474152	0.023554813	0.060139544	0	0	0	0	0	4.03191E-07	0	0	0	0	0	0	0	0	8.06382E-07	0	0	0
Venezuela	Platanillal	AmzP_NA	NA	Amz18chld	3.0	NA	Female	14.2	NA	1'560'542	4489357.3	Amz18chld.418680	173'077'959	1'794'447	human-associated habitat	human-associated habitat	feces	Venezuela	5.425833, -67.646	Amplicon	pyrosequencing	4489357_3	0.000155485	0.000120375	1.05886E-05	2.8422E-05	4.29116E-05	0.001738199	0.00033159	0.028311634	0.014808965	0	0	0	0	0	0	5.57294E-07	0	0	1.67188E-06	0	1.11459E-06	5.57294E-07	0	5.57294E-07	0	0	0
Venezuela	Platanillal	AmzP_NA	NA	Amz19chld	4.0	NA	NA	16.3	NA	2'079'320	4489358.3	Amz19chld.418410	238'395'966	2'449'900	human-associated habitat	human-associated habitat	feces	Venezuela	5.425833, -67.646	Amplicon	pyrosequencing	4489358_3	0.001237614	0.005580285	0.000511046	0.000545742	0.001976427	0.04564437	0.004686362	0.052602276	0.010382979	0	0	0	0	0	0	0	0	0	0	0	0	0	0	8.16368E-07	0	0	0
Venezuela	Platanillal	AmzP1	Brother	Amz1baby	0.25	NA	Male	NA	Yes	2'192'400	4489359.3	Amz1baby.418645	225'936'207	2'323'941	human-associated habitat	human-associated habitat	feces	Venezuela	5.425833, -67.646	Amplicon	pyrosequencing	4489359_3	8.61254E-06	0.000444838	1.72251E-06	3.01439E-06	3.44502E-06	2.15314E-05	2.62683E-05	6.97616E-05	2.49764E-05	0	0	0	8.61254E-07	0	0	4.30627E-07	0	0	4.30627E-07	0	0	0	0	0	4.30627E-07	0	0
Venezuela	Platanillal	AmzP1	Sister	Amz1teenF	15.0	NA	Female	24.7	NA	2'984'814	4489360.3	Amz1teenF.418404	374'970'975	3'842'010	human-associated habitat	human-associated habitat	feces	Venezuela	5.425833, -67.646	Amplicon	pyrosequencing	4489360_3	0.001863941	0.000158517	1.09322E-05	5.67434E-05	0.000110103	0.005217786	0.000455509	0.025593339	0.015953475	0	0	0	0	5.20581E-07	0	2.60291E-07	5.20581E-07	5.20581E-07	5.20581E-07	0	2.60291E-07	5.20581E-07	0	7.80872E-07	0	0	2.60291E-07
Venezuela	Platanillal	AmzP_NA	NA	Amz20chld	4.0	NA	NA	16.2	NA	1'514'460	4489361.3	Amz20chld.418556	193'902'645	1'969'121	human-associated habitat	human-associated habitat	feces	Venezuela	5.425833, -67.646	Amplicon	pyrosequencing	4489361_3	0.015287804	0.003096868	0.000117313	0.001449911	0.006109941	0.081926335	0.018705633	0.004020139	0.01998186	0	0	0	0	1.0157E-06	0	0	0	5.0785E-07	2.0314E-06	0	0	0	0	1.0157E-06	0	0	0
Venezuela	Platanillal	AmzP_NA	NA	Amz21chld	5.0	NA	NA	15.4	NA	1'033'002	4489362.3	Amz21chld.418413	136'282'352	1'397'401	human-associated habitat	human-associated habitat	feces	Venezuela	5.425833, -67.646	Amplicon	pyrosequencing	4489362_3	0.004832702	0.001261669	0.000161734	0.0019358	0.000607576	0.025547552	0.008826676	0.014445864	0.019780228	0	0	0	0	7.15638E-07	0	0	1.43128E-06	7.15638E-07	1.43128E-06	0	0	0	7.15638E-07	1.43128E-06	0	0	0
Venezuela	Platanillal	AmzP_NA	NA	Amz22chld	6.0	NA	Female	14.7	NA	1'114'489	4489363.3	Amz22chld.418485	124'377'398	1'271'869	human-associated habitat	human-associated habitat	feces	Venezuela	5.425833, -67.646	Amplicon	pyrosequencing	4489363_3	0.001563066	0.0086692	0.00042143	0.000663596	0.00042143	0.012546202	0.001132987	0.019893715	0.030381512	0	0	0	0	0	0	0	0	0	0	0	0	0	0	7.86251E-07	0	0	0
Venezuela	Platanillal	AmzP_NA	NA	Amz23chld	7.0	NA	NA	15.9	NA	1'687'745	4489364.3	Amz23chld.418722	179'959'525	1'855'290	human-associated habitat	human-associated habitat	feces	Venezuela	5.425833, -67.646	Amplicon	pyrosequencing	4489364_3	7.9775E-05	0.000136372	3.23412E-06	2.04828E-05	1.07804E-05	0.000624185	0.000264659	0.016335008	0.014833836	0	0	0	0	0	1.07804E-06	0	0	3.23412E-06	0	0	5.3902E-07	0	0	1.07804E-06	5.3902E-07	0	0
Venezuela	Platanillal	AmzP_NA	NA	Amz24chld	7.0	NA	NA	14.2	NA	1'186'537	4489365.3	Amz24chld.418412	152'476'649	1'559'269	human-associated habitat	human-associated habitat	feces	Venezuela	5.425833, -67.646	Amplicon	pyrosequencing	4489365_3	0.003722353	0.001135818	7.69611E-05	0.001171733	0.000274495	0.01983352	0.010442982	0.018489266	0.036314743	0	0	0	0	0	6.41343E-07	6.41343E-07	0	0	0	0	0	1.28269E-06	0	2.56537E-06	0	0	0
Venezuela	Platanillal	AmzP_NA	NA	Amz25chld	8.0	NA	NA	15.2	NA	1'752'289	4489366.3	Amz25chld.418466	208'959'522	2'128'126	human-associated habitat	human-associated habitat	feces	Venezuela	5.425833, -67.646	Amplicon	pyrosequencing	4489366_3	0.00168697	0.006274212	0.000864161	0.000548383	0.000671029	0.002412038	0.001913935	0.028955733	0.017470241	0	0	0	0	4.69908E-07	0	0	4.69908E-07	0	4.69908E-07	4.69908E-07	1.87963E-06	4.69908E-07	4.69908E-07	2.81945E-06	0	0	0
Venezuela	Platanillal	AmzP_NA	NA	Amz26chld	9.0	NA	NA	15.9	NA	1'298'878	4489367.3	Amz26chld.418481	147'387'248	1'502'821	human-associated habitat	human-associated habitat	feces	Venezuela	5.425833, -67.646	Amplicon	pyrosequencing	4489367_3	0.007575919	0.000405247	4.65801E-05	0.000653452	0.000223584	0.003874133	0.007963864	0.024962936	0.029437951	0	0	0	0	0	0	6.6543E-07	0	6.6543E-07	0	0	0	0	0	0	0	0	0
Venezuela	Platanillal	AmzP_NA	NA	Amz27chld	9.0	NA	NA	15.9	NA	2'052'489	4489368.3	Amz27chld.418705	233'395'111	2'396'225	human-associated habitat	human-associated habitat	feces	Venezuela	5.425833, -67.646	Amplicon	pyrosequencing	4489368_3	0.000372678	0.007456906	2.1284E-05	4.21506E-05	0.000876399	0.014121297	0.000199903	0.00970967	0.017748756	0	0	0	0	4.17333E-07	0	0	0	8.34666E-07	0	0	0	4.17333E-07	0	0	4.17333E-07	0	0
Venezuela	Platanillal	AmzP_NA	NA	Amz28chld	11.0	NA	NA	15.9	NA	1'918'718	4489369.3	Amz28chld.418508	216'237'061	2'226'718	human-associated habitat	human-associated habitat	feces	Venezuela	5.425833, -67.646	Amplicon	pyrosequencing	4489369_3	0.003063764	0.001776642	0.000100599	0.001746552	0.000732483	0.026845882	0.006489502	0.023602478	0.014323163	0	0	0	0	4.49101E-07	0	0	0	4.49101E-07	8.98201E-07	0	4.49101E-07	0	0	4.49101E-07	0	0	0
Venezuela	Platanillal	AmzP_NA	NA	Amz29adlt	39.0	NA	Male	27.2	NA	2'265'828	4489370.3	Amz29adlt.418370	267'951'168	2'732'271	human-associated habitat	human-associated habitat	feces	Venezuela	5.425833, -67.646	Amplicon	pyrosequencing	4489370_3	0.010583066	0.000341118	0.000225094	8.60114E-05	0.000839252	0.005119327	0.010586726	0.015620774	0.012027692	0	0	0	0	7.32012E-07	3.66006E-07	1.09802E-06	0	2.19604E-06	3.66006E-07	0	7.32012E-07	3.66006E-07	1.09802E-06	1.09802E-06	0	0	0
Venezuela	Platanillal	AmzP2	Mother	Amz2adltF	35.0	NA	Female	NA	NA	1'329'167	4489371.3	Amz2adltF.418633	229'664'548	2'353'047	human-associated habitat	human-associated habitat	feces	Venezuela	5.425833, -67.646	Amplicon	pyrosequencing	4489371_3	0.00101619	0.000119002	1.61502E-05	2.08253E-05	0.000358705	0.004883748	0.000836838	0.003816557	0.002089756	0	0	0	0	0	0	0	0	0	0	0	0	0	0	0	0	0	0
Venezuela	Platanillal	AmzP2	Daughter	Amz2infF	1	NA	Female	NA	Yes	1'535'978	4489372.3	Amz2infF.418430	156'027'609	1'656'648	human-associated habitat	human-associated habitat	feces	Venezuela	5.425833, -67.646	Amplicon	pyrosequencing	4489372_3	6.21748E-05	0.000443071	0	9.05458E-06	2.41455E-06	1.20728E-05	2.89746E-05	0.009399253	8.45094E-05	0	0	0	6.03638E-07	0	0	0	6.03638E-07	0	0	0	0	0	6.03638E-07	0	0	0	0
Venezuela	Platanillal	AmzP_NA	NA	Amz30adlt	45.0	NA	NA	24.8	NA	3'160'879	4489373.3	Amz30adlt.418837	374'060'232	3'820'868	human-associated habitat	human-associated habitat	feces	Venezuela	5.425833, -67.646	Amplicon	pyrosequencing	4489373_3	0.008424381	0.041009575	0.000466654	0.001201576	0.001012349	0.034634234	0.002968215	0.01978112	0.010656627	0	0	0	0	0	2.61724E-07	0	0	2.61724E-07	2.61724E-07	0	5.23449E-07	2.61724E-07	0	5.23449E-07	0	0	0
Venezuela	Platanillal	AmzP_NA	NA	Amz31adlt	49.0	NA	NA	26.9	NA	1'386'254	4489374.3	Amz31adlt.418759	147'589'770	1'522'604	human-associated habitat	human-associated habitat	feces	Venezuela	5.425833, -67.646	Amplicon	pyrosequencing	4489374_3	0.002729606	0.004677636	0.000122162	0.000293584	0.000170765	0.000644965	0.000396699	0.039805223	0.093431212	0	0	0	0	0	0	1.31357E-06	0	0	0	6.56787E-07	0	0	0	6.56787E-07	0	0	0
Venezuela	Platanillal	AmzP_NA	NA	Amz32eldF	56.0	NA	Female	16.6	NA	2'733'137	4489375.3	Amz32eldF.418511	346'099'363	3'539'741	human-associated habitat	human-associated habitat	feces	Venezuela	5.425833, -67.646	Amplicon	pyrosequencing	4489375_3	0.012119591	0.026658918	0.000860822	0.004971126	0.00111678	0.027223665	0.008047709	0.026771077	0.029664025	0	0	0	0	0	8.47544E-07	5.65029E-07	2.82515E-07	5.65029E-07	8.47544E-07	0	0	5.65029E-07	2.82515E-07	1.69509E-06	0	0	0
Venezuela	Platanillal	AmzP_NA	NA	Amz33eld	66.0	NA	Female	19	NA	450'479	4489376.3	Amz33eld.418866	53'019'989	546'676	human-associated habitat	human-associated habitat	feces	Venezuela	5.425833, -67.646	Amplicon	pyrosequencing	4489376_3	0.001456113	0.011025114	0.000951229	0.002786004	0.001653676	0.040740056	0.002937835	0.006932999	0.009217778	0	0	0	0	0	0	0	0	1.82929E-06	0	0	1.82929E-06	0	0	0	0	0	0
Venezuela	Platanillal	AmzP_NA	NA	Amz34eld	74.0	NA	Male	NA	NA	2'670'830	4489377.3	Amz34eld.418382	341'059'462	3'490'163	human-associated habitat	human-associated habitat	feces	Venezuela	5.425833, -67.646	Amplicon	pyrosequencing	4489377_3	0.00246613	0.000608295	8.13734E-05	0.000124352	0.00083637	0.011760462	0.003225424	0.014758384	0.011548146	0	0	0	0	2.86526E-07	5.73052E-07	2.86526E-07	2.86526E-07	1.1461E-06	5.73052E-07	2.86526E-07	0	2.86526E-07	5.73052E-07	1.71916E-06	5.73052E-07	0	0
Venezuela	Platanillal	AmzP3	Sister	Amz3chldF3	10.0	NA	Female	18.7	NA	1'094'714	4489378.3	Amz3chldF3.418426	142'188'623	1'450'138	human-associated habitat	human-associated habitat	feces	Venezuela	5.425833, -67.646	Amplicon	pyrosequencing	4489378_3	0.000835122	0.000808917	1.2413E-05	3.58599E-05	6.68925E-05	0.004478352	0.000988217	0.012110308	0.005192792	0	0	0	0	0	6.89614E-07	0	0	6.89614E-07	0	0	0	0	0	6.89614E-07	0	0	0
Venezuela	Platanillal	AmzP3	Brother	Amz3chldM1	3.0	NA	Male	14.8	NA	5'429'319	4489379.3	Amz3chldM1.418601	678'060'527	6'887'735	human-associated habitat	human-associated habitat	feces	Venezuela	5.425833, -67.646	Amplicon	pyrosequencing	4489379_3	0.010582428	0.000306055	0.00032885	0.000136041	0.00136636	0.006563057	0.011744074	0.01400203	0.005406058	0	0	0	0	5.8075E-07	0	4.35563E-07	0	5.8075E-07	4.35563E-07	1.45188E-07	1.45188E-07	5.8075E-07	0	2.17781E-06	0	0	0
Venezuela	Platanillal	AmzP3	Brother	Amz3chldM2	4.0	NA	Male	16.7	NA	1'385'554	4489380.3	Amz3chldM2.418434	180'825'529	1'837'506	human-associated habitat	human-associated habitat	feces	Venezuela	5.425833, -67.646	Amplicon	pyrosequencing	4489380_3	0.000636752	0.000591036	3.15655E-05	8.00022E-05	8.00022E-05	0.006110098	0.000802743	0.024428964	0.01091676	0	0	0	0	0	0	5.44232E-07	0	5.44232E-07	0	5.44232E-07	0	0	0	1.08846E-06	0	0	0
Venezuela	Platanillal	AmzP4	Mother	Amz4adltF	28.0	NA	Female	27	NA	1'312'173	4489381.3	Amz4adltF.418711	172'644'390	1'768'007	human-associated habitat	human-associated habitat	feces	Venezuela	5.425833, -67.646	Amplicon	pyrosequencing	4489381_3	0.003793019	0.00222287	0.000617087	0.002846744	0.001252273	0.061274841	0.001996058	0.015752396	0.004463273	0	0	0	0	0	0	0	5.65616E-07	2.26246E-06	0	0	1.13123E-06	0	5.65616E-07	1.69685E-06	1.13123E-06	0	0
Venezuela	Platanillal	AmzP4	Son	Amz4chldM1	5.0	NA	Male	17.4	NA	1'150'729	4489382.3	Amz4chldM1.418767	122'493'209	1'255'888	human-associated habitat	human-associated habitat	feces	Venezuela	5.425833, -67.646	Amplicon	pyrosequencing	4489382_3	0.000386189	0.007326442	6.2905E-05	0.000992943	0.000752471	0.000256398	0.000465816	0.040928064	0.021594729	0	0	0	0	0	0	0	0	0	0	0	7.96266E-07	7.96266E-07	0	7.96266E-07	0	0	0
Venezuela	Platanillal	AmzP4	Son	Amz4chldM2	6.0	NA	Male	18.2	NA	1'465'304	4489383.3	Amz4chldM2.418774	158'239'386	1'622'271	human-associated habitat	human-associated habitat	feces	Venezuela	5.425833, -67.646	Amplicon	pyrosequencing	4489383_3	0.001137309	0.002531669	0.000160888	0.001145939	0.000458622	0.000331638	0.001756203	0.049235938	0.016139313	0	0	0	0	0	0	0	0	6.16428E-07	0	0	0	0	0	0	0	0	0
Venezuela	Platanillal	AmzP5	Sister	Amz5chldF1	9.0	NA	Female	14.1	NA	1'980'551	4489384.3	Amz5chldF1.418757	230'110'442	2'372'603	human-associated habitat	human-associated habitat	feces	Venezuela	5.425833, -67.646	Amplicon	pyrosequencing	4489384_3	0.000394091	0.00039957	7.16528E-06	8.00826E-06	4.8471E-05	0.002847146	0.001095445	0.028512348	0.001600809	0	0	0	0	0	0	0	0	0	0	0	0	0	0	8.42975E-07	0	0	0
Venezuela	Platanillal	AmzP5	Sister	Amz5chldF2	11.0	NA	Female	16.5	NA	1'594'503	4489385.3	Amz5chldF2.418405	219'283'689	2'237'087	human-associated habitat	human-associated habitat	feces	Venezuela	5.425833, -67.646	Amplicon	pyrosequencing	4489385_3	0.001249403	0.00042064	8.00154E-05	0.001460394	0.000344201	0.028197623	0.000808648	0.012123905	0.006946146	0	0	0	0	0	4.47014E-07	8.94027E-07	4.47014E-07	0	0	0	0	0	0	0	0	0	0
Venezuela	Platanillal	AmzP5	Brother	Amz5chldM	11.0	NA	Male	19.5	NA	3'220'508	4489386.3	Amz5chldM.418822	393'559'513	4'010'037	human-associated habitat	human-associated habitat	feces	Venezuela	5.425833, -67.646	Amplicon	pyrosequencing	4489386_3	0.000730935	0.004983871	0.000126187	0.0016908	0.001185306	0.000620708	0.001560873	0.027295455	0.028421907	0	0	0	0	2.49381E-07	0	4.98761E-07	0	4.98761E-07	4.98761E-07	0	7.48142E-07	4.98761E-07	0	2.49381E-07	0	0	0
Venezuela	Platanillal	AmzP5	Grandmother	Amz5eldF	73.0	NA	Female	22	NA	1'711'107	4489387.3	Amz5eldF.418421	245'701'703	2'496'122	human-associated habitat	human-associated habitat	feces	Venezuela	5.425833, -67.646	Amplicon	pyrosequencing	4489387_3	0.013210973	0.00962816	0.000100168	0.001934847	0.000752463	0.014298799	0.008419732	0.007680491	0.018045087	0	4.00672E-07	0	0	8.01345E-07	0	4.00672E-07	4.00672E-07	2.00336E-06	4.00672E-07	4.00672E-07	3.20538E-06	8.01345E-07	0	8.01345E-07	0	0	0
Venezuela	Platanillal	AmzP5	Sister	Amz5teenF	18.0	NA	Female	20.7	NA	1'581'096	4489388.3	Amz5teenF.418519	190'251'601	1'937'531	human-associated habitat	human-associated habitat	feces	Venezuela	5.425833, -67.646	Amplicon	pyrosequencing	4489388_3	0.000936775	0.000483097	0.000147097	0.000405678	0.000613162	0.033657841	0.014409305	0.015473564	0.016559501	0	0	0	0	0	0	0	0	5.1613E-07	5.1613E-07	0	5.1613E-07	0	0	1.03226E-06	0	0	0
Venezuela	Platanillal	AmzP6	Son	Amz6chldM	11.0	NA	Male	NA	NA	2'329'071	4489389.3	Amz6chldM.418668	278'250'216	2'845'170	human-associated habitat	human-associated habitat	feces	Venezuela	5.425833, -67.646	Amplicon	pyrosequencing	4489389_3	0.000865013	2.70646E-05	2.24953E-05	4.11242E-05	0.000961321	0.025104717	0.00286428	0.012084176	0.042297427	0	0	0	0	3.51489E-07	0	0	0	1.05447E-06	7.02977E-07	0	0	0	0	1.05447E-06	0	0	0
Venezuela	Platanillal	AmzP6	Grandmother	Amz6eldF	60.0	NA	Female	33.3	NA	628'569	4489390.3	Amz6eldF.418597	75'506'375	768'191	human-associated habitat	human-associated habitat	feces	Venezuela	5.425833, -67.646	Amplicon	pyrosequencing	4489390_3	0.001275743	0.000145799	1.82249E-05	1.1716E-05	0.000548049	0.011187482	0.000542842	0.021685022	0.009103335	0	0	0	0	0	0	0	0	2.60356E-06	0	0	0	0	1.30178E-06	0	0	0	0
Venezuela	Platanillal	AmzP6	Father	Amz6eldM	80.0	NA	Male	26.3	NA	1'544'138	4489391.3	Amz6eldM.418356	201'171'898	2'057'311	human-associated habitat	human-associated habitat	feces	Venezuela	5.425833, -67.646	Amplicon	pyrosequencing	4489391_3	0.000821988	0.002237985	0.000307212	0.001176838	0.001141839	0.037140629	0.00168821	0.011937539	0.006156402	0	4.86096E-07	0	0	0	4.86096E-07	0	4.86096E-07	1.94438E-06	4.86096E-07	0	0	0	4.86096E-07	9.72191E-07	0	0	0
Venezuela	Platanillal	AmzP6	Granddaughter	Amz6teen	14.0	NA	Female	26.7	NA	1'288'489	4489392.3	Amz6teen.418569	191'905'687	1'957'125	human-associated habitat	human-associated habitat	feces	Venezuela	5.425833, -67.646	Amplicon	pyrosequencing	4489392_3	0.004465066	0.000617792	0.00052428	0.000522747	0.00257541	0.01427564	0.065594261	0.002396051	0.002863611	0	0	0	0	0	1.02199E-06	5.10994E-07	0	2.55497E-06	0	5.10994E-07	1.02199E-06	0	5.10994E-07	1.02199E-06	0	0	2.55497E-06
Venezuela	Platanillal	AmzP7	DaughterAdlt	Amz7adltF	29.0	NA	Female	24.2	NA	1'188'421	4489393.3	Amz7adltF.418395	172'971'358	1'762'135	human-associated habitat	human-associated habitat	feces	Venezuela	5.425833, -67.646	Amplicon	pyrosequencing	4489393_3	0.016420869	0.045787183	0.000229274	0.000136202	0.026512312	0.080504538	0.006164281	0.006254515	0.002595786	0	0	0	0	5.67509E-07	0	5.67509E-07	0	2.27004E-06	1.13502E-06	0	1.13502E-06	5.67509E-07	0	5.67509E-07	0	0	0
Venezuela	Platanillal	AmzP7	FatherAdlt	Amz7eldM	53.0	NA	Male	26.1	NA	1'281'332	4489394.3	Amz7eldM.418423	137'837'920	1'405'544	human-associated habitat	human-associated habitat	feces	Venezuela	5.425833, -67.646	Amplicon	pyrosequencing	4489394_3	0.000527941	1.92108E-05	1.42302E-06	1.42302E-06	7.11511E-07	0.000337968	0.002821142	0.04608032	0.012938834	0	0	0	0	0	0	0	0	7.11511E-07	2.13453E-06	0	0	0	0	7.11511E-07	0	0	0
Venezuela	Platanillal	AmzP_NA	NA	Amz9baby	0.42	NA	Male	14.2	Yes	1'953'951	4489395.3	Amz9baby.418635	202'675'137	2'162'783	human-associated habitat	human-associated habitat	feces	United States of America	5.425833, -67.646	Amplicon	pyrosequencing	4489395_3	6.47316E-06	3.0054E-05	4.62369E-07	2.77421E-06	1.38711E-06	1.94195E-05	2.40432E-05	5.08606E-05	4.66992E-05	0	0	0	0	0	0	0	0	4.62369E-07	0	0	0	0	0	0	4.62369E-07	0	0
Venezuela	Coromoto	AmzC10	SisterAdlt	AmzC10adltF1	22	NA	Female	36	NA	1'752'677	4489396.3	AmzC10adltF1.418809	186'543'706	1'928'557	human-associated habitat	human-associated habitat	feces	Venezuela	5.410833, -67.609	Amplicon	pyrosequencing	4489396_3	0.00205702	0.010907858	0.000164375	0.000327713	7.41502E-05	0.002129096	0.000222451	0.028560791	0.02099073	0	0	0	0	0	0	0	0	0	0	0	0	0	5.18533E-07	0	0	0	0
Venezuela	Coromoto	AmzC10	SisterAdlt	AmzC10adltF2	24	NA	Female	41	NA	1'870'621	4489397.3	AmzC10adltF2.418591	216'165'804	2'232'590	human-associated habitat	human-associated habitat	feces	Venezuela	5.410833, -67.609	Amplicon	pyrosequencing	4489397_3	0.005564984	0.006661498	0.000337285	0.001413642	0.001707031	0.02442788	0.000545569	0.034094039	0.011748549	0	0	0	0	0	0	0	0	4.47922E-07	0	0	8.95844E-07	4.47922E-07	8.95844E-07	2.23961E-06	0	0	0
Venezuela	Coromoto	AmzC11	SisterAdlt	AmzC11adltF1	37	NA	Female	39	NA	1'503'354	4489398.3	AmzC11adltF1.418359	181'564'958	1'876'740	human-associated habitat	human-associated habitat	feces	Venezuela	5.410833, -67.609	Amplicon	pyrosequencing	4489398_3	0.000704431	0.002833175	4.26282E-05	0.000958601	0.000947411	0.004196211	0.003817353	0.035995232	0.02219809	0	0	0	0	5.32852E-07	5.32852E-07	0	0	5.32852E-07	0	5.32852E-07	0	1.59856E-06	5.32852E-07	5.32852E-07	0	0	0
Venezuela	Coromoto	AmzC11	SisterAdlt	AmzC11adltF2	23	NA	Female	28.3	NA	1'097'380	4489399.3	AmzC11adltF2.418843	159'242'863	1'624'827	human-associated habitat	human-associated habitat	feces	Venezuela	5.410833, -67.609	Amplicon	pyrosequencing	4489399_3	0.001001371	0.002195999	0.000630242	0.000129864	0.000366205	0.023755318	0.000933053	0.016888513	0.02111495	0	0	0	0	1.23094E-06	0	0	0	6.15471E-07	0	0	0	6.15471E-07	0	0	0	0	0
Venezuela	Coromoto	AmzC11	Mother	AmzC11adltF3	60	NA	Female	25.4	NA	844'801	4489400.3	AmzC11adltF3.418391	106'456'149	1'091'637	human-associated habitat	human-associated habitat	feces	Venezuela	5.410833, -67.609	Amplicon	pyrosequencing	4489400_3	0.016253787	0.079769248	0.000693502	0.024058207	0.000460808	0.003366738	0.004448675	0.01170892	0.037832975	0	0	0	0	0	0	0	0	2.74836E-06	0	0	1.83224E-06	0	0	5.49672E-06	1.83224E-06	0	0
Venezuela	Coromoto	AmzC12	Mother	AmzC12adltF	40	NA	Female	27.2	NA	1'050'226	4489401.3	AmzC12adltF.418473	125'111'535	1'300'407	human-associated habitat	human-associated habitat	feces	Venezuela	5.410833, -67.609	Amplicon	pyrosequencing	4489401_3	0.00154265	0.000433726	4.76791E-05	0.000246086	0.000427574	0.019039343	0.013586238	0.020109816	0.009150543	0	0	0	0	0	0	0	0	1.53804E-06	0	0	0	1.53804E-06	0	7.69018E-07	7.69018E-07	0	0
Venezuela	Coromoto	AmzC12	Son	AmzC12chldM	4	NA	Male	18.7	NA	1'569'312	4489402.3	AmzC12chldM.418512	235'295'081	2'404'081	human-associated habitat	human-associated habitat	feces	Venezuela	5.410833, -67.609	Amplicon	pyrosequencing	4489402_3	0.007569074	0.000790768	0.000413063	0.000233362	0.000982116	0.021212208	0.030627793	0.012440136	0.018697642	0	0	0	0	0	0	4.15975E-07	0	1.6639E-06	0	0	4.15975E-07	0	4.15975E-07	2.07987E-06	0	0	0
Venezuela	Coromoto	AmzC_NA	NA	AmzC13babyF	0.33	NA	Female	NA	Yes	2'487'275	4489403.3	AmzC13babyF.418665	260'957'212	2'653'050	human-associated habitat	human-associated habitat	feces	Venezuela	5.410833, -67.609	Amplicon	pyrosequencing	4489403_3	2.90238E-05	0.000148888	3.39239E-06	1.58312E-05	4.52319E-06	9.27254E-05	1.96005E-05	0.000146627	0.00014248	0	3.76932E-07	0	0	0	0	2.26159E-06	0	2.26159E-06	3.76932E-07	0	0	0	0	0	3.76932E-07	0	0
Venezuela	Coromoto	AmzC_NA	NA	AmzC14infF	0.92	NA	Female	16.3	Yes	2'338'576	4489404.3	AmzC14infF.418354	252'458'706	2'573'849	human-associated habitat	human-associated habitat	feces	Venezuela	5.410833, -67.609	Amplicon	pyrosequencing	4489404_3	6.68278E-05	0.405578103	3.10827E-06	3.10827E-06	9.71335E-06	1.39872E-05	1.28216E-05	0.004993826	0.00026498	0	0	0	0	0	0	3.88534E-07	0	7.77068E-07	0	3.88534E-07	3.49681E-06	0	7.77068E-07	3.88534E-07	0	0	0
Venezuela	Coromoto	AmzC_NA	NA	AmzC15infF	0.75	NA	Male	14	Yes	1'985'751	4489405.3	AmzC15infF.418468	225'751'044	2'333'095	human-associated habitat	human-associated habitat	feces	Venezuela	5.410833, -67.609	Amplicon	pyrosequencing	4489405_3	2.01458E-05	0.123128313	2.61467E-05	3.85771E-06	2.01458E-05	0.001367345	2.18604E-05	0.000209174	2.18604E-05	0	0	0	0	0	0	4.28635E-07	0	0	0	0	1.2859E-06	0	0	0	0	0	0
Venezuela	Coromoto	AmzC_NA	NA	AmzC16chldM	3	NA	Male	15.4	NA	1'500'549	4489406.3	AmzC16chldM.418509	173'504'959	1'799'695	human-associated habitat	human-associated habitat	feces	Venezuela	5.410833, -67.609	Amplicon	pyrosequencing	4489406_3	0.000112243	0.000238378	3.66736E-05	6.05669E-05	0.000102797	2.55604E-05	9.27952E-05	0.014469939	0.01555292	0	0	0	0	0	0	0	0	0	1.11132E-06	5.5566E-07	5.5566E-07	0	0	0	0	0	0
Venezuela	Coromoto	AmzC_NA	NA	AmzC17chldM	1	NA	Male	16.3	Yes	1'364'914	4489407.3	AmzC17chldM.418400	143'484'984	1'490'489	human-associated habitat	human-associated habitat	feces	Venezuela	5.410833, -67.609	WGS	pyrosequencing	4489407_3	0.001910811	0.016010418	1.34186E-06	0.002016818	0.000839334	0.001425057	1.9457E-05	0.027250519	0.00035291	0	0	0	0	0	0	6.70931E-07	0	6.70931E-07	6.70931E-07	0	1.34186E-06	6.70931E-07	0	0	0	0	0
Venezuela	Coromoto	AmzC_NA	NA	AmzC18chldM	1	NA	Male	16.6	Yes	1'945'612	4489408.3	AmzC18chldM.418443	203'606'867	2'055'872	human-associated habitat	human-associated habitat	feces	Venezuela	5.410833, -67.609	Amplicon	pyrosequencing	4489408_3	0.005698923	0.056569449	2.43211E-06	0.001422299	2.91853E-06	1.60519E-05	7.78276E-06	0.017154167	0.09828794	0	0	0	0	0	0	0	0	0	0	0	0	0	0	4.86422E-07	0	0	0
Venezuela	Coromoto	AmzC_NA	NA	AmzC19chldM	2	NA	Male	NA	Yes	1'938'044	4489409.3	AmzC19chldM.418646	212'204'096	2'146'911	human-associated habitat	human-associated habitat	feces	Venezuela	5.410833, -67.609	Amplicon	pyrosequencing	4489409_3	0.004992363	0.016014876	0.003131988	0.003920109	0.00011179	0.004466484	0.002076037	0.012816279	6.0553E-05	0	0	0	0	0	0	4.65792E-07	4.65792E-07	4.65792E-07	0	0	0	0	0	4.65792E-07	0	0	0
Venezuela	Coromoto	AmzC1	Cousin	AmzC1babyF1	NA	NA	Female	17.6	NA	1'322'071	4489410.3	AmzC1babyF1.418864	163'326'920	1'663'722	human-associated habitat	human-associated habitat	feces	Venezuela	5.410833, -67.609	Amplicon	pyrosequencing	4489410_3	2.04368E-05	0.101120178	6.61191E-06	3.12563E-05	2.52455E-05	3.96715E-05	6.01083E-06	0.002898422	1.20217E-05	0	0	0	0	0	0	0	1.80325E-06	6.01083E-07	0	0	3.00541E-06	0	0	6.01083E-07	6.01083E-07	0	0
Venezuela	Coromoto	AmzC1	Cousin	AmzC1babyF2	0.42	NA	Female	18.2	Yes	1'801'672	4489411.3	AmzC1babyF2.418461	200'538'811	2'087'568	human-associated habitat	human-associated habitat	feces	Venezuela	5.410833, -67.609	Amplicon	pyrosequencing	4489411_3	0.085420049	0.153786459	7.66456E-06	3.35324E-06	6.8502E-05	0.001667041	2.44308E-05	0.001641652	1.91614E-05	0	0	0	0	0	0	0	0	9.5807E-07	0	0	1.4371E-06	4.79035E-07	4.79035E-07	9.5807E-07	1.4371E-06	0	0
Venezuela	Coromoto	AmzC_NA	NA	AmzC20chldM	2	NA	Male	14.6	Yes	1'936'613	4489412.3	AmzC20chldM.418602	259'033'164	2'597'058	human-associated habitat	human-associated habitat	feces	Venezuela	5.410833, -67.609	Amplicon	pyrosequencing	4489412_3	0.011148659	0.0924954	0.007003482	0.055212681	0.001353488	0.013398953	0.001725456	0.024908413	9.31847E-05	0	0	0	0	0	0	0	0	0	0	0	0	0	0	3.85061E-07	0	0	0
Venezuela	Coromoto	AmzC_NA	NA	AmzC21chldM	1	NA	Male	15.7	Yes	2'908'946	4489413.3	AmzC21chldM.418442	306'983'566	3'165'789	human-associated habitat	human-associated habitat	feces	Venezuela	5.410833, -67.609	Amplicon	pyrosequencing	4489413_3	0.000435923	0.064411347	0.000314938	0.000666203	1.1056E-05	3.79063E-05	4.89623E-05	0.034586032	0.000644091	0	0	0	0	9.47658E-07	3.15886E-07	3.15886E-07	3.15886E-07	9.47658E-07	0	3.15886E-07	9.47658E-07	3.15886E-07	0	3.15886E-07	0	0	0
Venezuela	Coromoto	AmzC_NA	NA	AmzC22chldM	5	NA	Male	14.9	NA	573'388	4489414.3	AmzC22chldM.418704	70'640'345	726'690	human-associated habitat	human-associated habitat	feces	Venezuela	5.410833, -67.609	Amplicon	pyrosequencing	4489414_3	0.005452366	0.000666064	0.000184406	0.000207801	0.000778909	0.023291594	0.006478985	0.018375933	0.011251526	0	0	0	0	1.37617E-06	1.37617E-06	0	0	2.75233E-06	2.75233E-06	0	0	1.37617E-06	0	2.75233E-06	0	0	0
Venezuela	Coromoto	AmzC_NA	NA	AmzC23chldM	4	NA	Male	14.3	NA	3'780'398	4489415.3	AmzC23chldM.418498	491'520'584	5'089'100	human-associated habitat	human-associated habitat	feces	Venezuela	5.410833, -67.609	Amplicon	pyrosequencing	4489415_3	7.27059E-05	0.001892121	9.15701E-05	0.000820397	0.000331499	0.000909413	0.001229711	0.031640997	0.003298095	0	1.96502E-07	0	0	1.96502E-07	0	0	1.96502E-07	1.96502E-07	1.76852E-06	1.96502E-07	9.82511E-07	7.86009E-07	0	1.96502E-07	0	0	0
Venezuela	Coromoto	AmzC_NA	NA	AmzC24chldM	11	NA	Male	15	NA	1'127'769	4489416.3	AmzC24chldM.418746	125'843'604	1'295'475	human-associated habitat	human-associated habitat	feces	Venezuela	5.410833, -67.609	Amplicon	pyrosequencing	4489416_3	0.002166036	0.007642108	0.000713263	0.002988142	0.00315951	0.002484843	0.000122737	0.028681837	2.1614E-05	0	0	0	0	7.7193E-07	0	0	0	0	0	0	0	0	7.7193E-07	0	0	0	0
Venezuela	Coromoto	AmzC_NA	NA	AmzC25teenF	12	NA	Female	16.2	NA	4'100'874	4489417.3	AmzC25teenF.418537	457'716'767	4'742'113	human-associated habitat	human-associated habitat	feces	Venezuela	5.410833, -67.609	Amplicon	pyrosequencing	4489417_3	0.000202868	0.000123155	3.03669E-05	6.11555E-06	0.000355546	0.008865655	0.0006008	0.017884621	0.012952954	0	0	0	0	2.10881E-07	2.10881E-07	0	0	4.21762E-07	2.10881E-07	0	2.10881E-07	2.10881E-07	0	4.21762E-07	0	0	0
Venezuela	Coromoto	AmzC_NA	NA	AmzC26chldF	11	NA	Female	24	NA	1'616'417	4489418.3	AmzC26chldF.418710	221'675'350	2'272'370	human-associated habitat	human-associated habitat	feces	Venezuela	5.410833, -67.609	Amplicon	pyrosequencing	4489418_3	4.79688E-05	0.000236323	1.27623E-05	8.53756E-05	5.67704E-05	0.002069698	0.000265368	0.011904615	0.007748056	0	0	0	0	0	0	0	0	0	4.4008E-07	0	0	4.4008E-07	0	0	0	0	0
Venezuela	Coromoto	AmzC_NA	NA	AmzC27teenF	12	NA	Female	21	NA	1'882'946	4489419.3	AmzC27teenF.418647	266'900'382	2'716'116	human-associated habitat	human-associated habitat	feces	Venezuela	5.410833, -67.609	Amplicon	pyrosequencing	4489419_3	0.000741891	0.000562586	4.52867E-05	5.37549E-05	0.001192917	0.019035865	0.002811455	0.011465259	0.014346302	0	0	0	0	0	3.68184E-07	3.68184E-07	0	1.47274E-06	1.10455E-06	3.68184E-07	3.68184E-07	7.36369E-07	3.68184E-07	1.47274E-06	3.68184E-07	0	0
Venezuela	Coromoto	AmzC_NA	NA	AmzC28chldM	11	NA	Male	18.5	NA	791'988	4489420.3	AmzC28chldM.418506	89'321'391	922'687	human-associated habitat	human-associated habitat	feces	Venezuela	5.410833, -67.609	Amplicon	pyrosequencing	4489420_3	0.002152449	0.001301657	0.000146315	0.000233019	0.002847172	0.008442889	0.003559236	0.02192875	0.015849654	0	0	0	0	0	0	0	0	3.25143E-06	0	0	0	0	0	0	0	0	0
Venezuela	Coromoto	AmzC_NA	NA	AmzC29adltF	38	NA	Female	33.2	NA	2'395'656	4489421.3	AmzC29adltF.418659	345'758'777	3'535'794	human-associated habitat	human-associated habitat	feces	Venezuela	5.410833, -67.609	Amplicon	pyrosequencing	4489421_3	0.008863942	0.015173915	0.00017281	0.001004335	0.000757706	0.001703777	0.002229561	0.013256599	0.025157304	0	2.82832E-07	0	0	8.48495E-07	2.82832E-07	2.82832E-07	0	5.65663E-07	1.13133E-06	0	0	0	2.82832E-07	2.82832E-06	5.65663E-07	0	0
Venezuela	Coromoto	AmzC2	Mother	AmzC2adltF	24	NA	Female	31.7	NA	1'175'373	4489422.3	AmzC2adltF.418621	126'855'697	1'301'214	human-associated habitat	human-associated habitat	feces	Venezuela	5.410833, -67.609	Amplicon	pyrosequencing	4489422_3	0.000474186	0.003286255	3.61211E-05	0.000130651	0.000228255	0.000748553	0.001044439	0.017015364	0.00623205	0	0	0	0	0	2.3056E-06	0	0	1.53707E-06	0	0	0	0	0	7.68535E-07	7.68535E-07	0	0
Venezuela	Coromoto	AmzC2	Sister	AmzC2babyF	0.42	NA	Female	17.3	Yes	1'186'422	4489423.3	AmzC2babyF.418803	125'807'611	1'358'143	human-associated habitat	human-associated habitat	feces	Venezuela	5.410833, -67.609	Amplicon	pyrosequencing	4489423_3	2.3562E-05	0.000172297	2.72436E-05	2.50347E-05	8.09945E-06	4.41788E-05	4.41788E-05	0.000202486	4.71241E-05	0	0	0	0	0	7.36314E-07	0	0	7.36314E-07	0	0	0	0	0	0	0	0	0
Venezuela	Coromoto	AmzC2	Brother	AmzC2chldM1	2	NA	Male	17	Yes	837'283	4489424.3	AmzC2chldM1.418776	93'058'907	957'187	human-associated habitat	human-associated habitat	feces	Venezuela	5.410833, -67.609	Amplicon	pyrosequencing	4489424_3	0.003592924	0.07142387	0.00467216	0.029948002	0.002332946	0.015221087	0.001853402	0.014184686	0.02877056	0	0	0	0	0	1.04476E-06	0	0	0	0	0	1.04476E-06	1.04476E-06	0	1.04476E-06	0	0	0
Venezuela	Coromoto	AmzC2	Brother	AmzC2chldM2	4	NA	Male	15.8	NA	1'404'192	4489425.3	AmzC2chldM2.418482	152'963'722	1'584'838	human-associated habitat	human-associated habitat	feces	Venezuela	5.410833, -67.609	Amplicon	pyrosequencing	4489425_3	0.002351078	0.034223138	0.000230943	0.002937901	6.94092E-05	0.000682734	0.000233467	0.012765608	0.034033209	0	0	0	0	6.30992E-07	6.30992E-07	0	0	6.30992E-07	6.30992E-07	1.26198E-06	0	0	6.30992E-07	0	0	0	0
Venezuela	Coromoto	AmzC_NA	NA	AmzC30adltF	38	NA	Female	32	NA	578'120	4489426.3	AmzC30adltF.418737	61'184'254	630'864	human-associated habitat	human-associated habitat	feces	Venezuela	5.410833, -67.609	Amplicon	pyrosequencing	4489426_3	0.004116714	0.167808789	0.000849657	0.016999475	0.000640413	0.004295839	0.000233022	0.017887176	0.000172785	0	0	0	0	0	0	0	0	1.58518E-06	1.58518E-06	0	3.17036E-06	1.58518E-06	1.58518E-06	0	0	0	0
Venezuela	Coromoto	AmzC_NA	NA	AmzC31adltF	21	NA	Female	30.4	NA	771'955	4489427.3	AmzC31adltF.418549	100'821'001	1'027'251	human-associated habitat	human-associated habitat	feces	Venezuela	5.410833, -67.609	Amplicon	pyrosequencing	4489427_3	0.002809544	0.00100174	2.62847E-05	2.23907E-05	0.000887839	0.009952172	0.006755172	0.014975472	0.005262784	9.73508E-07	0	0	0	0	0	0	0	9.73508E-07	9.73508E-07	9.73508E-07	9.73508E-07	0	9.73508E-07	0	9.73508E-07	0	0
Venezuela	Coromoto	AmzC_NA	NA	AmzC32adltF	20	NA	Female	NA	NA	948'210	4489428.3	AmzC32adltF.418671	117'393'504	1'205'741	human-associated habitat	human-associated habitat	feces	Venezuela	5.410833, -67.609	Amplicon	pyrosequencing	4489428_3	0.001852846	0.000347512	2.48815E-05	0.000131872	9.37205E-05	0.00749515	0.002070974	0.01927739	0.029544344	0	0	0	0	0	0	0	0	0	0	8.29385E-07	0	8.29385E-07	0	8.29385E-07	0	0	0
Venezuela	Coromoto	AmzC_NA	NA	AmzC33adltF	NA	NA	Female	27.3	NA	1'021'869	4489429.3	AmzC33adltF.418672	118'134'408	1'217'336	human-associated habitat	human-associated habitat	feces	Venezuela	5.410833, -67.609	Amplicon	pyrosequencing	4489429_3	0.002892453	0.002194189	2.05372E-05	0.000791091	0.000880633	0.000151975	0.002373273	0.015057841	0.012486589	0	0	0	0	8.21486E-07	8.21486E-07	0	0	8.21486E-07	8.21486E-07	8.21486E-07	0	2.46446E-06	8.21486E-07	8.21486E-07	0	0	0
Venezuela	Coromoto	AmzC3	Mother	AmzC3adltF	33	NA	Female	25.7	NA	1'995'039	4489430.3	AmzC3adltF.418561	250'182'989	2'568'571	human-associated habitat	human-associated habitat	feces	Venezuela	5.410833, -67.609	Amplicon	pyrosequencing	4489430_3	0.009163528	0.027981544	0.000333665	5.41184E-05	0.003216345	0.069989484	0.003645789	0.014645838	0.015037904	0	0	0	0	3.89341E-07	1.16802E-06	7.78682E-07	3.89341E-07	1.55736E-06	3.89341E-07	0	1.55736E-06	3.89341E-07	7.78682E-07	3.11473E-06	3.89341E-07	0	3.89341E-07
Venezuela	Coromoto	AmzC3	Grandfather	AmzC3adltM	66	NA	Male	NA	NA	353'571	4489431.3	AmzC3adltM.418849	51'665'804	541'179	human-associated habitat	human-associated habitat	feces	Venezuela	5.410833, -67.609	Amplicon	pyrosequencing	4489431_3	0.00500219	0.011225823	0.00019957	0.000534035	7.39149E-06	3.51096E-05	0.04171756	0.028725172	0.009093379	0	0	0	0	0	0	0	0	1.84787E-06	0	0	0	0	0	3.69574E-06	0	0	0
Venezuela	Coromoto	AmzC3	Daughter	AmzC3babyF	0.50	NA	Female	17.2	Yes	978'145	4489432.3	AmzC3babyF.418526	129'924'280	1'373'304	human-associated habitat	human-associated habitat	feces	Venezuela	5.410833, -67.609	Amplicon	pyrosequencing	4489432_3	2.76711E-05	0.003798225	3.78657E-05	0.000152919	2.11174E-05	0.000109228	3.4953E-05	0.000265788	0.000336423	0	0	0	0	0	0	0	0	7.28187E-07	0	0	0	0	0	7.28187E-07	0	0	0
Venezuela	Coromoto	AmzC3	Son	AmzC3chldM	2	NA	Male	16.7	Yes	1'165'967	4489433.3	AmzC3chldM.418539	126'766'188	1'297'613	human-associated habitat	human-associated habitat	feces	Venezuela	5.410833, -67.609	WGS	pyrosequencing	4489433_3	4.08451E-05	0.000435425	0.000106351	0.000266649	0.000171087	0.009948489	4.00745E-05	0.024717475	0.009248727	0	0	0	0	0	0	0	0	7.70663E-07	7.70663E-07	0	0	0	0	7.70663E-07	0	0	0
Venezuela	Coromoto	AmzC4	Mother	AmzC4adltF	31	NA	Female	34.9	NA	1'080'421	4489434.3	AmzC4adltF.418372	132'509'514	1'363'434	human-associated habitat	human-associated habitat	feces	Venezuela	5.410833, -67.609	Amplicon	pyrosequencing	4489434_3	0.000800203	0.001634879	3.44725E-05	0.000129089	0.00062564	0.016699379	0.001921661	0.019198271	0.02349267	0	7.33458E-07	0	0	0	0	7.33458E-07	0	7.33458E-07	7.33458E-07	0	7.33458E-07	0	0	0	0	0	0
Venezuela	Coromoto	AmzC4	Daughter	AmzC4chldF	1	NA	Female	19.3	Yes	1'862'974	4489435.3	AmzC4chldF.418677	202'655'791	2'083'989	human-associated habitat	human-associated habitat	feces	Venezuela	5.410833, -67.609	Amplicon	pyrosequencing	4489435_3	1.43957E-05	0.092279824	0.006710318	0.009672954	4.79857E-06	8.15757E-05	0.000820075	0.027433894	0.000272079	0	0	0	0	0	0	4.79857E-07	0	0	9.59714E-07	0	9.59714E-07	0	4.79857E-07	0	0	0	0
Venezuela	Coromoto	AmzC4	Daughter	AmzC4chldM	1	NA	Male	14.9	Yes	1'434'588	4489436.3	AmzC4chldM.418557	171'709'921	1'721'157	human-associated habitat	human-associated habitat	feces	Venezuela	5.410833, -67.609	Amplicon	pyrosequencing	4489436_3	0.020406278	0.051576952	0.003576124	0.023063242	0.004580693	0.002089898	0.000636788	0.019370335	0.005299985	0	0	0	0	5.81011E-07	5.81011E-07	0	0	0	0	0	5.81011E-07	0	0	5.81011E-07	0	0	0
Venezuela	Coromoto	AmzC5	Mother	AmzC5adltF	20	NA	Female	25.0	NA	1'309'349	4489437.3	AmzC5adltF.418439	153'207'243	1'579'407	human-associated habitat	human-associated habitat	feces	Venezuela	5.410833, -67.609	Amplicon	pyrosequencing	4489437_3	0.000445118	0.000436254	6.64828E-05	0.000129167	0.000208946	0.013473222	0.005154636	0.020841419	0.015740603	0	0	0	0	0	0	0	0	1.89951E-06	1.26634E-06	0	6.3317E-07	1.26634E-06	6.3317E-07	0	0	0	0
Venezuela	Coromoto	AmzC5	Daughter	AmzC5chldF	2	NA	Female	16.8	Yes	1'094'012	4489438.3	AmzC5chldF.418839	130'587'530	1'382'437	human-associated habitat	human-associated habitat	feces	Venezuela	5.410833, -67.609	Amplicon	pyrosequencing	4489438_3	1.22974E-05	9.11456E-05	1.44676E-06	2.89351E-06	2.89351E-06	8.68053E-06	2.24247E-05	0.00010489	0.000716144	0	0	0	0	0	0	0	7.23378E-07	0	0	0	0	0	0	0	7.23378E-07	0	0
Venezuela	Coromoto	AmzC5	Son	AmzC5chldM	1	NA	Male	17.9	Yes	853'565	4489439.3	AmzC5chldM.418590	119'452'071	1'284'433	human-associated habitat	human-associated habitat	feces	Venezuela	5.410833, -67.609	Amplicon	pyrosequencing	4489439_3	0.000159613	0.000764583	6.15092E-05	0.000288081	4.12657E-05	5.52805E-05	4.51587E-05	0.000561369	0.000270952	0	0	0	0	7.78598E-07	0	0	7.78598E-07	0	0	0	0	7.78598E-07	0	0	0	0	0
Venezuela	Coromoto	AmzC6	Mother	AmzC6adltF	24	NA	Female	28.2	NA	1'566'018	4489440.3	AmzC6adltF.418525	176'394'265	1'824'070	human-associated habitat	human-associated habitat	feces	Venezuela	5.410833, -67.609	Amplicon	pyrosequencing	4489440_3	0.006829965	0.000855253	0.000123354	0.0001557	0.00037061	0.007885874	0.003122223	0.012499856	0.009582675	5.48239E-07	0	0	0	0	0	0	0	5.48239E-07	0	0	0	0	5.48239E-07	1.64472E-06	0	0	0
Venezuela	Coromoto	AmzC6	Son	AmzC6chldM1	4	NA	Male	16.3	NA	1'330'544	4489441.3	AmzC6chldM1.418778	204'858'821	2'109'786	human-associated habitat	human-associated habitat	feces	Venezuela	5.410833, -67.609	Amplicon	pyrosequencing	4489441_3	0.013969686	0.000737068	0.000301463	0.000908655	0.000828076	0.039045158	0.025122398	0.016515532	0.017994408	4.73999E-07	0	0	0	9.47997E-07	4.73999E-07	0	4.73999E-07	9.47997E-07	0	0	9.47997E-07	4.73999E-07	0	2.36999E-06	4.73999E-07	0	0
Venezuela	Coromoto	AmzC6	Son	AmzC6chldM2	7	NA	Male	16.2	NA	552'334	4489442.3	AmzC6chldM2.418719	82'813'343	846'011	human-associated habitat	human-associated habitat	feces	Venezuela	5.410833, -67.609	Amplicon	pyrosequencing	4489442_3	0.005989475	0.000280147	7.32874E-05	0.000288422	0.000371165	0.016074772	0.005104115	0.024999291	0.010305159	0	0	0	0	0	0	0	0	0	0	0	0	0	0	0	0	0	0
Venezuela	Coromoto	AmzC7	Mother	AmzC7adltF	38	NA	Female	31.6	NA	1'773'423	4489443.3	AmzC7adltF.418582	223'710'512	2'312'300	human-associated habitat	human-associated habitat	feces	Venezuela	5.410833, -67.609	Amplicon	pyrosequencing	4489443_3	0.000776736	0.000143584	5.83849E-05	1.38394E-05	0.000201104	0.006310764	0.000550548	0.01346746	0.015713334	0	0	0	0	4.32481E-07	0	0	0	0	0	0	4.32481E-07	0	0	0	4.32481E-07	0	0
Venezuela	Coromoto	AmzC7	Son	AmzC7chldM	10	NA	Male	17.1	NA	2'275'498	4489444.3	AmzC7chldM.418599	313'271'461	3'185'923	human-associated habitat	human-associated habitat	feces	Venezuela	5.410833, -67.609	Amplicon	pyrosequencing	4489444_3	0.003302114	0.000408998	0.000240753	0.000745487	0.001113679	0.036164425	0.007721045	0.007614009	0.004506193	0	0	0	0	3.13889E-07	6.27778E-07	3.13889E-07	0	1.88333E-06	3.13889E-07	0	6.27778E-07	3.13889E-07	0	1.88333E-06	3.13889E-07	0	0
Venezuela	Coromoto	AmzC8	Father	AmzC8adltM	83	NA	Male	34.9	NA	1'478'787	4489445.3	AmzC8adltM.418389	205'466'150	2'108'472	human-associated habitat	human-associated habitat	feces	Venezuela	5.410833, -67.609	Amplicon	pyrosequencing	4489445_3	0.001450847	0.000207264	0.000156515	0.00095237	0.001938415	0.023660801	0.003210929	0.006726351	0.003842206	0	0	0	0	0	1.42286E-06	0	9.48576E-07	9.48576E-07	0	0	0	9.48576E-07	4.74288E-07	9.48576E-07	0	0	0
Venezuela	Coromoto	AmzC8	Daughter	AmzC8chldF	11	NA	Female	16	NA	1'202'759	4489446.3	AmzC8chldF.418522	165'520'388	1'703'375	human-associated habitat	human-associated habitat	feces	Venezuela	5.410833, -67.609	Amplicon	pyrosequencing	4489446_3	0.002208612	0.002351861	5.40118E-05	0.000768494	0.00014501	0.004217616	6.51664E-05	0.013829952	0.004086109	0	0	0	0	5.87085E-07	0	0	0	0	5.87085E-07	0	5.87085E-07	0	1.17417E-06	5.87085E-07	0	0	0
Venezuela	Coromoto	AmzC9	Daughter	AmzC9adltF	29	NA	Female	31.7	NA	1'983'158	4489447.3	AmzC9adltF.418726	242'468'343	2'506'031	human-associated habitat	human-associated habitat	feces	Venezuela	5.410833, -67.609	Amplicon	pyrosequencing	4489447_3	0.001133696	0.000708311	1.19714E-05	0.000132085	9.85649E-05	0.000658829	0.002517994	0.01804057	0.009297025	0	0	0	0	0	3.99048E-07	0	0	1.19714E-06	3.99048E-07	0	7.98096E-07	7.98096E-07	0	3.99048E-07	0	0	0
Venezuela	Coromoto	AmzC9	Father	AmzC9adltM	60	NA	Male	23.3	NA	540'999	4489448.3	AmzC9adltM.418480	65'672'874	676'850	human-associated habitat	human-associated habitat	feces	Venezuela	5.410833, -67.609	Amplicon	pyrosequencing	4489448_3	0.009449922	0.001560212	4.58017E-05	0.000632359	0.000945583	0.00839796	0.005550869	0.017722297	0.00618766	0	0	0	0	0	0	0	0	0	0	0	0	0	0	2.95495E-06	0	0	0
USA	StLouis	F3	Twin1	F3T1pre4	23	MZ	Female	21	NA	1'925'354	4489449.3	F3T1pre4.418699	210'754'503	2'113'489	human-associated habitat	human-associated habitat	feces	United States of America	38.64699, -90.225	Amplicon	pyrosequencing	4489449_3	0.008792188	0.228647052	0.001941833	0.009725252	0.000705476	0.000103621	0.000310864	0.00652577	0.002282979	0	0	0	0	4.73156E-07	0	0	4.73156E-07	4.73156E-07	0	0	0	0	0	1.89262E-06	0	0	0
USA	StLouis	F3	Twin2	F3T2pre4	23	MZ	Female	23	NA	1'895'520	4489450.3	F3T2pre4.418583	216'651'326	2'176'955	human-associated habitat	human-associated habitat	feces	United States of America	38.64699, -90.225	Amplicon	pyrosequencing	4489450_3	0.005824252	0.110398487	0.001487414	0.011347621	0.000796993	0.004852701	0.000722577	0.006539478	0.000618301	0	0	0	0	4.59362E-07	0	0	4.59362E-07	0	0	0	1.37809E-06	0	0	4.59362E-07	0	0	0
USA	StLouis	F4	Twin1	F4T1pre4	23	MZ	Female	26	NA	1'530'706	4489451.3	F4T1pre4.418431	184'473'237	1'870'278	human-associated habitat	human-associated habitat	feces	United States of America	38.64699, -90.225	Amplicon	pyrosequencing	4489451_3	0.029915851	0.333313372	9.6244E-06	0.047351525	0.003503817	0.000213876	0.000794013	0.007910724	0.001162949	0	0	0	0	0	0	0	0	0	0	0	0	0	0	5.34689E-07	0	0	0
USA	StLouis	F4	Twin2	F4T2pre4	23	MZ	Female	23	NA	2'046'575	4489452.3	F4T2pre4.418418	213'981'487	2'163'079	human-associated habitat	human-associated habitat	feces	United States of America	38.64699, -90.225	Amplicon	pyrosequencing	4489452_3	3.92966E-05	0.433484556	0.001794697	4.66936E-05	3.6985E-06	7.397E-06	1.38694E-06	0.00835861	0.000828464	0	4.62313E-07	0	0	0	0	0	0	0	0	0	0	0	0	4.62313E-07	0	0	0
Malawi	Mayaka	h101	Twin1	h101A.3	1.53	MZ	Female	15.5	Yes	1'695'650	4489813.3	h101A.3.418669	179'590'382	1'841'648	human-associated habitat	human-associated habitat	feces	Malawi	-15.38, 35.3	Amplicon	pyrosequencing	4489813_3	0.000546808	0.000552238	7.05909E-06	0.000114575	3.25804E-06	3.25804E-06	4.94137E-05	0.021671963	0.004187129	0	0	0	0	0	0	0	0	5.43007E-07	5.43007E-07	0	0	0	0	0	0	0	0
Malawi	Mayaka	h101	Twin2	h101B.3	1.53	MZ	Female	15.9	Yes	1'923'918	4489814.3	h101B.3.418378	203'338'113	2'098'730	human-associated habitat	human-associated habitat	feces	Malawi	-15.38, 35.3	Amplicon	pyrosequencing	4489814_3	0.00017916	0.000665177	5.71786E-06	9.57741E-05	1.09592E-05	2.00125E-05	7.00438E-05	0.01979856	0.013123914	0	0	0	0	0	0	0	0	1.90595E-06	0	0	0	0	0	0	4.76488E-07	0	0
Malawi	Mayaka	h101	Mother	h101M	24.00	NA	Female	21.4	NA	1'540'264	4489815.3	h101M.418586	211'244'665	2'137'692	human-associated habitat	human-associated habitat	feces	Malawi	-15.38, 35.3	Amplicon	pyrosequencing	4489815_3	0.007365077	0.002987852	0.000282085	0.001673328	0.003891178	0.000456575	0.000662408	0.00525295	0.004027308	0	0	0	0	1.40341E-06	0	4.67802E-07	0	4.67802E-07	9.35604E-07	4.67802E-07	4.67802E-07	0	0	0	0	0	0
Malawi	Mayaka	h101	Sibling	h101S	NA	NA	NA	NA	NA	1'684'919	4489816.3	h101S.418475	224'227'556	2'283'468	human-associated habitat	human-associated habitat	feces	Malawi	-15.38, 35.3	Amplicon	pyrosequencing	4489816_3	0.000197949	0.00021897	3.98525E-05	0.000285099	2.80281E-05	0.000480858	0.000467282	0.015880572	0.001443012	0	0	0	0	0	4.3794E-07	0	0	4.3794E-07	4.3794E-07	4.3794E-07	4.3794E-07	4.3794E-07	0	0	0	0	0
Malawi	Mbiza	h10	Twin1	h10A.2	1.30	DZ	Female	14.9	Yes	1'018'786	4489817.3	h10A.2.418427	103'998'452	1'084'148	human-associated habitat	human-associated habitat	feces	Malawi	-16.002, 35.3	Amplicon	pyrosequencing	4489817_3	2.95166E-05	0.00011161	9.22393E-07	1.84479E-05	1.93702E-05	1.84479E-06	3.68957E-06	0.001355917	1.47583E-05	0	0	0	0	0	0	0	0	0	0	0	0	0	0	0	0	0	0
Malawi	Mbiza	h10	Mother	h10M	26.00	NA	Female	20.2	NA	1'035'278	4489818.3	h10M.418706	133'429'476	1'339'934	human-associated habitat	human-associated habitat	feces	Malawi	-16.002, 35.3	Amplicon	pyrosequencing	4489818_3	0.001269498	0.001128442	0.000169416	0.000956788	0.000314949	0.002756922	0.003345772	0.020928427	0.007409508	0	7.46324E-07	0	0	0	0	0	7.46324E-07	1.49265E-06	0	0	0	0	0	0	0	0	0
Malawi	Mbiza	h121	Twin1	h121A.1	0.43	MZ	Male	19.3	Yes	1'554'908	4489819.3	h121A.1.418420	167'524'338	1'735'507	human-associated habitat	human-associated habitat	feces	Malawi	-16.002, 35.3	Amplicon	pyrosequencing	4489819_3	2.88105E-06	1.49815E-05	0	5.7621E-07	1.15242E-06	1.15242E-06	4.60968E-06	0.010039891	5.18589E-06	0	0	0	0	0	0	0	5.7621E-07	0	0	0	0	5.7621E-07	0	5.7621E-07	0	0	0
Malawi	Mbiza	h121	Twin2	h121B.1	0.43	MZ	Male	21.8	Yes	1'566'460	4489820.3	h121B.1.418650	171'977'018	1'759'655	human-associated habitat	human-associated habitat	feces	Malawi	-16.002, 35.3	Amplicon	pyrosequencing	4489820_3	1.70494E-06	0.000874066	0	1.13663E-06	3.40988E-06	1.13663E-06	6.25145E-06	0.017945637	3.97819E-06	0	0	0	0	0	5.68314E-07	0	0	0	0	0	0	5.68314E-07	0	0	0	0	0
Malawi	Mbiza	h121	Sibling	h121S	NA	NA	NA	NA	NA	1'873'924	4489821.3	h121S.418415	239'697'305	2'438'947	human-associated habitat	human-associated habitat	feces	Malawi	-16.002, 35.3	Amplicon	pyrosequencing	4489821_3	0.001564246	0.002473683	3.60822E-05	0.000410435	0.000381324	0.005381992	0.008481373	0.028686599	0.001875046	0	0	0	0	0	0	4.10025E-07	0	0	1.23008E-06	0	4.10025E-07	4.10025E-07	0	0	8.20051E-07	0	0
Malawi	Chamba	h122	Mother	h122M	38.00	NA	Female	24.5	NA	781'844	4489822.3	h122M.418534	127'076'944	1'272'201	human-associated habitat	human-associated habitat	feces	Malawi	-15.3, 35.4	Amplicon	pyrosequencing	4489822_3	0.001964488	0.000269636	7.8611E-06	3.6161E-05	0.002703431	0.004493403	0.001297081	0.010909631	0.001216112	0	0	0	0	0	0	0	0	0	0	0	0	0	0	7.8611E-07	0	0	7.8611E-07
Malawi	Chamba	h122	Sibling	h122S	NA	NA	NA	NA	NA	936'383	4489823.3	h122S.418581	122'370'794	1'241'688	human-associated habitat	human-associated habitat	feces	Malawi	-15.3, 35.4	Amplicon	pyrosequencing	4489823_3	0.001104168	0.000938261	2.09397E-05	0.000169934	0.000155437	0.003739352	0.000273827	0.008113339	0.002597331	0	0	0	0	0	0	0	0	0	0	0	0	0	0	8.05374E-07	0	0	0
Malawi	Mayaka	h128	Twin1	h128A.1	0.76	MZ	Male	15.5	Yes	1'401'888	4489824.3	h128A.1.418657	160'257'542	1'681'128	human-associated habitat	human-associated habitat	feces	Malawi	-15.38, 35.3	Amplicon	pyrosequencing	4489824_3	9.51779E-06	0.003305646	0	5.94862E-06	4.16403E-06	7.7332E-06	2.08202E-05	0.004964716	3.09328E-05	0	0	0	0	0	0	0	0	5.94862E-07	5.94862E-07	0	0	0	0	0	0	0	0
Malawi	Mayaka	h128	Mother	h128M	NA	NA	Female	NA	NA	1'918'188	4489825.3	h128M.418754	214'851'012	2'225'376	human-associated habitat	human-associated habitat	feces	Malawi	-15.38, 35.3	Amplicon	pyrosequencing	4489825_3	0.00037882	0.000140204	3.1456E-06	4.04434E-06	2.29179E-05	0.00337163	0.000241762	0.016990266	0.004884213	0	0	0	0	0	0	4.49371E-07	0	8.98742E-07	0	0	0	0	0	8.98742E-07	0	0	0
Malawi	Mayaka	h128	Sibling	h128S	NA	NA	NA	NA	NA	1'938'359	4489826.3	h128S.418536	211'953'805	2'166'923	human-associated habitat	human-associated habitat	feces	Malawi	-15.38, 35.3	Amplicon	pyrosequencing	4489826_3	3.3689E-05	6.09171E-05	1.38448E-06	5.99941E-06	5.07643E-06	8.76837E-06	5.44562E-05	0.011303815	0.005125805	0	0	0	0	0	0	0	0	4.61493E-07	1.38448E-06	0	0	0	0	0	0	0	4.61493E-07
Malawi	Mayaka	h130	Twin1	h130A.4	2.39	MZ	Female	17.8	Yes	2'069'324	4489827.3	h130A.4.418604	233'341'800	2'393'922	human-associated habitat	human-associated habitat	feces	Malawi	-15.38, 35.3	Amplicon	pyrosequencing	4489827_3	0.001069395	0.001465406	9.14834E-05	0.000590256	0.000525925	8.77238E-06	0.003546967	0.012134296	0.004521537	0	0	0	0	0	0	0	4.17733E-07	8.35465E-07	4.17733E-07	0	4.17733E-07	0	4.17733E-07	0	0	0	0
Malawi	Mayaka	h130	Twin2	h130B.4	2.39	MZ	Female	17.8	Yes	1'814'851	4489828.3	h130B.4.418471	195'871'406	2'008'888	human-associated habitat	human-associated habitat	feces	Malawi	-15.38, 35.3	Amplicon	pyrosequencing	4489828_3	0.000714335	0.000865167	1.64272E-05	7.86516E-05	6.72023E-05	0.000159294	0.004734526	0.018712603	0.007590872	0	0	0	0	9.9559E-07	0	0	0	9.9559E-07	0	0	4.97795E-07	9.9559E-07	0	0	0	0	0
Malawi	Mayaka	h130	Mother	h130M	NA	NA	Female	25.1	NA	1'769'588	4489829.3	h130M.418533	199'494'639	2'041'958	human-associated habitat	human-associated habitat	feces	Malawi	-15.38, 35.3	Amplicon	pyrosequencing	4489829_3	0.000100886	0.000138105	1.46921E-06	1.37126E-05	1.95894E-05	0.000476513	0.000290413	0.006247557	0.005682892	0	4.89736E-07	0	0	0	4.89736E-07	4.89736E-07	0	0	4.89736E-07	0	0	0	0	0	0	0	0
Malawi	Mayaka	h130	Sibling	h130S	NA	NA	NA	NA	NA	1'850'819	4489830.3	h130S.418846	204'284'668	2'087'423	human-associated habitat	human-associated habitat	feces	Malawi	-15.38, 35.3	Amplicon	pyrosequencing	4489830_3	5.7009E-05	0.00023618	5.26974E-06	5.74881E-06	1.67674E-05	0.000804354	0.000153301	0.010739728	0.001676256	0	0	0	0	0	0	0	0	4.79067E-07	4.79067E-07	0	0	9.58134E-07	0	0	0	0	0
Malawi	Chamba	h144	Twin1	h144A.1	1.22	MZ	Male	16.1	Yes	2'012'568	4489831.3	h144A.1.418690	213'232'305	2'186'850	human-associated habitat	human-associated habitat	feces	Malawi	-15.3, 35.4	Amplicon	pyrosequencing	4489831_3	2.74536E-06	0.002080522	0	2.2878E-06	2.74536E-06	5.03315E-06	1.00663E-05	0.003156244	7.32095E-06	0	0	0	4.57559E-07	4.57559E-07	0	0	0	4.57559E-07	0	0	0	1.37268E-06	0	0	1.37268E-06	0	0
Malawi	Chamba	h144	Twin2	h144B.1	1.22	MZ	Male	14.6	Yes	2'497'444	4489832.3	h144B.1.418701	274'779'179	2'793'782	human-associated habitat	human-associated habitat	feces	Malawi	-15.3, 35.4	Amplicon	pyrosequencing	4489832_3	1.86137E-05	0.002937021	6.08524E-06	1.46762E-05	2.86364E-06	1.32443E-05	1.68239E-05	0.000215489	3.29319E-05	0	0	0	0	0	3.57955E-07	3.57955E-07	0	7.1591E-07	1.07387E-06	0	0	0	0	0	0	0	0
Malawi	Chamba	h144	Mother	h144M	NA	NA	Female	17	NA	1'959'675	4489833.3	h144M.418623	256'045'352	2'597'956	human-associated habitat	human-associated habitat	feces	Malawi	-15.3, 35.4	Amplicon	pyrosequencing	4489833_3	0.020487517	0.000249059	4.23439E-05	1.07784E-05	0.000398033	0.020454797	0.002042131	0.007439823	0.002229984	3.84945E-07	0	0	0	3.84945E-07	7.69889E-07	3.84945E-07	0	0	1.15483E-06	0	3.84945E-07	3.84945E-07	0	0	7.69889E-07	0	1.53978E-06
Malawi	Mayaka	h146	Twin1	h146A.4	2.21	MZ	Female	16.7	Yes	2'127'267	4489834.3	h146A.4.418620	233'911'167	2'394'824	human-associated habitat	human-associated habitat	feces	Malawi	-15.38, 35.3	Amplicon	pyrosequencing	4489834_3	0.000228832	0.000604233	1.62855E-05	0.000554959	0.000207536	0.000127361	0.000609662	0.014963852	0.006908803	0	0	0	0	0	0	0	0	0	0	0	8.35153E-07	4.17576E-07	0	0	0	0	0
Malawi	Mayaka	h146	Twin2	h146B.4	2.21	MZ	Female	16.5	Yes	1'926'316	4489835.3	h146B.4.418409	262'869'179	2'672'904	human-associated habitat	human-associated habitat	feces	Malawi	-15.38, 35.3	Amplicon	pyrosequencing	4489835_3	0.002682172	0.006873229	0.000357673	0.002753257	0.000405562	0.00222685	0.000392093	0.008939575	0.016576039	0	0	0	0	0	0	3.74135E-07	0	1.1224E-06	3.74135E-07	0	3.74135E-07	0	0	3.74135E-07	0	0	0
Malawi	Mayaka	h146	Mother	h146M	33.00	NA	Female	22.5	NA	2'101'935	4489836.3	h146M.418838	269'021'754	2'731'257	human-associated habitat	human-associated habitat	feces	Malawi	-15.38, 35.3	Amplicon	pyrosequencing	4489836_3	0.001431612	0.000103618	1.09842E-05	4.46692E-05	0.000186366	0.001753817	0.004589215	0.007922932	0.005758304	0	0	0	0	0	0	3.66141E-07	0	1.46457E-06	3.66141E-07	0	3.66141E-07	0	0	3.66141E-07	0	0	0
Malawi	Mayaka	h147	Twin1	h147A.4	2.65	MZ	Female	16.1	Yes	2'091'169	4489837.3	h147A.4.418376	238'646'118	2'432'693	human-associated habitat	human-associated habitat	feces	Malawi	-15.38, 35.3	Amplicon	pyrosequencing	4489837_3	0.001107436	0.006449767	0.000296796	0.00715435	0.000601403	0.002061952	0.000275009	0.013912834	0.005597197	0	0	0	0	0	8.2215E-07	0	0	0	4.11075E-07	0	0	4.11075E-07	0	0	1.23323E-06	0	0
Malawi	Mayaka	h147	Twin2	h147B.4	2.65	MZ	Female	14.6	Yes	2'079'863	4489838.3	h147B.4.418548	257'043'764	2'615'004	human-associated habitat	human-associated habitat	feces	Malawi	-15.38, 35.3	Amplicon	pyrosequencing	4489838_3	0.003567722	0.013695324	0.000511696	0.029008342	0.000763337	0.006838675	0.001341959	0.024813812	0.004793421	0	3.82433E-07	0	0	0	7.64867E-07	0	0	3.82433E-07	3.82433E-07	0	1.1473E-06	7.64867E-07	0	2.2946E-06	7.64867E-07	0	0
Malawi	Mayaka	h147	Mother	h147M	20.00	NA	Female	21.6	NA1	1'928'831	4489839.3	h147M.418531	221'208'168	2'273'870	human-associated habitat	human-associated habitat	feces	Malawi	-15.38, 35.3	Amplicon	pyrosequencing	4489839_3	0.001015477	0.000152168	1.36335E-05	5.0576E-05	0.001784232	0.008964257	0.002524839	0.017355467	0.003399144	0	0	0	0	0	4.39791E-07	0	0	0	4.39791E-07	4.39791E-07	0	0	0	4.39791E-07	0	0	0
Malawi	Mbiza	h165	Twin1	h165A.1	0.44	MZ	Male	16	Yes	1'549'905	4489840.3	h165A.1.418855	166'973'894	1'725'615	human-associated habitat	human-associated habitat	feces	Malawi	-16.002, 35.3	Amplicon	pyrosequencing	4489840_3	8.11322E-06	0.272824368	0	3.47709E-06	1.27493E-05	5.79516E-06	1.21698E-05	0.013383913	2.54987E-05	0	0	0	0	0	0	0	1.15903E-06	5.79516E-07	1.15903E-06	0	0	0	0	0	0	0	0
Malawi	Mbiza	h165	Twin2	h165B.1	0.44	MZ	Male	16.2	Yes	1'856'942	4489841.3	h165B.1.418384	192'750'332	2'037'082	human-associated habitat	human-associated habitat	feces	Malawi	-16.002, 35.3	Amplicon	pyrosequencing	4489841_3	0.004219797	0.027737947	0	3.43632E-06	3.92722E-06	5.89083E-06	1.42362E-05	0.021252636	4.22176E-05	0	0	0	0	0	0	0	2.45451E-06	4.90902E-07	0	0	0	0	0	0	0	0	0
Malawi	Mbiza	h165	Mother	h165M.1	34.00	NA	Female	21.1	NA	2'451'558	4489842.3	h165M.1.418394	269'857'959	2'755'597	human-associated habitat	human-associated habitat	feces	Malawi	-16.002, 35.3	Amplicon	pyrosequencing	4489842_3	0.002051871	0.004587496	0.000611134	0.001380858	0.000373067	0.001133719	9.61701E-05	0.018969463	0.00306329	0	0	0	0	0	3.62906E-07	0	0	3.62906E-07	0	0	3.62906E-07	0	0	0	0	0	0
Malawi	Mbiza	h165	Sibling	h165S	NA	NA	NA	NA	NA	1'916'148	4489843.3	h165S.418584	226'123'099	2'290'455	human-associated habitat	human-associated habitat	feces	Malawi	-16.002, 35.3	Amplicon	pyrosequencing	4489843_3	0.005708597	0.004769899	3.40551E-05	0.00076493	0.001146959	2.40132E-05	0.000386831	0.01551516	0.009294863	0	0	0	0	0	0	0	0	1.30981E-06	0	0	0	4.36604E-07	0	2.18302E-06	0	4.36604E-07	0
Malawi	Chamba	h181	Twin1	h181A.1	0.21	DZ	Male	15.5	Yes	1'783'705	4489844.3	h181A.1.418791	188'523'668	1'975'424	human-associated habitat	human-associated habitat	feces	Malawi	-15.3, 35.4	Amplicon	pyrosequencing	4489844_3	1.01249E-06	3.5437E-05	5.06243E-07	2.02497E-06	2.53122E-06	4.04995E-06	2.48059E-05	1.8731E-05	5.56868E-06	0	0	0	0	0	0	0	0	0	0	0	0	0	0	0	0	0	0
Malawi	Chamba	h181	Twin2	h181B.1	0.21	MZ	Male	12.6	Yes	1'661'130	4489845.3	h181B.1.418825	174'672'574	1'827'272	human-associated habitat	human-associated habitat	feces	Malawi	-15.3, 35.4	Amplicon	pyrosequencing	4489845_3	7.6619E-06	5.91061E-05	5.47279E-07	5.47279E-06	5.47279E-07	4.37823E-06	1.9702E-05	1.42293E-05	9.30374E-06	0	0	0	0	0	0	0	0	5.47279E-07	0	0	0	0	0	0	0	0	0
Malawi	Chamba	h181	Twin3	h181C.1	0.21	MZ	Male	11.7	Yes	1'723'516	4489846.3	h181C.1.418714	176'520'223	1'825'357	human-associated habitat	human-associated habitat	feces	Malawi	-15.3, 35.4	Amplicon	pyrosequencing	4489846_3	6.57431E-06	4.6568E-05	0	6.57431E-06	1.09572E-06	3.83502E-06	1.80794E-05	1.97229E-05	1.31486E-05	0	0	0	0	5.47859E-07	0	0	0	5.47859E-07	0	0	5.47859E-07	0	0	0	5.47859E-07	0	0
Malawi	Chamba	h181	Mother	h181M.1	NA	NA	Female	20.7	NA	861'719	4489847.3	h181M.1.418631	133'452'347	1'333'656	human-associated habitat	human-associated habitat	feces	Malawi	-15.3, 35.4	Amplicon	pyrosequencing	4489847_3	0.001438329	6.52422E-05	2.39971E-05	1.42483E-05	0.004735686	0.040355698	0.001417331	0.01151638	0.001957267	0	0	0	0	0	0	0	0	0	0	0	0	0	0	7.49911E-07	0	0	0
Malawi	Chamba	h181	Sibling	h181S	NA	NA	NA	NA	NA	1'809'976	4489848.3	h181S.418723	226'828'558	2'334'585	human-associated habitat	human-associated habitat	feces	Malawi	-15.3, 35.4	Amplicon	pyrosequencing	4489848_3	0.000621967	0.001518507	4.28352E-07	0.000333258	9.68075E-05	0.000454053	0.000413788	0.015437797	0.014480002	0	0	0	0	0	4.28352E-07	4.28352E-07	0	4.28352E-07	0	4.28352E-07	0	0	0	4.28352E-07	0	0	0
Malawi	Mayaka	h186	Twin1	h186A.1	2.02	MZ	Male	17.3	Yes	1'836'789	4489849.3	h186A.1.418741	195'621'552	2'016'554	human-associated habitat	human-associated habitat	feces	Malawi	-15.38, 35.3	Amplicon	pyrosequencing	4489849_3	5.45497E-06	9.37262E-05	2.47953E-06	3.47134E-06	1.23977E-05	0.002119007	1.19017E-05	0.013859086	0.003963281	0	4.95906E-07	0	0	0	4.95906E-07	0	0	1.98362E-06	0	4.95906E-07	0	9.91812E-07	0	4.95906E-07	0	0	0
Malawi	Mayaka	h186	Twin2	h186B.1	2.02	DZ	Female	18.6	Yes	649'049	4489850.3	h186B.1.418751	72'545'683	751'563	human-associated habitat	human-associated habitat	feces	Malawi	-15.38, 35.3	Amplicon	pyrosequencing	4489850_3	6.1207E-05	0.001567431	1.5967E-05	8.78187E-05	0.000106447	0.002518801	0.001073784	0.014444852	0.008152507	0	0	0	0	0	0	0	0	0	2.66117E-06	0	1.33059E-06	0	0	0	0	0	0
Malawi	Mayaka	h186	Twin3	h186C.1	2.02	MZ	Male	17.1	Yes	1'847'280	4489851.3	h186C.1.418575	201'262'633	2'062'139	human-associated habitat	human-associated habitat	feces	Malawi	-15.38, 35.3	Amplicon	pyrosequencing	4489851_3	1.45483E-06	0.002582329	0	1.89128E-05	2.90967E-06	2.42472E-06	4.21902E-05	0.014443584	0.006591364	0	0	0	0	0	4.84944E-07	0	0	2.42472E-06	0	0	0	0	0	0	4.84944E-07	0	0
Malawi	Mayaka	h186	Mother	h186M	32.00	NA	Female	26.3	NA	2'049'244	4489852.3	h186M.418788	252'566'438	2'578'214	human-associated habitat	human-associated habitat	feces	Malawi	-15.38, 35.3	Amplicon	pyrosequencing	4489852_3	0.001078715	0.00022226	1.97823E-05	3.87888E-06	0.00224199	0.012276252	0.002345944	0.022284913	0.005332678	0	0	0	0	0	3.87888E-07	3.87888E-07	0	1.55155E-06	3.87888E-07	0	3.87888E-07	3.87888E-07	0	7.75775E-07	3.87888E-07	0	3.87888E-06
Malawi	Mayaka	h186	Sibling	h186S	NA	NA	NA	NA	NA	2'228'906	4489853.3	h186S.418558	251'057'357	2'572'193	human-associated habitat	human-associated habitat	feces	Malawi	-15.38, 35.3	Amplicon	pyrosequencing	4489853_3	0.001463383	0.001589349	0.000723138	0.000795063	2.29383E-05	0.005773054	0.002731597	0.013851209	0.00643943	0	0	0	0	0	0	3.88784E-07	0	0	0	3.88784E-07	0	7.77568E-07	0	1.16635E-06	3.88784E-07	0	0
Malawi	Chamba	h18	Twin1	h18A.4	1.35	MZ	Female	17.6	Yes	1'724'406	4489854.3	h18A.4.418403	187'192'772	1'957'541	human-associated habitat	human-associated habitat	feces	Malawi	-15.3, 35.4	Amplicon	pyrosequencing	4489854_3	0.000382643	0.000630416	0.000605894	0.000156327	3.47393E-05	0.000102174	0.000148664	0.007282993	0.003159233	0	0	5.10872E-07	0	0	5.10872E-07	0	0	0	5.10872E-07	0	0	5.10872E-07	0	0	0	0	0
Malawi	Chamba	h18	Twin2	h18B.4	1.35	MZ	Female	16.9	Yes	1'472'352	4489855.3	h18B.4.418355	163'368'200	1'704'603	human-associated habitat	human-associated habitat	feces	Malawi	-15.3, 35.4	Amplicon	pyrosequencing	4489855_3	0.000439452	0.000453533	3.10961E-05	0.000177189	1.93617E-05	4.04835E-05	2.52289E-05	0.015326837	0.000122037	0	0	0	0	0	0	0	0	5.86718E-07	0	0	0	0	0	5.86718E-07	0	0	0
Malawi	Mbiza	h208	Twin1	h208A.1	0.03	MZ	Female	11	Yes	1'795'614	4489856.3	h208A.1.418529	193'482'008	1'951'972	human-associated habitat	human-associated habitat	feces	Malawi	-16.002, 35.3	Amplicon	pyrosequencing	4489856_3	4.09859E-06	0.062960418	5.12323E-07	5.12323E-07	5.12323E-07	1.53697E-06	8.19717E-06	6.09665E-05	5.63555E-06	0	0	0	0	0	0	0	0	2.56162E-06	0	0	5.12323E-07	5.12323E-07	0	0	5.12323E-07	0	0
Malawi	Mbiza	h208	Mother	h208M.1	21.00	NA	Female	23.6	NA	2'294'779	4489857.3	h208M.1.418731	266'390'604	2'707'411	human-associated habitat	human-associated habitat	feces	Malawi	-16.002, 35.3	Amplicon	pyrosequencing	4489857_3	0.000651558	0.000283672	7.38728E-06	0.000182835	0.000154764	0.007966078	0.000904573	0.022512378	0.001575338	0	0	0	0	0	0	0	0	1.10809E-06	0	0	3.69364E-07	0	0	3.69364E-07	0	0	0
Malawi	Mbiza	h209	Twin1	h209A.2	0.56	MZ	Female	16.2	Yes	1'619'170	4489858.3	h209A.2.418702	175'733'630	1'833'787	human-associated habitat	human-associated habitat	feces	Malawi	-16.002, 35.3	Amplicon	pyrosequencing	4489858_3	1.14527E-05	0.000226328	0	3.21767E-05	1.63611E-06	5.83544E-05	1.25435E-05	0.00020724	0.000100348	0	0	0	0	0	5.45368E-07	0	0	3.81758E-06	0	0	0	0	0	5.45368E-07	5.45368E-07	0	0
Malawi	Mbiza	h209	Twin2	h209B.2	0.56	MZ	Female	NA	Yes	1'104'100	4489859.3	h209B.2.418447	122'661'787	1'294'597	human-associated habitat	human-associated habitat	feces	Malawi	-16.002, 35.3	Amplicon	pyrosequencing	4489859_3	3.86235E-06	3.08988E-05	7.72469E-07	1.54494E-06	7.72469E-07	1.08146E-05	1.08146E-05	5.17554E-05	1.93117E-05	0	0	0	0	0	0	0	0	0	0	0	0	0	0	0	0	0	0
Malawi	Mbiza	h209	Mother	h209M.1	NA	NA	Female	25.9	NA	1'787'436	4489860.3	h209M.1.418510	225'708'661	2'309'349	human-associated habitat	human-associated habitat	feces	Malawi	-16.002, 35.3	Amplicon	pyrosequencing	4489860_3	0.000620109	0.000183175	3.89733E-06	5.06653E-05	0.000110424	0.007448232	0.000901149	0.009845956	0.002235336	0	0	0	0	0	1.73215E-06	0	4.33037E-07	4.33037E-07	4.33037E-07	4.33037E-07	0	0	0	0	0	0	0
Malawi	Mbiza	h209	Sibling	h209S	NA	NA	NA	NA	NA	2'155'884	4489861.3	h209S.418365	237'366'325	2'409'703	human-associated habitat	human-associated habitat	feces	Malawi	-16.002, 35.3	Amplicon	pyrosequencing	4489861_3	0.001270733	0.009607687	8.34152E-05	0.000962387	0.000226591	0.008415804	0.000378066	0.028886557	0.004298165	0	0	0	0	4.15001E-07	0	0	0	1.66E-06	4.15001E-07	4.15001E-07	4.15001E-07	0	0	0	0	0	0
Malawi	Mayaka	h228	Mother	h228M	NA	NA	Female	NA	NA	1'348'678	4489862.3	h228M.418505	163'747'845	1'662'287	human-associated habitat	human-associated habitat	feces	Malawi	-15.38, 35.3	Amplicon	pyrosequencing	4489862_3	0.002978554	0.000439173	0.000125736	7.21928E-06	0.005107639	0.021246938	0.000326672	0.002245196	0.000297194	0	0	0	0	6.01607E-07	1.20321E-06	0	0	0	1.20321E-06	0	0	0	6.01607E-07	0	6.01607E-07	0	0
Malawi	Mayaka	h228	Sibling	h228S	NA	NA	NA	NA	NA	1'400'875	4489863.3	h228S.418436	203'158'953	2'062'632	human-associated habitat	human-associated habitat	feces	Malawi	-15.38, 35.3	Amplicon	pyrosequencing	4489863_3	0.001055998	0.002758298	0.000321939	0.001461815	0.002281693	0.000232727	0.011982037	0.01993887	0.003271266	0	4.84848E-07	0	0	0	4.84848E-07	0	0	4.84848E-07	0	0	9.69695E-07	4.84848E-07	0	9.69695E-07	6.78787E-06	0	0
Malawi	Mayaka	h235	Twin1	h235A.1	0.67	MZ	Male	15.8	Yes	1'547'303	4489864.3	h235A.1.418717	180'124'747	1'875'605	human-associated habitat	human-associated habitat	feces	Malawi	-15.38, 35.3	Amplicon	pyrosequencing	4489864_3	0	0.02669806	0	1.06634E-06	2.13269E-06	1.06634E-06	5.33172E-06	0.00849823	4.26538E-06	0	0	0	0	0	5.33172E-07	0	0	5.33172E-07	0	0	5.33172E-07	6.93124E-06	0	0	0	0	0
Malawi	Mayaka	h235	Twin2	h235B.1	0.67	MZ	Male	16.8	Yes	1'409'681	4489865.3	h235B.1.418464	150'873'631	1'577'008	human-associated habitat	human-associated habitat	feces	Malawi	-15.38, 35.3	Amplicon	pyrosequencing	4489865_3	1.2684E-06	0.000295538	0	6.34201E-07	6.34201E-07	3.8052E-06	1.2684E-05	0.000109717	2.02944E-05	0	0	0	0	0	0	0	0	1.2684E-06	0	0	0	0	0	6.34201E-07	0	0	0
Malawi	Mayaka	h235	Mother	h235M	33.00	NA	Female	20.4	NA	1'933'828	4489866.3	h235M.418489	266'649'883	2'692'935	human-associated habitat	human-associated habitat	feces	Malawi	-15.38, 35.3	Amplicon	pyrosequencing	4489866_3	0.000550346	5.90452E-05	3.6764E-05	1.7825E-05	0.002946321	0.023987597	0.003980541	0.0074449	0.003204783	3.71354E-07	0	0	0	0	0	0	0	3.71354E-07	0	0	0	7.42708E-07	0	7.42708E-07	0	0	0
Malawi	Mayaka	h257	Twin1	h257A.1	0.19	MZ	Male	16.5	Yes	1'420'704	4489867.3	h257A.1.418826	153'674'329	1'622'565	human-associated habitat	human-associated habitat	feces	Malawi	-15.38, 35.3	Amplicon	pyrosequencing	4489867_3	4.93051E-06	0.000719855	0	1.23263E-06	5.54682E-06	3.08157E-06	1.41752E-05	0.000660072	0.002383902	0	0	0	0	0	6.16314E-07	0	0	1.23263E-06	0	0	0	0	0	0	0	0	0
Malawi	Mayaka	h257	Twin2	h257B.1	0.19	MZ	Male	16.6	Yes	1'414'324	4489868.3	h257B.1.418419	187'210'017	1'977'074	human-associated habitat	human-associated habitat	feces	Malawi	-15.38, 35.3	Amplicon	pyrosequencing	4489868_3	2.52902E-06	1.61857E-05	5.05804E-07	0	5.05804E-07	2.52902E-06	9.61028E-06	2.17496E-05	3.03482E-06	0	0	0	0	0	0	0	0	2.02322E-06	0	0	0	0	0	5.05804E-07	0	0	0
Malawi	Mayaka	h257	Mother	h257M.2	23.00	NA	Female	21.5	NA	2'043'133	4489869.3	h257M.2.418454	221'400'725	2'262'552	human-associated habitat	human-associated habitat	feces	Malawi	-15.38, 35.3	Amplicon	pyrosequencing	4489869_3	0.001075374	0.027692767	1.85638E-05	2.82877E-05	2.20998E-06	3.53596E-06	5.74594E-06	0.018605346	0.000101659	0	0	0	0	0	0	0	0	4.41995E-07	0	0	3.09397E-06	7.07192E-06	0	4.41995E-07	0	0	0
Malawi	Mayaka	h257	Sibling	h257S	NA	NA	NA	NA	NA	1'698'331	4489870.3	h257S.418777	181'284'280	1'835'617	human-associated habitat	human-associated habitat	feces	Malawi	-15.38, 35.3	Amplicon	pyrosequencing	4489870_3	0.002228735	0.006577248	0.000254962	0.000578022	1.08958E-06	7.89945E-05	0.000627598	0.024823352	0.007050671	0	0	0	0	0	0	0	0	5.4479E-07	5.4479E-07	0	0	0	0	0	0	0	0
Malawi	Mbiza	h259	Twin1	h259A.2	0.27	MZ	Female	14.5	Yes	1'587'830	4489871.3	h259A.2.418342	163'121'501	1'745'039	human-associated habitat	human-associated habitat	feces	Malawi	-16.002, 35.3	Amplicon	pyrosequencing	4489871_3	0.000173064	0.014904136	0	8.02284E-06	0	1.26073E-05	1.14612E-05	3.15183E-05	5.15754E-06	0	0	0	0	5.7306E-07	0	0	0	5.7306E-07	0	0	0	0	0	0	0	0	0
Malawi	Mbiza	h259	Twin2	h259B.2	0.27	MZ	Female	12.3	Yes	1'487'347	4489872.3	h259B.2.418617	152'604'038	1'627'458	human-associated habitat	human-associated habitat	feces	Malawi	-16.002, 35.3	Amplicon	pyrosequencing	4489872_3	6.75939E-06	8.11127E-05	0	6.1449E-06	3.07245E-06	6.75939E-06	2.21216E-05	3.62549E-05	1.65912E-05	0	0	0	0	0	0	0	0	6.1449E-07	0	0	0	0	0	0	0	0	0
Malawi	Mbiza	h259	Mother	h259M.1	NA	NA	Female	26.9	NA	1'609'033	4489873.3	h259M.1.418374	200'526'084	2'048'840	human-associated habitat	human-associated habitat	feces	Malawi	-16.002, 35.3	Amplicon	pyrosequencing	4489873_3	0.002724028	0.002157356	8.688E-05	0.000428543	0.001375437	0.005819981	0.001797146	0.019939438	0.001471102	0	0	0	0	0	0	0	0	9.76179E-07	0	0	0	0	4.8809E-07	4.8809E-07	0	0	0
Malawi	Mbiza	h259	Sibling	h259S	NA	NA	NA	NA	NA	2'453'239	4489874.3	h259S.418715	264'918'325	2'708'343	human-associated habitat	human-associated habitat	feces	Malawi	-16.002, 35.3	Amplicon	pyrosequencing	4489874_3	0.005194785	0.033266711	1.32925E-05	0.0128989	2.91697E-05	1.77233E-05	8.86167E-06	0.021484381	1.03386E-05	0	0	0	0	0	3.69236E-07	0	0	3.69236E-07	1.10771E-06	0	7.38473E-07	3.69236E-07	3.69236E-07	3.69236E-07	3.69236E-07	0	0
Malawi	Mayaka	h264	Twin1	h264A.2	0.80	MZ	Female	16.6	Yes	1'780'684	4489875.3	h264A.2.418362	190'475'663	1'991'354	human-associated habitat	human-associated habitat	feces	Malawi	-15.38, 35.3	Amplicon	pyrosequencing	4489875_3	0.002462667	0.015228964	0.000615165	0.001771674	2.36022E-05	1.80783E-05	1.05457E-05	0.026916589	0.000386173	0	0	0	1.00435E-06	0	0	0	0	5.02175E-07	2.0087E-06	5.02175E-07	5.02175E-07	0	5.02175E-07	5.02175E-07	0	0	0
Malawi	Mayaka	h264	Twin2	h264B.2	0.80	MZ	Female	16.2	Yes	1'558'852	4489876.3	h264B.2.418350	166'388'384	1'729'567	human-associated habitat	human-associated habitat	feces	Malawi	-15.38, 35.3	Amplicon	pyrosequencing	4489876_3	0.004570561	0.018928078	0.000169409	0.002665438	0.000491458	8.26806E-05	8.09461E-06	0.030369802	0.000118528	0	0	0	9.25098E-06	0	5.78186E-07	0	0	5.78186E-07	6.36005E-06	5.78186E-07	0	0	7.51642E-06	0	0	0	0
Malawi	Mayaka	h264	Mother	h264M	44.00	NA	Female	20.8	NA	2'217'917	4489877.3	h264M.418377	270'898'723	2'760'432	human-associated habitat	human-associated habitat	feces	Malawi	-15.38, 35.3	Amplicon	pyrosequencing	4489877_3	0.004573305	0.000128244	0.000101436	9.78131E-06	0.000239461	0.137753784	0.001396553	0.007714192	0.001903008	0	3.62271E-07	0	0	0	0	3.62271E-07	0	3.62271E-07	3.62271E-07	0	0	0	0	7.24541E-07	0	0	0
Malawi	Makwhira	h273	Twin1	h273A.2	0.93	MZ	Female	17.5	Yes	1'895'427	4489878.3	h273A.2.418494	203'920'150	2'105'467	human-associated habitat	human-associated habitat	feces	Malawi	-16.183, 35.1	Amplicon	pyrosequencing	4489878_3	9.21423E-05	0.000396592	4.74961E-07	1.56737E-05	1.89984E-06	4.46463E-05	1.2349E-05	0.009463589	4.74961E-06	0	0	0	0	0	4.74961E-07	0	0	0	0	0	0	0	0	0	4.74961E-07	0	0
Malawi	Makwhira	h273	Twin2	h273B.2	0.93	MZ	Female	18.1	Yes	1'696'408	4489879.3	h273B.2.418501	187'788'203	1'929'857	human-associated habitat	human-associated habitat	feces	Malawi	-16.183, 35.1	Amplicon	pyrosequencing	4489879_3	1.29546E-05	0.00024251	2.43547E-05	1.81365E-05	6.7364E-06	1.3991E-05	1.08819E-05	0.005258017	7.25458E-06	0	0	0	5.18184E-07	0	0	0	5.18184E-07	5.18184E-07	0	0	0	0	0	0	0	0	0
Malawi	Makwhira	h273	Mother	h273M	32.00	NA	Female	21	NA	2'120'027	4489880.3	h273M.418507	256'260'518	2'607'117	human-associated habitat	human-associated habitat	feces	Malawi	-16.183, 35.1	Amplicon	pyrosequencing	4489880_3	0.001903294	8.47698E-05	4.06588E-05	2.68502E-05	0.000263515	0.020078947	0.001161462	0.007434431	0.006730573	0	0	0	0	0	0	0	0	1.5343E-06	1.5343E-06	0	0	0	0	7.67148E-07	3.83574E-07	0	0
Malawi	Mayaka	h278	Twin1	h278A.2	1.39	MZ	Female	16	Yes	1'753'950	4489924.3	h278A.2.418424	188'643'661	1'963'370	human-associated habitat	human-associated habitat	feces	Malawi	-15.38, 35.3	Amplicon	pyrosequencing	4489924_3	0.000164516	0.000513922	0.000112564	0.000172666	2.54669E-06	1.37521E-05	6.62139E-05	0.012026997	0.009073346	0	0	0	0	0	5.09338E-07	0	0	0	5.09338E-07	1.01868E-06	0	0	0	0	0	0	0
Malawi	Mayaka	h278	Twin2	h278B.2	1.41	MZ	Female	15.6	Yes	1'837'779	4489925.3	h278B.2.418686	195'745'298	2'047'046	human-associated habitat	human-associated habitat	feces	Malawi	-15.38, 35.3	Amplicon	pyrosequencing	4489925_3	0.000119686	0.000165606	1.31899E-05	4.39662E-05	2.19831E-05	4.88513E-06	1.75865E-05	0.002359518	0.002109888	0	0	0	0	0	0	0	0	4.88513E-07	0	4.88513E-07	4.88513E-07	0	0	0	0	0	0
Malawi	Mayaka	h278	Mother	h278M	21.00	NA	Female	22.4	NA	1'130'807	4489926.3	h278M.418667	143'359'865	1'437'159	human-associated habitat	human-associated habitat	feces	Malawi	-15.38, 35.3	Amplicon	pyrosequencing	4489926_3	0.003435441	0.00067498	5.63643E-05	3.54887E-05	0.00531286	0.048183155	0.000970023	0.007435221	0.001395191	0	0	0	0	0	0	0	6.95856E-07	6.95856E-07	0	0	0	0	0	0	0	0	0
Malawi	Mayaka	h279	Twin1	h279A.2	0.95	MZ	Male	18.6	Yes	1'544'802	4489881.3	h279A.2.418836	167'841'218	1'756'605	human-associated habitat	human-associated habitat	feces	Malawi	-15.38, 35.3	Amplicon	pyrosequencing	4489881_3	3.41571E-06	0.000540251	5.69284E-07	1.70785E-06	3.41571E-06	1.70785E-06	8.53927E-06	0.002121723	1.48014E-05	0	0	0	0	5.69284E-07	0	0	0	0	0	0	0	0	0	0	0	0	0
Malawi	Mayaka	h279	Twin2	h279B.2	0.95	MZ	Male	15.6	Yes	1'247'018	4489882.3	h279B.2.418514	172'861'937	1'801'890	human-associated habitat	human-associated habitat	feces	Malawi	-15.38, 35.3	Amplicon	pyrosequencing	4489882_3	3.66294E-05	4.77292E-05	0	5.5499E-07	5.5499E-07	2.21996E-06	1.33198E-05	2.44196E-05	4.43992E-06	0	0	0	0	0	0	0	0	2.77495E-06	0	0	0	0	0	0	0	0	0
Malawi	Mayaka	h279	Mother	h279M	24.00	NA	Female	25.0	NA	1'771'134	4489883.3	h279M.418530	236'505'738	2'403'863	human-associated habitat	human-associated habitat	feces	Malawi	-15.38, 35.3	Amplicon	pyrosequencing	4489883_3	0.00035818	3.86885E-05	5.82407E-06	5.28327E-05	3.91045E-05	0.00171519	0.00125176	0.002921189	0.002502271	0	0	0	0	0	0	0	0	0	0	8.3201E-07	0	0	0	0	0	0	0
Malawi	Mayaka	h279	Sibling	h279S	NA	NA	NA	NA	NA	1'486'202	4489884.3	h279S.418358	183'625'396	1'888'937	human-associated habitat	human-associated habitat	feces	Malawi	-15.38, 35.3	Amplicon	pyrosequencing	4489884_3	0.000322459	0.002278393	4.39476E-05	0.000249389	5.40079E-05	0.000235093	2.7004E-05	0.010310217	0.016338454	0	0	0	0	0	0	0	0	1.05898E-06	0	0	0	5.29489E-07	0	0	3.17694E-06	0	0
Malawi	Chamba	h301	Twin1	h301A.1	0.05	DZ	Male	NA	Yes	799'114	4489885.3	h301A.1.418425	81'966'440	866'943	human-associated habitat	human-associated habitat	feces	Malawi	-15.3, 35.4	Amplicon	pyrosequencing	4489885_3	8.07455E-06	0.004882798	1.15351E-06	1.96096E-05	1.15351E-06	5.76754E-06	8.07455E-06	2.07631E-05	4.61403E-06	0	0	0	0	0	0	0	0	0	0	0	0	0	0	0	0	0	0
Malawi	Chamba	h301	Twin2	h301B.1	0.05	DZ	Male	NA	Yes	978'429	4489886.3	h301B.1.418486	99'239'675	1'052'402	human-associated habitat	human-associated habitat	feces	Malawi	-15.3, 35.4	Amplicon	pyrosequencing	4489886_3	6.65152E-06	0.000400041	1.90043E-06	2.56559E-05	1.90043E-06	2.85065E-06	1.90043E-06	1.14026E-05	5.7013E-06	0	0	0	0	0	0	0	0	0	0	0	0	0	0	0	0	0	0
Malawi	Chamba	h301	Mother	h301M.1	NA	NA	Female	NA	NA	1'311'944	4489887.3	h301M.1.418627	160'502'329	1'608'771	human-associated habitat	human-associated habitat	feces	Malawi	-15.3, 35.4	Amplicon	pyrosequencing	4489887_3	0.000134274	0.002075031	1.24328E-05	1.61626E-05	0.000197681	0.028779393	0.000943648	0.014557539	0.004671616	0	0	0	0	0	0	0	0	1.24328E-06	6.21639E-07	0	0	0	0	0	0	0	0
Malawi	Chamba	h305	Twin2	h305B.2	0.39	DZ	Male	14	Yes	1'701'896	4489888.3	h305B.2.418820	192'086'773	1'973'747	human-associated habitat	human-associated habitat	feces	Malawi	-15.3, 35.4	Amplicon	pyrosequencing	4489888_3	3.54673E-06	0.009570081	1.01335E-06	4.0534E-06	1.52003E-06	8.1068E-06	1.62136E-05	4.56008E-05	4.66141E-05	0	0	0	0	0	0	5.06675E-07	0	1.01335E-06	0	0	0	0	0	0	0	0	0
Malawi	Chamba	h305	Twin3	h305C.2	0.39	DZ	Female	14.5	Yes	783'644	4489889.3	h305C.2.418553	89'657'294	918'575	human-associated habitat	human-associated habitat	feces	Malawi	-15.3, 35.4	Amplicon	pyrosequencing	4489889_3	2.17738E-06	6.53213E-05	2.17738E-06	1.63303E-05	0	7.62081E-06	2.17738E-06	1.41529E-05	7.62081E-06	0	0	0	0	0	2.17738E-06	0	0	0	0	0	0	0	0	1.08869E-06	1.08869E-06	0	0
Malawi	Chamba	h305	Mother	h305M	23.00	NA	Female	20.9	NA	989'298	4489890.3	h305M.418771	124'485'762	1'247'421	human-associated habitat	human-associated habitat	feces	Malawi	-15.3, 35.4	Amplicon	pyrosequencing	4489890_3	0.00167792	0.003275671	0.001348428	0.001750071	0.000423288	0.013140363	0.004444523	0.006662776	0.015437983	0	0	0	0	0	0	0	8.01682E-07	0	0	0	0	0	0	8.01682E-07	0	0	0
Malawi	Makwhira	h35	Twin1	h35A.3	1.89	MZ	Male	14.5	Yes	759'072	4489891.3	h35A.3.418524	80'343'762	854'708	human-associated habitat	human-associated habitat	feces	Malawi	-16.183, 35.1	Amplicon	pyrosequencing	4489891_3	9.36044E-06	0.000380268	0	2.34011E-06	5.85027E-06	8.19038E-06	1.87209E-05	7.02033E-05	3.62717E-05	0	0	0	0	0	0	0	0	0	0	0	0	0	0	0	0	0	0
Malawi	Makwhira	h35	Sibling	h35S	NA	NA	NA	NA	NA	1'636'507	4489892.3	h35S.418568	194'372'117	1'996'395	human-associated habitat	human-associated habitat	feces	Malawi	-16.183, 35.1	Amplicon	pyrosequencing	4489892_3	5.00914E-06	2.45448E-05	5.00914E-07	1.50274E-06	2.50457E-06	1.00183E-06	9.21683E-05	0.011444893	0.014879663	0	0	0	0	5.00914E-07	0	0	0	5.00914E-07	0	0	0	0	0	0	0	0	0
Malawi	Mbiza	h37	Twin1	h37A.2	0.94	DZ	Female	15.9	Yes	1'043'112	4489893.3	h37A.2.418724	107'184'123	1'109'887	human-associated habitat	human-associated habitat	feces	Malawi	-16.002, 35.3	Amplicon	pyrosequencing	4489893_3	6.30745E-06	0.000801948	9.01065E-07	3.06362E-05	0	8.10958E-06	4.50532E-06	0.003245636	6.21735E-05	0	0	0	0	0	0	0	9.01065E-07	0	0	0	0	0	0	0	0	0	0
Malawi	Mbiza	h37	Twin2	h37B.2	0.94	DZ	Female	16.3	Yes	1'054'125	4489894.3	h37B.2.418707	117'266'205	1'203'359	human-associated habitat	human-associated habitat	feces	Malawi	-16.002, 35.3	Amplicon	pyrosequencing	4489894_3	2.99171E-05	0.007340494	0	2.24378E-05	8.31031E-07	1.08034E-05	1.66206E-06	0.002340182	0.000158727	0	0	0	0	0	0	0	0	0	0	0	0	0	0	0	0	0	0
Malawi	Mbiza	h37	Mother	h37M	27.00	NA	Female	20	NA	1'218'672	4489895.3	h37M.418863	157'275'078	1'580'177	human-associated habitat	human-associated habitat	feces	Malawi	-16.002, 35.3	Amplicon	pyrosequencing	4489895_3	0.002676438	0.000726543	2.40493E-05	0.000365803	5.50603E-05	0.019995127	0.002421389	0.009134319	0.005284526	0	0	0	0	0	0	0	6.32877E-07	0	0	0	0	0	0	1.89863E-06	0	0	1.26575E-06
Malawi	Mbiza	h37	Sibling	h37S	NA	NA	NA	NA	NA	1'122'853	4489896.3	h37S.418552	138'883'686	1'398'372	human-associated habitat	human-associated habitat	feces	Malawi	-16.002, 35.3	Amplicon	pyrosequencing	4489896_3	0.00045268	0.000251727	6.43621E-06	3.28962E-05	0.000356137	0.004323704	0.000223122	0.005266252	0.001895822	0	0	0	0	0	0	0	0	0	0	0	0	0	0	0	0	0	0
Malawi	Chamba	h47	Twin1	h47A.1	0.60	MZ	Male	15.4	Yes	1'051'932	4489897.3	h47A.1.418772	119'816'696	1'249'406	human-associated habitat	human-associated habitat	feces	Malawi	-15.3, 35.4	Amplicon	pyrosequencing	4489897_3	1.68087E-05	0.213901286	4.00207E-06	0.005402801	1.60083E-05	1.04054E-05	2.72141E-05	0.024249371	0.00678992	0	0	0	0	0	0	0	8.00415E-07	8.00415E-07	0	0	1.60083E-06	0	0	0	0	0	0
Malawi	Chamba	h47	Twin2	h47B.1	0.60	MZ	Male	14	Yes	844'860	4489898.3	h47B.1.418571	90'237'698	932'376	human-associated habitat	human-associated habitat	feces	Malawi	-15.3, 35.4	Amplicon	pyrosequencing	4489898_3	3.21763E-06	0.012616331	0	0	2.14509E-06	6.43526E-06	1.28705E-05	2.5741E-05	2.14509E-06	0	0	0	0	0	0	0	0	0	0	0	0	0	0	1.07254E-06	0	0	0
Malawi	Chamba	h47	Mother	h47M	NA	NA	Female	31.6	NA	1'806'244	4489899.3	h47M.418653	206'029'238	2'103'172	human-associated habitat	human-associated habitat	feces	Malawi	-15.3, 35.4	Amplicon	pyrosequencing	4489899_3	0.001091708	0.002272331	4.75482E-07	0.000297177	3.32838E-06	4.23179E-05	3.32838E-05	0.0242439	0.011290331	0	0	0	0	4.75482E-07	0	0	0	1.90193E-06	0	0	0	0	0	9.50965E-07	0	0	0
Malawi	Chamba	h47	Sibling	h47S	NA	NA	NA	NA	NA	1'641'041	4489900.3	h47S.418625	187'619'759	1'941'997	human-associated habitat	human-associated habitat	feces	Malawi	-15.3, 35.4	Amplicon	pyrosequencing	4489900_3	0.001110735	0.001045852	5.14944E-07	3.6561E-05	1.02989E-06	6.53979E-05	0.000272405	0.027044869	0.007269982	0	0	0	0	0	0	0	0	0	0	0	0	5.14944E-07	0	0	5.14944E-07	0	0
Malawi	Mbiza	h60	Twin1	h60A.2	2.05	MZ	Female	15.7	Yes	2'057'844	4489901.3	h60A.2.418856	215'042'799	2'207'172	human-associated habitat	human-associated habitat	feces	Malawi	-16.002, 35.3	Amplicon	pyrosequencing	4489901_3	7.24921E-06	0.00204926	0	2.26538E-06	2.26538E-06	4.98383E-05	2.80907E-05	0.018142499	0.001692237	0	0	0	0	0	0	0	0	4.53075E-07	0	0	0	0	4.53075E-07	4.53075E-07	0	0	0
Malawi	Mbiza	h60	Twin2	h60B.2	2.05	MZ	Female	15.5	Yes	1'565'883	4489902.3	h60B.2.418433	174'840'732	1'782'239	human-associated habitat	human-associated habitat	feces	Malawi	-16.002, 35.3	Amplicon	pyrosequencing	4489902_3	0.000485349	0.003120264	5.61098E-07	0	0	5.61098E-07	2.46883E-05	0.030896842	0.020990663	0	0	0	0	5.61098E-07	0	0	0	0	0	0	0	0	0	0	0	0	0
Malawi	Mbiza	h60	Mother	h60M	27.00	NA	Female	24.2	NA	1'457'312	4489903.3	h60M.418694	189'332'155	1'921'098	human-associated habitat	human-associated habitat	feces	Malawi	-16.002, 35.3	Amplicon	pyrosequencing	4489903_3	0.000902624	0.006116399	0.000399778	0.000686078	0.000590818	0.00046849	0.001153527	0.028014148	0.002099877	0	0	0	0	0	0	0	0	0	0	0	0	5.20545E-07	0	0	5.20545E-07	0	0
Malawi	Mbiza	h60	Sibling	h60S	NA	NA	NA	NA	NA	1'663'653	4489904.3	h60S.418532	210'632'617	2'145'599	human-associated habitat	human-associated habitat	feces	Malawi	-16.002, 35.3	Amplicon	pyrosequencing	4489904_3	0.004285134	0.023293718	0.000192957	0.000719627	1.91093E-05	0.00043159	0.000987156	0.047752169	0.002095959	0	0	0	0	0	0	4.66079E-07	4.66079E-07	0	0	0	4.66079E-07	0	0	0	0	0	0
Malawi	Chamba	h68	Twin1	h68A.4	1.70	DZ	Male	16.1	Yes	1'635'768	4489905.3	h68A.4.418806	207'380'510	2'093'719	human-associated habitat	human-associated habitat	feces	Malawi	-15.3, 35.4	Amplicon	pyrosequencing	4489905_3	9.07509E-05	0.001513151	3.20016E-05	2.77029E-05	3.34345E-06	2.81805E-05	6.68691E-06	0.004504586	1.0508E-05	0	0	0	0	0	0	0	0	0	0	4.77636E-07	0	0	0	4.77636E-07	0	0	0
Malawi	Chamba	h68	Twin2	h68B.4	1.70	DZ	Male	16.6	Yes	754'597	4489906.3	h68B.4.418611	85'299'416	866'690	human-associated habitat	human-associated habitat	feces	Malawi	-15.3, 35.4	Amplicon	pyrosequencing	4489906_3	0.000290766	0.001211524	2.0769E-05	0.000126922	0	8.07683E-06	0	0.005798008	8.07683E-06	0	0	0	0	0	0	0	0	0	0	0	0	0	0	0	0	0	0
Malawi	Chamba	h68	Mother	h68M	26.00	NA	Female	23.6	NA	2'253'112	4489907.3	h68M.418773	278'640'325	2'795'957	human-associated habitat	human-associated habitat	feces	Malawi	-15.3, 35.4	Amplicon	pyrosequencing	4489907_3	0.000781144	0.000406667	1.32337E-05	0.000126256	0.000255732	0.02976859	0.001280804	0.007477378	0.00310705	0	0	0	0	0	0	0	0	3.57667E-07	0	0	3.57667E-07	0	0	3.57667E-07	0	0	0
Malawi	Mayaka	h78	Twin1	h78A.4	1.89	DZ	Male	15.8	Yes	1'573'690	4489908.3	h78A.4.418851	165'406'798	1'684'584	human-associated habitat	human-associated habitat	feces	Malawi	-15.38, 35.3	Amplicon	pyrosequencing	4489908_3	0.000422661	0.001681146	1.18725E-06	4.15538E-05	1.78088E-06	1.12789E-05	5.93625E-06	0.003549284	2.55259E-05	0	0	0	0	0	0	0	0	0	0	0	0	0	0	0	0	0	0
Malawi	Mayaka	h78	Twin2	h78B.4	1.89	DZ	Male	17.7	Yes	1'631'047	4489909.3	h78B.4.418738	170'848'869	1'725'027	human-associated habitat	human-associated habitat	feces	Malawi	-15.38, 35.3	Amplicon	pyrosequencing	4489909_3	0.000626086	0.002001156	1.73913E-06	0.000103768	9.85506E-06	4.5797E-05	5.21738E-06	0.010293315	7.99999E-05	0	0	0	0	0	0	0	0	0	0	0	5.79709E-07	0	0	5.79709E-07	0	0	0
Malawi	Mayaka	h78	Mother	h78M	25.00	NA	Female	19.6	NA	1'563'715	4489910.3	h78M.418725	188'821'866	1'922'687	human-associated habitat	human-associated habitat	feces	Malawi	-15.38, 35.3	Amplicon	pyrosequencing	4489910_3	0.000332872	4.68102E-05	7.28158E-06	4.68102E-06	0.000108704	0.003986146	0.000959609	0.015434354	0.007858388	0	0	0	0	0	0	5.20113E-07	0	0	0	0	0	0	0	0	0	0	0
Malawi	Mayaka	h78	Sibling	h78S	NA	NA	NA	NA	NA	1'709'802	4489911.3	h78S.418712	194'310'089	1'983'226	human-associated habitat	human-associated habitat	feces	Malawi	-15.38, 35.3	Amplicon	pyrosequencing	4489911_3	0.000569282	0.00091418	0.000395321	0.001172853	0.000267245	0.000175474	0.003207444	0.008845809	0.002953309	0	0	0	0	0	0	0	0	1.51271E-06	0	0	0	0	0	1.51271E-06	0	0	0
Malawi	Mayaka	h85	Twin1	h85A.1	0.76	DZ	Male	16.6	Yes	1'304'469	4489912.3	h85A.1.418700	138'740'178	1'422'400	human-associated habitat	human-associated habitat	feces	Malawi	-15.38, 35.3	Amplicon	pyrosequencing	4489912_3	1.4061E-06	2.24976E-05	1.4061E-06	0	2.10915E-06	0.00018209	1.05457E-05	0.000331839	0.000285438	0	0	0	0	0	0	0	0	1.4061E-06	0	0	0	0	0	7.03049E-07	7.03049E-07	0	0
Malawi	Mayaka	h85	Twin2	h85B.1	0.76	DZ	Male	15	Yes	1'841'721	4489913.3	h85B.1.418749	197'297'226	2'044'739	human-associated habitat	human-associated habitat	feces	Malawi	-15.38, 35.3	Amplicon	pyrosequencing	4489913_3	9.78131E-07	1.41829E-05	0	9.78131E-07	1.95626E-06	7.33599E-06	5.37972E-06	0.003058617	0.000331587	0	0	0	0	0	0	0	0	4.89066E-07	0	0	0	4.89066E-07	0	0	0	0	0
Malawi	Mayaka	h85	Mother	h85M	28.00	NA	Female	23.3	NA	1'694'447	4489914.3	h85M.418596	200'586'066	2'046'707	human-associated habitat	human-associated habitat	feces	Malawi	-15.38, 35.3	Amplicon	pyrosequencing	4489914_3	0.001190303	0.000529675	6.40106E-05	2.34543E-05	0.000421688	0.033864035	0.00798031	0.009799969	0.003498104	0	0	0	0	1.46589E-06	0	0	0	4.8863E-07	9.77261E-07	0	0	0	4.8863E-07	9.77261E-07	0	0	1.46589E-06
Malawi	Mayaka	h85	Sibling	h85S	NA	NA	NA	NA	NA	1'593'513	4489915.3	h85S.418346	178'877'376	1'818'312	human-associated habitat	human-associated habitat	feces	Malawi	-15.38, 35.3	Amplicon	pyrosequencing	4489915_3	0.003306957	0.019562358	0.000305232	0.001982084	0.000754006	0.001345221	0.008465656	0.016066212	0.010384494	0	0	0	0	0	0	0	0	5.49968E-07	1.6499E-06	0	0	0	0	1.09994E-06	5.49968E-07	0	5.49968E-07
Malawi	Mayaka	h95	Twin1	h95A.1	1.25	DZ	Female	15.7	Yes	1'316'737	4489916.3	h95A.1.418344	146'078'592	1'524'803	human-associated habitat	human-associated habitat	feces	Malawi	-15.38, 35.3	Amplicon	pyrosequencing	4489916_3	2.95123E-05	0.002763663	0	1.31166E-06	3.93497E-06	9.1816E-06	1.24607E-05	0.003067312	1.04933E-05	0	0	0	0	0	0	6.55829E-07	0	6.55829E-07	0	0	0	6.55829E-07	6.55829E-07	6.55829E-07	0	0	0
Malawi	Mayaka	h95	Twin2	h95B.1	1.25	DZ	Female	16.1	Yes	1'432'800	4489917.3	h95B.1.418735	158'316'433	1'653'844	human-associated habitat	human-associated habitat	feces	Malawi	-15.38, 35.3	Amplicon	pyrosequencing	4489917_3	2.29771E-05	0.004837286	6.04661E-07	2.41864E-06	3.0233E-06	8.46525E-06	7.86059E-06	0.003979272	1.45119E-05	0	0	0	0	0	6.04661E-07	0	0	0	0	0	0	0	0	0	0	0	0
Malawi	Mayaka	h95	Mother	h95M	24.00	NA	Female	24.2	NA	1'626'469	4489918.3	h95M.418831	219'934'513	2'226'651	human-associated habitat	human-associated habitat	feces	Malawi	-15.38, 35.3	Amplicon	pyrosequencing	4489918_3	0.000147757	0.001010498	1.07786E-05	6.73665E-06	0.002654241	0.010868467	0.001113793	0.008738337	0.003749172	0	0	0	0	0	0	0	0	4.4911E-07	0	0	0	0	0	0	4.4911E-07	0	0
Malawi	Mayaka	h95	Sibling	h95S	NA	NA	NA	NA	NA	1'426'875	4489919.3	h95S.418544	174'806'583	1'776'338	human-associated habitat	human-associated habitat	feces	Malawi	-15.38, 35.3	Amplicon	pyrosequencing	4489919_3	0.004098365	0.000910873	1.18222E-05	0.000249392	0.000355229	0.000132859	0.00932547	0.007335961	0.003091789	0	0	0	0	5.62962E-07	0	0	0	5.62962E-07	0	5.62962E-07	0	0	5.62962E-07	0	0	0	0
Malawi	Mbiza	h9	Twin1	h9A.5	2.02	MZ	Female	18	Yes	2'041'383	4489920.3	h9A.5.418658	223'168'231	2'281'692	human-associated habitat	human-associated habitat	feces	Malawi	-16.002, 35.3	Amplicon	pyrosequencing	4489920_3	4.38274E-06	1.62161E-05	4.38274E-07	8.76548E-07	5.25929E-06	2.67347E-05	1.40248E-05	0.001936733	2.93644E-05	0	0	0	0	0	0	0	0	4.38274E-07	0	0	0	0	4.38274E-07	0	0	0	0
Malawi	Mbiza	h9	Twin2	h9B.5	2.02	MZ	Female	18	Yes	1'602'320	4489921.3	h9B.5.418656	166'094'301	1'718'038	human-associated habitat	human-associated habitat	feces	Malawi	-16.002, 35.3	Amplicon	pyrosequencing	4489921_3	3.66701E-05	0.000210708	5.82065E-07	2.03723E-05	4.65652E-06	9.89511E-06	6.40272E-06	0.010096506	9.31305E-06	0	0	0	0	0	0	0	0	0	1.16413E-06	0	0	0	0	0	0	0	0
Malawi	Mbiza	h9	Mother	h9M	24.03	NA	Female	24.7	NA	1'664'503	4489922.3	h9M.418588	193'751'063	1'986'734	human-associated habitat	human-associated habitat	feces	Malawi	-16.002, 35.3	Amplicon	pyrosequencing	4489922_3	4.37907E-05	0.000102682	6.0401E-06	3.12072E-05	4.1274E-05	0.002940522	6.0401E-05	0.007939712	0.003430777	0	0	0	0	0	0	5.03342E-07	0	0	5.03342E-07	0	0	5.03342E-07	0	0	0	0	0
Malawi	Mbiza	h9	Sibling	h9S	NA	NA	NA	NA	NA	2'104'368	4489923.3	h9S.418789	242'568'450	2'483'925	human-associated habitat	human-associated habitat	feces	Malawi	-16.002, 35.3	Amplicon	pyrosequencing	4489923_3	0.001320114	5.75713E-05	1.61039E-06	0.000332947	6.6831E-05	0.00301102	0.000241155	0.022144423	0.011755015	0	0	0	0	0	0	0	0	0	0	4.02597E-07	0	0	0	0	0	0	0
USA	Missouri born	USts1	Twin1	TS1	28.00	MZ	Female	NA	NA	1'480'312	4489453.3	TS1.418828	237'201'332	2'418'191	human-associated habitat	human-associated habitat	feces	United States of America	38.64699, -90.225	Amplicon	pyrosequencing	4489453_3	0.016650862	0.111424806	0.001627288	0.027913684	0.002102862	0.026604409	0.000260118	0.004419525	0.001603303	0	0	0	0	1.65417E-06	0	0	0	4.13542E-07	4.13542E-07	0	2.06771E-06	0	8.27084E-07	1.65417E-06	4.13542E-07	0	0
USA	Missouri born	USts32	Twin1	TS109	28.00	DZ	Female	23	NA	1'794'902	4489454.3	TS109.418691	189'942'220	1'932'618	human-associated habitat	human-associated habitat	feces	United States of America	38.64699, -90.225	Amplicon	pyrosequencing	4489454_3	0.021421175	0.330929917	0.001290538	0.013598775	0.003096464	0.007989022	0.000673729	0.018327299	0.000166621	0	5.17457E-07	0	0	0	0	0	5.17457E-07	2.58729E-06	0	0	3.6222E-06	5.17457E-07	5.17457E-07	5.17457E-07	5.17457E-07	0	0
USA	Missouri born	USts32	Twin2	TS110	28.00	DZ	Female	18	NA	2'191'982	4489455.3	TS110.418428	244'336'679	2'516'656	human-associated habitat	human-associated habitat	feces	United States of America	38.64699, -90.225	Amplicon	pyrosequencing	4489455_3	0.005431185	0.046960198	0.001902186	0.024073961	0.001944704	0.014867809	0.000426373	0.020449595	0.000409683	0	0	0	0	0	7.9473E-07	0	0	3.97365E-07	3.97365E-07	0	0	0	0	7.9473E-07	0	3.97365E-07	0
USA	Missouri born	USts32	Mother	TS111	57.00	NA	Female	20	NA	2'322'008	4489456.3	TS111.418684	253'072'392	2'605'571	human-associated habitat	human-associated habitat	feces	United States of America	38.64699, -90.225	Amplicon	pyrosequencing	4489456_3	0.01982113	0.097179228	0.001620895	0.01922313	7.83004E-05	0.020157745	0.000295546	0.030835001	0.000425662	0	0	0	0	0	0	0	0	1.15148E-06	7.67651E-07	0	3.83825E-07	0	3.83825E-07	1.15148E-06	1.5353E-06	3.83825E-07	0
USA	Missouri born	USts36	Twin1	TS127	25.00	DZ	Female	21	NA	2'264'662	4489458.3	TS127.418550	249'135'268	2'560'506	human-associated habitat	human-associated habitat	feces	United States of America	38.64699, -90.225	Amplicon	pyrosequencing	4489458_3	0.011032161	0.080389061	0.001825089	0.047697587	0.00166574	0.019520993	0.00447348	0.035116073	0.001060372	0	0	0	0	0	0	0	0	1.9528E-06	0	3.9056E-07	1.17168E-06	3.9056E-07	0	3.9056E-07	2.34336E-06	0	0
USA	Missouri born	USts36	Twin2	TS128	25.00	DZ	Female	20	NA	1'970'821	4489459.3	TS128.418470	213'924'621	2'182'658	human-associated habitat	human-associated habitat	feces	United States of America	38.64699, -90.225	Amplicon	pyrosequencing	4489459_3	0.012932573	0.204596365	0.002590547	0.022740362	1.32872E-05	0.001839132	0.000729422	0.013663369	0.000326682	0	0	0	0	0	0	4.58179E-07	4.58179E-07	0	4.58179E-07	4.58179E-07	3.20726E-06	0	0	1.37454E-06	0	0	0
USA	Missouri born	USts36	Mother	TS129	53.00	NA	Female	23	NA	2'403'366	4489460.3	TS129.418618	260'527'646	2'695'008	human-associated habitat	human-associated habitat	feces	United States of America	38.64699, -90.225	Amplicon	pyrosequencing	4489460_3	0.010617281	0.178272218	0.000369581	0.011303009	0.001823042	0.00154697	0.000435259	0.02201046	0.000947329	0	0	0	0	0	0	0	0	1.11319E-06	3.71065E-07	3.71065E-07	2.96852E-06	3.71065E-07	1.11319E-06	0	0	0	0
USA	Missouri born	USts5	Twin1	TS13	27.00	MZ	Female	22	NA	1'480'312	4489461.3	TS13.418619	163'573'583	1'653'023	human-associated habitat	human-associated habitat	feces	United States of America	38.64699, -90.225	Amplicon	pyrosequencing	4489461_3	0.004559006	0.119105235	0.001030858	0.016522161	0.000638237	0.008647955	0.000262554	0.017540315	0.000127647	0	0	0	0	1.20993E-06	0	6.04964E-07	0	1.20993E-06	0	0	3.62978E-06	0	6.04964E-07	0	0	0	0
USA	Missouri born	USts5	Twin2	TS14	27.00	MZ	Female	21	NA	1'416'357	4489462.3	TS14.418541	152'161'823	1'554'217	human-associated habitat	human-associated habitat	feces	United States of America	38.64699, -90.225	Amplicon	pyrosequencing	4489462_3	0.000543044	0.005597085	0.000100373	0.002961005	8.10705E-05	0.000590657	0.000147986	0.037901766	0.000326856	0	0	0	0	0	0	0	0	0	6.43417E-07	0	0	0	0	6.43417E-07	1.28683E-06	0	0
USA	Missouri born	USts5	Mother	TS15	NA	NA	Female	NA	NA	1'662'303	4489463.3	TS15.418765	181'912'359	1'842'589	human-associated habitat	human-associated habitat	feces	United States of America	38.64699, -90.225	Amplicon	pyrosequencing	4489463_3	0.006853542	0.03502264	0.001254782	0.016353957	1.13972E-05	0.000963881	0.00027679	0.015764014	0.000470001	0	0	0	0	5.42726E-07	0	5.42726E-07	0	1.62818E-06	0	0	5.42726E-07	0	5.42726E-07	0	5.42726E-07	0	0
USA	Missouri born	USts47	Twin1	TS163	25.00	MZ	Female	23	NA	1'994'015	4489464.3	TS163.418636	225'901'850	2'321'029	human-associated habitat	human-associated habitat	feces	United States of America	38.64699, -90.225	Amplicon	pyrosequencing	4489464_3	7.84158E-05	0.197432012	0.002573934	0.054196085	9.90969E-06	0.009506407	0.00037743	0.031465845	0.003271059	0	4.30856E-07	0	0	0	0	4.30856E-07	0	8.61712E-07	0	0	4.30856E-06	4.30856E-07	4.30856E-07	0	4.30856E-07	0	0
USA	Missouri born	USts47	Twin2	TS164	25.00	MZ	Female	23	NA	1'799'975	4489465.3	TS164.418396	210'803'315	2'157'840	human-associated habitat	human-associated habitat	feces	United States of America	38.64699, -90.225	Amplicon	pyrosequencing	4489465_3	0.000285015	0.232817202	0.00017657	0.002322754	4.17095E-06	1.20494E-05	0.000890729	0.009157547	0.080673543	0	0	0	0	0	0	0	0	0	0	0	2.31719E-06	0	0	4.63439E-07	4.63439E-07	0	0
USA	Missouri born	USts47	Mother	TS165	NA	NA	Female	NA	NA	1'860'300	4489466.3	TS165.418862	220'289'255	2'260'344	human-associated habitat	human-associated habitat	feces	United States of America	38.64699, -90.225	Amplicon	pyrosequencing	4489466_3	0.022371594	0.045080758	0.001380362	0.060706719	0.000580017	0.007246457	0.00105695	0.007319457	0.002435985	0	0	0	0	4.42424E-07	4.42424E-07	0	0	8.84847E-07	0	0	3.09697E-06	8.84847E-07	4.42424E-07	0	0	0	0
USA	Missouri born	USts52	Twin1	TS184	24.00	MZ	Female	21	NA	2'209'684	4489467.3	TS184.418577	228'141'986	2'369'338	human-associated habitat	human-associated habitat	feces	United States of America	38.64699, -90.225	Amplicon	pyrosequencing	4489467_3	0.010232701	0.273758931	0.000237204	0.005633388	2.53243E-06	3.03891E-05	0.000165452	0.013925404	0.000326683	0	0	0	0	0	0	0	0	0	0	0	2.9545E-06	8.44143E-07	4.22071E-07	1.26621E-06	0	0	0
USA	Missouri born	USts52	Twin2	TS185	24.00	MZ	Female	21	NA	2'236'272	4489468.3	TS185.418675	237'234'797	2'439'673	human-associated habitat	human-associated habitat	feces	United States of America	38.64699, -90.225	Amplicon	pyrosequencing	4489468_3	0.000535328	0.116834759	3.27919E-06	0.015265871	8.19798E-07	0.010083517	0.000145514	0.025176	0.000614439	0	0	0	0	0	0	0	4.09899E-07	0	4.09899E-07	0	8.19798E-07	4.09899E-07	0	4.09899E-07	4.09899E-07	0	0
USA	Missouri born	USts52	Mother	TS186	NA	NA	Female	NA	NA	2'092'567	4489469.3	TS186.418605	228'910'877	2'345'915	human-associated habitat	human-associated habitat	feces	United States of America	38.64699, -90.225	Amplicon	pyrosequencing	4489469_3	0.007933625	0.201454661	3.4103E-06	0.003659673	3.4103E-06	9.8046E-06	0.000195666	0.016753075	0.046914152	0	4.26287E-07	0	0	0	0	0	0	8.52574E-07	0	0	2.13143E-06	0	0	8.52574E-07	0	8.52574E-07	0
USA	Missouri born	USts54	Twin1	TS193	30.00	DZ	Female	22	NA	2'342'027	4489470.3	TS193.418750	250'318'899	2'576'049	human-associated habitat	human-associated habitat	feces	United States of America	38.64699, -90.225	Amplicon	pyrosequencing	4489470_3	0.0076286	0.103209129	0.000831922	0.012303355	0.000338902	0.00127331	0.000588518	0.030529153	0.003212778	0	0	0	0	0	3.88204E-07	0	0	1.16461E-06	3.88204E-07	3.88204E-07	0	0	0	1.55282E-06	3.88204E-07	0	0
USA	Missouri born	USts54	Twin2	TS194	30.00	DZ	Female	22	NA	2'667'904	4489471.3	TS194.418607	282'491'264	2'901'446	human-associated habitat	human-associated habitat	feces	United States of America	38.64699, -90.225	Amplicon	pyrosequencing	4489471_3	0.003012032	0.214656279	0.001124643	0.021621555	3.79132E-06	1.37866E-05	0.000977816	0.025442516	0.003035814	0	3.44665E-07	0	0	0	0	0	3.44665E-07	0	0	0	2.41266E-06	0	0	3.44665E-07	0	0	0
USA	Missouri born	USts54	Mother	TS195	56.00	NA	Female	22	NA	2'430'950	4489472.3	TS195.418848	268'073'518	2'741'994	human-associated habitat	human-associated habitat	feces	United States of America	38.64699, -90.225	Amplicon	pyrosequencing	4489472_3	0.029023971	0.189847136	0.002686817	0.055644504	3.6471E-06	0.009104616	0.000481417	0.016883876	0.00362558	0	0	0	0	3.6471E-07	0	3.6471E-07	0	7.2942E-07	0	7.2942E-07	2.18826E-06	3.6471E-07	3.6471E-07	1.09413E-06	0	0	0
USA	Missouri born	USts1	Twin2	TS2	28.00	MZ	Female	NA	NA	1'461'323	4489473.3	TS2.418517	178'213'179	1'823'337	human-associated habitat	human-associated habitat	feces	United States of America	38.64699, -90.225	Amplicon	pyrosequencing	4489473_3	0.028491555	0.086141609	0.001837386	0.030373368	8.77558E-06	0.000165639	0.000239134	0.014975522	0.009933953	0	0	0	0	0	0	0	0	1.64542E-06	0	0	1.64542E-06	1.09695E-06	5.48474E-07	0	0	0	0
USA	Missouri born	USts9	Twin1	TS25	26.00	MZ	Female	21	NA	1'540'157	4489475.3	TS25.418407	169'859'568	1'717'287	human-associated habitat	human-associated habitat	feces	United States of America	38.64699, -90.225	Amplicon	pyrosequencing	4489475_3	0.037966465	0.136340237	0.001918792	0.029119638	4.07634E-06	0.000140343	0.00087059	0.014348141	0.000228857	0	0	0	0	0	0	0	0	1.16467E-06	0	0	1.747E-06	5.82335E-07	5.82335E-07	5.82335E-07	5.82335E-07	0	0
USA	Missouri born	USts9	Twin2	TS26	26.00	MZ	Female	23	NA	1'745'451	4489476.3	TS26.418393	189'819'756	1'922'089	human-associated habitat	human-associated habitat	feces	United States of America	38.64699, -90.225	Amplicon	pyrosequencing	4489476_3	0.014914486	0.299975443	0.002029111	0.028685386	5.72313E-06	2.08114E-05	0.00074921	0.015787524	0.001291867	0	0	0	0	0	0	0	0	1.04057E-06	0	0	4.68256E-06	0	5.20285E-07	5.20285E-07	5.20285E-07	0	0
USA	Missouri born	USts9	Mother	TS27	NA	NA	Female	NA	NA	1'718'740	4489477.3	TS27.418766	192'584'389	1'960'484	human-associated habitat	human-associated habitat	feces	United States of America	38.64699, -90.225	Amplicon	pyrosequencing	4489477_3	0.029807115	0.066901376	0.001320623	0.005726781	1.07119E-05	0.003027895	0.003830267	0.004826472	0.012832336	0	0	0	0	0	5.1009E-07	0	0	1.02018E-06	0	0	1.53027E-06	0	0	5.1009E-07	5.1009E-07	0	0
USA	Missouri born	USts1	Mother	TS3	NA	MZ	Female	NA	NA	1'973'956	4489478.3	TS3.418472	210'749'271	2'157'598	human-associated habitat	human-associated habitat	feces	United States of America	38.64699, -90.225	Amplicon	pyrosequencing	4489478_3	0.003392764	0.130955587	0.00046581	0.016044714	0.001263944	0.000375892	0.00077635	0.042596799	0.000228965	0	0	0	0	0	0	0	0	0	4.63492E-07	9.26985E-07	1.39048E-06	0	0	9.26985E-07	0	4.63492E-07	0
USA	Missouri born	USts2	Twin1	TS4	25.00	MZ	Female	21	NA	2'012'137	4489479.3	TS4.418810	211'345'549	2'164'843	human-associated habitat	human-associated habitat	feces	United States of America	38.64699, -90.225	Amplicon	pyrosequencing	4489479_3	0.071155822	0.425799454	0.001425583	0.017107461	0.000448555	0.00690387	0.000455023	0.018150548	0.002214597	0	0	0	0	4.61952E-07	0	0	0	9.23904E-07	4.61952E-07	0	4.61952E-06	0	0	0	4.61952E-07	0	0
USA	Missouri born	USts2	Twin2	TS5	25.00	MZ	Female	21	NA	786'041	4489480.3	TS5.418546	78'753'635	824'557	human-associated habitat	human-associated habitat	feces	United States of America	38.64699, -90.225	Amplicon	pyrosequencing	4489480_3	0.000257114	0.040289326	1.69792E-05	0.000599125	2.91073E-05	0.000349287	0.00064885	0.069434203	0.00362992	0	0	0	0	0	0	0	1.2128E-06	0	1.2128E-06	0	2.42561E-06	4.85121E-06	0	1.2128E-06	0	0	0
USA	Missouri born	USts2	Mother	TS6	NA	NA	Female	NA	NA	2'181'590	4489481.3	TS6.418642	232'718'381	2'398'340	human-associated habitat	human-associated habitat	feces	United States of America	38.64699, -90.225	Amplicon	pyrosequencing	4489481_3	0.011056766	0.196067149	0.00062045	0.008881439	0.001545287	0.001269254	0.000735116	0.017892138	0.000651722	0	0	0	0	4.16969E-07	0	0	0	4.16969E-07	0	0	2.50181E-06	8.33938E-07	8.33938E-07	4.16969E-07	0	0	0
USA	Missouri born	USts3	Twin1	TS7	26.00	MZ	Female	21	NA	1'948'407	4489482.3	TS7.418860	212'906'742	2'182'695	human-associated habitat	human-associated habitat	feces	United States of America	38.64699, -90.225	Amplicon	pyrosequencing	4489482_3	0.015224301	0.097253816	0.000839355	0.018166166	0.002375117	0.000931446	0.000365156	0.020547697	0.072422294	0	0	0	0	4.58163E-07	0	0	0	1.83265E-06	4.58163E-07	0	2.29082E-06	0	0	4.58163E-07	4.58163E-07	0	0
USA	Missouri born	USts3	Twin2	TS8	26.00	MZ	Female	22	NA	2'965'756	4489483.3	TS8.418379	327'834'602	3'333'327	human-associated habitat	human-associated habitat	feces	United States of America	38.64699, -90.225	Amplicon	pyrosequencing	4489483_3	0.013700829	0.147478616	0.000710722	0.042750738	0.001485647	0.028139081	0.000108603	0.014963868	0.012595294	0	0	0	0	6.00019E-07	0	0	0	6.00019E-07	0	0	9.00028E-07	0	0	1.20004E-06	0	3.00009E-07	0
USA	Missouri born	USts3	Mother	TS9	NA	NA	Female	NA	NA	1'559'752	4489484.3	TS9.418446	167'859'631	1'703'803	human-associated habitat	human-associated habitat	feces	United States of America	38.64699, -90.225	Amplicon	pyrosequencing	4489484_3	0.00720641	0.186213325	1.70212E-05	0.018506117	1.11518E-05	0.000141452	0.000193102	0.036505707	0.000920904	0	0	0	0	0	0	0	0	1.17387E-06	0	0	2.34775E-06	0	5.86937E-07	5.86937E-07	5.86937E-07	0	0
USA	Boulder	USAbld_NA	Child	USBld1	1.25	NA	Female	NA	NA	2'199'928	4489485.3	USBld1.418516	253'348'746	2'554'343	human-associated habitat	human-associated habitat	feces	United States of America	40.01499, -105.27	Amplicon	pyrosequencing	4489485_3	0.018384236	0.085588347	6.92947E-05	0.000447871	9.31759E-05	5.20689E-05	1.80088E-05	0.002736162	0.000276396	0	0	0	0	0	3.91495E-07	0	0	3.91495E-07	0	0	0	0	0	0	0	0	0
USA	Boulder	USAbld3	Mother	USBldAdlt6	33.00	NA	Female	20.7	NA	1'847'549	4489486.3	USBldAdlt6.418795	202'491'729	2'031'217	human-associated habitat	human-associated habitat	feces	United States of America	40.01499, -105.27	Amplicon	pyrosequencing	4489486_3	0.002640327	0.081634492	0.00059128	0.048116669	9.79722E-05	1.96929E-05	0.00064642	0.018170647	0.000725191	0	0	0	0	0	0	0	0	0	0	0	0	0	0	0	0	0	0
USA	Boulder	USAbld_NA	Child	USBldChld10	1.30	NA	Male	NA	NA	1'666'599	4489487.3	USBldChld10.418660	185'085'331	1'866'066	human-associated habitat	human-associated habitat	feces	United States of America	40.01499, -105.27	Amplicon	pyrosequencing	4489487_3	2.46511E-05	0.265702772	2.67947E-06	0.027167692	2.14358E-06	3.21537E-06	0.000562689	0.005118861	0.015831386	0	0	0	0	0	0	0	5.35894E-07	5.35894E-07	0	0	0	0	0	0	0	0	0
USA	Boulder	USAbld_NA	Child	USBldChld2	4.50	NA	Female	14.2	NA	1'897'856	4489488.3	USBldChld2.418414	217'167'575	2'175'566	human-associated habitat	human-associated habitat	feces	United States of America	40.01499, -105.27	Amplicon	pyrosequencing	4489488_3	0.029076053	0.32431456	0.002273003	0.059364221	2.75794E-06	8.27382E-05	0.000939998	0.030545576	0.00163362	0	0	0	0	0	0	4.59657E-07	0	0	0	0	4.59657E-07	0	0	0	4.59657E-07	0	0
USA	Boulder	USAbld_NA	Child	USBldChld4	6.00	NA	Female	15.5	NA	1'772'536	4489489.3	USBldChld4.418528	209'964'637	2'112'332	human-associated habitat	human-associated habitat	feces	United States of America	40.01499, -105.27	Amplicon	pyrosequencing	4489489_3	0.021119613	0.11504747	5.91771E-05	0.051497845	3.78734E-06	0.023755599	0.005945173	0.020687856	0.000108886	0	0	0	0	0	0	0	0	0	0	0	9.46834E-07	0	9.46834E-07	9.46834E-07	1.89367E-06	0	0
USA	Boulder	USAbld_NA	Child	USBldChld5	3.00	NA	Male	16.4	NA	1'721'098	4489490.3	USBldChld5.418733	185'827'658	1'865'011	human-associated habitat	human-associated habitat	feces	United States of America	40.01499, -105.27	Amplicon	pyrosequencing	4489490_3	0.015697152	0.079863248	1.93031E-05	0.025950301	1.07239E-06	0.009439739	0.00102628	0.021861267	0.000261664	0	0	0	0	0	0	0	0	5.36196E-07	0	0	0	0	0	0	0	0	0
USA	Boulder	USAbld_NA	Child	USBldChld7	3.00	NA	Female	15.4	NA	2'282'319	4489491.3	USBldChld7.418488	243'373'116	2'431'728	human-associated habitat	human-associated habitat	feces	United States of America	40.01499, -105.27	Amplicon	pyrosequencing	4489491_3	0.070201383	0.393254486	1.23371E-06	1.97394E-05	8.22473E-07	4.11237E-06	0.000545711	0.006101518	0.007164153	0	0	0	0	0	0	4.11237E-07	0	0	0	0	0	0	0	4.11237E-07	0	0	0
USA	Boulder	USAbld_NA	Child	USBldChld8	1.60	NA	Male	NA	NA	2'122'493	4489492.3	USBldChld8.418589	235'192'863	2'366'021	human-associated habitat	human-associated habitat	feces	United States of America	40.01499, -105.27	Amplicon	pyrosequencing	4489492_3	0.026379633	0.142887634	8.45311E-07	0.003336021	2.95859E-06	0.007806028	6.76249E-06	0.011131483	0.000511836	0	0	0	0	1.69062E-06	0	0	0	0	0	0	0	0	0	4.22656E-07	0	0	0
USA	Boulder	USAbld3	Child	USBldInf3	0.83	NA	Female	23.9	NA	1'712'417	4489493.3	USBldInf3.418459	193'690'398	2'034'355	human-associated habitat	human-associated habitat	feces	United States of America	40.01499, -105.27	Amplicon	pyrosequencing	4489493_3	0.000313614	0.004493327	4.47317E-05	0.000577089	2.21201E-05	9.97862E-05	2.60525E-05	0.007510507	0.005277361	0	0	0	0	0	0	0	0	0	0	0	0	0	0	0	0	0	0
USA	Philadelphia	USchP_NA	Child	USchp11Child	6	NA	Male	16.9	NA	1'904'107	4489494.3	USchp11Child.418850	206'640'131	2'069'671	human-associated habitat	human-associated habitat	feces	United States of America	39.95234, -75.164	Amplicon	pyrosequencing	4489494_3	0.010599875	0.248771892	0.001837028	0.060560086	0.010461204	4.39689E-05	0.000459015	0.013687358	0.005082509	0	0	0	0	1.44952E-06	0	4.83174E-07	0	0	0	0	0	0	0	0	0	0	0
USA	Philadelphia	USchp18	Child	USchp18Child	3	NA	Female	16.4	NA	1'521'752	4489495.3	USchp18Child.418782	162'491'728	1'636'388	human-associated habitat	human-associated habitat	feces	United States of America	39.95234, -75.164	Amplicon	pyrosequencing	4489495_3	0.01775524	0.240358796	6.11112E-07	0.009115342	1.22222E-06	4.27778E-06	0.000228556	0.010457344	0.042182598	0	0	0	0	0	0	0	6.11112E-07	0	0	0	0	0	0	0	6.11112E-07	0	0
USA	Philadelphia	USchp18	Mother	USchp18Mom	40	NA	Female	37	NA	1'544'381	4489496.3	USchp18Mom.418783	165'698'524	1'679'283	human-associated habitat	human-associated habitat	feces	United States of America	39.95234, -75.164	Amplicon	pyrosequencing	4489496_3	0.00792965	0.115069253	1.78649E-06	0.002418317	1.78649E-06	1.191E-06	9.11112E-05	0.021443284	0.070583177	0	0	0	0	0	0	0	5.95498E-07	1.191E-06	0	0	0	0	0	0	0	0	0
USA	Philadelphia	USchp1	Child	USchp1Child	5	NA	Female	17.9	NA	1'704'742	4489497.3	USchp1Child.418697	180'699'363	1'836'687	human-associated habitat	human-associated habitat	feces	United States of America	39.95234, -75.164	Amplicon	pyrosequencing	4489497_3	0.00863211	0.175229537	1.08895E-06	0.004347634	0.000585855	2.1779E-06	0.000208534	0.014495018	0.000107806	0	0	0	0	0	0	0	0	5.44475E-07	0	5.44475E-07	1.63343E-06	0	5.44475E-07	0	0	0	0
USA	Philadelphia	USchp1	Mother	USchp1Mom	24	NA	Female	24.9	NA	2'040'458	4489498.3	USchp1Mom.418814	213'720'046	2'180'264	human-associated habitat	human-associated habitat	feces	United States of America	39.95234, -75.164	Amplicon	pyrosequencing	4489498_3	0.016671215	0.066580743	0.001148964	0.020698781	0.000498114	0.00019631	0.000204566	0.015425472	0.076840693	0	0	0	0	4.58668E-07	4.58668E-07	0	0	0	4.58668E-07	0	1.83467E-06	0	0	0	4.58668E-07	0	0
USA	Philadelphia	USchp25	Child	USchp25Child	6	NA	Male	19.1	NA	2'030'813	4489499.3	USchp25Child.418345	213'654'741	2'148'589	human-associated habitat	human-associated habitat	feces	United States of America	39.95234, -75.164	Amplicon	pyrosequencing	4489499_3	0.045735241	0.089676258	0.000643221	0.008977632	0.000440294	0.002604067	9.49472E-05	0.012940748	0.019451615	0	0	0	0	0	9.30855E-07	4.65428E-07	0	4.65428E-07	0	0	0	0	0	0	0	0	0
USA	Philadelphia	USchp25	Mother	USchp25Mom	34	NA	Female	66	NA	1'604'295	4489500.3	USchp25Mom.418780	169'220'991	1'699'814	human-associated habitat	human-associated habitat	feces	United States of America	39.95234, -75.164	Amplicon	pyrosequencing	4489500_3	0.014833667	0.179261223	0.000713033	0.026804614	0.001649035	0.001581968	0.000123545	0.016164426	0.026977577	0	0	0	0	0	0	0	0	0	5.88311E-07	0	0	0	0	0	0	0	0
USA	Philadelphia	USchp33	Child	USchp33ChildA	5	NA	Female	16.9	NA	2'370'250	4489501.3	USchp33ChildA.418742	258'653'250	2'619'906	human-associated habitat	human-associated habitat	feces	United States of America	39.95234, -75.164	Amplicon	pyrosequencing	4489501_3	0.006191154	0.084203893	0.000708815	0.017646316	0.000143519	0.004667413	0.000277113	0.019254031	0.001415721	0	0	0	0	0	3.81699E-07	3.81699E-07	0	0	3.81699E-07	0	0	0	0	0	0	0	0
USA	Philadelphia	USchp33	Child	USchp33ChildB	7	NA	Female	15.4	NA	2'143'237	4489502.3	USchp33ChildB.418578	225'908'209	2'259'344	human-associated habitat	human-associated habitat	feces	United States of America	39.95234, -75.164	Amplicon	pyrosequencing	4489502_3	0.066343587	0.356966032	0.002807951	0.0266534	0.005449478	4.33763E-05	0.000202718	0.007547916	0.000378879	0	0	0	0	0	4.42615E-07	0	4.42615E-07	0	4.42615E-07	0	0	4.42615E-07	0	0	0	0	0
USA	Philadelphia	USchp33	Mother	USchp33Mom	45	NA	Female	31.3	NA	1'976'664	4489503.3	USchp33Mom.418698	212'990'910	2'141'275	human-associated habitat	human-associated habitat	feces	United States of America	39.95234, -75.164	Amplicon	pyrosequencing	4489503_3	0.025110578	0.090188483	0.001701343	0.025548173	0.000431524	0.00765301	0.000235377	0.022194523	0.000236778	0	0	0	0	0	0	0	0	4.67017E-07	0	0	0	0	0	9.34034E-07	0	0	0
USA	Philadelphia	USchp35	Child	USchp35Child	9	NA	Female	16.1	NA	2'315'657	4489504.3	USchp35Child.418784	240'018'961	2'445'433	human-associated habitat	human-associated habitat	feces	United States of America	39.95234, -75.164	Amplicon	pyrosequencing	4489504_3	7.31984E-05	0.237831381	1.63572E-06	0.002761501	8.17859E-07	3.27144E-06	0.001869217	0.030287776	0.004991394	0	4.0893E-07	0	0	0	0	4.0893E-07	0	0	0	0	0	0	0	4.0893E-07	0	0	0
USA	Philadelphia	USchp35	Mother	USchp35Mom	44	NA	Female	27.4	NA	2'110'315	4489505.3	USchp35Mom.418515	228'307'468	2'301'468	human-associated habitat	human-associated habitat	feces	United States of America	39.95234, -75.164	Amplicon	pyrosequencing	4489505_3	0.001840147	0.064411244	0.000869453	0.021121938	0.000290252	0.002449764	0.000262444	0.015010128	0.000968087	0	0	0	0	0	0	0	0	0	4.34509E-07	0	0	0	0	0	0	0	0
USA	Philadelphia	USchp36	Child	USchp36Infant	1	NA	Male	18.3	NA	2'256'401	4489506.3	USchp36Infant.418576	252'918'352	2'596'283	human-associated habitat	human-associated habitat	feces	United States of America	39.95234, -75.164	Amplicon	pyrosequencing	4489506_3	0.0124262	0.200666125	0.003646857	0.010663629	5.77766E-06	0.014327434	0.000676371	0.024051232	0.001959396	0	0	0	0	0	0	0	0	3.85177E-07	7.70354E-07	0	1.54071E-06	0	7.70354E-07	1.15553E-06	3.85177E-07	0	0
USA	Philadelphia	USchp36	Mother	USchp36Mom	36	NA	Female	19.8	NA	2'265'721	4489507.3	USchp36Mom.418718	249'541'289	2'552'107	human-associated habitat	human-associated habitat	feces	United States of America	39.95234, -75.164	Amplicon	pyrosequencing	4489507_3	0.017370932	0.165698023	0.001499987	0.045030568	0.000403602	0.01471539	0.00028448	0.005508181	0.005783257	0	0	0	0	0	1.56738E-06	0	0	1.56738E-06	0	0	2.74292E-06	3.91846E-07	3.91846E-07	3.91846E-07	3.91846E-07	0	0
USA	Philadelphia	USchp3	Child	USchp3Child	6	NA	Female	18.9	NA	1'635'432	4489508.3	USchp3Child.418614	189'442'675	1'913'820	human-associated habitat	human-associated habitat	feces	United States of America	39.95234, -75.164	Amplicon	pyrosequencing	4489508_3	0.022922889	0.282452277	1.04506E-05	0.062702611	1.30633E-05	1.72435E-05	0.000549702	0.013300491	0.001006916	0	0	0	0	0	0	0	0	0	0	1.56759E-06	4.70277E-06	5.2253E-07	0	0	0	0	0
USA	Philadelphia	USchp3	Mother	USchp3Mom	29	NA	Female	37	NA	2'092'221	4489509.3	USchp3Mom.418727	226'116'991	2'280'997	human-associated habitat	human-associated habitat	feces	United States of America	39.95234, -75.164	Amplicon	pyrosequencing	4489509_3	0.019211411	0.216373454	0.003936103	0.0542992	0.003340295	1.44677E-05	0.003952763	0.009571948	0.000380546	0	0	0	0	4.38417E-07	0	0	0	8.76833E-07	0	4.38417E-07	5.261E-06	0	4.38417E-07	1.31525E-06	4.38417E-07	0	0
USA	Philadelphia	USchp41	Child	USchp41Infant	1	NA	Male	19	NA	1'430'979	4489510.3	USchp41Infant.418542	163'467'576	1'649'038	human-associated habitat	human-associated habitat	feces	United States of America	39.95234, -75.164	Amplicon	pyrosequencing	4489510_3	0.040821846	0.292830465	3.03211E-06	0.054854432	2.42568E-06	0.000365672	0.000175862	0.003912629	0.0003305	0	0	0	0	0	0	0	0	0	0	0	0	0	0	6.06421E-07	0	0	0
USA	Philadelphia	USchp41	Mother	USchp41Mom	26	NA	Female	22	NA	1'909'523	4489511.3	USchp41Mom.418801	200'214'851	2'018'139	human-associated habitat	human-associated habitat	feces	United States of America	39.95234, -75.164	Amplicon	pyrosequencing	4489511_3	0.174070293	0.368742041	2.97308E-06	0.006596271	9.91026E-07	0.000189286	0.000398888	0.006191932	0.000944448	0	0	0	0	0	0	0	0	0	0	0	0	0	0	0	0	0	0
USA	Philadelphia	USchp4	Child	USchp4Infant	1	NA	Female	14.2	NA	2'010'508	4489512.3	USchp4Infant.418833	231'723'718	2'340'162	human-associated habitat	human-associated habitat	feces	United States of America	39.95234, -75.164	Amplicon	pyrosequencing	4489512_3	0.02444933	0.310130101	1.0256E-05	0.064088577	1.06833E-05	1.23926E-05	0.000570915	0.012235348	0.000814066	0	0	0	0	4.27331E-07	0	0	0	1.28199E-06	0	0	4.27331E-06	0	8.54663E-07	0	4.27331E-07	0	0
USA	Philadelphia	USchp4	Mother	USchp4Mom	35	NA	Female	47	NA	1'430'252	4489513.3	USchp4Mom.418666	149'998'168	1'520'026	human-associated habitat	human-associated habitat	feces	United States of America	39.95234, -75.164	Amplicon	pyrosequencing	4489513_3	0.031454124	0.26621918	2.63253E-06	0.003802031	0.00062391	4.01461E-05	0.000352101	0.032934264	0.001592022	0	0	0	0	0	0	0	0	0	0	0	6.58132E-07	0	0	0	0	0	0
USA	Philadelphia	USchp50	Child	USchp50Infant	1	NA	Female	17.9	NA	1'797'498	4489514.3	USchp50Infant.418380	187'775'776	1'917'100	human-associated habitat	human-associated habitat	feces	United States of America	39.95234, -75.164	Amplicon	pyrosequencing	4489514_3	0.067004472	0.21567216	1.56488E-06	2.50381E-05	1.04325E-06	8.86765E-06	3.12976E-06	0.006230305	0.002656121	0	0	0	0	0	0	0	0	0	0	0	0	0	0	0	0	0	0
USA	Philadelphia	USchp60	Child	USchp60Child	1	NA	Male	13.8	NA	2'426'721	4489515.3	USchp60Child.418703	247'923'759	2'574'262	human-associated habitat	human-associated habitat	feces	United States of America	39.95234, -75.164	Amplicon	pyrosequencing	4489515_3	0.006208058	0.193297038	2.02002E-05	0.009310339	5.43851E-06	0.016995729	4.66158E-06	0.009978887	0.000849573	0	0	0	0	0	0	0	0	0	0	0	0	0	3.88465E-07	0	0	0	0
USA	Philadelphia	USchp60	Mother	USchp60Mom	33	NA	Female	22	NA	1'991'119	4489516.3	USchp60Mom.418566	226'071'166	2'292'390	human-associated habitat	human-associated habitat	feces	United States of America	39.95234, -75.164	Amplicon	pyrosequencing	4489516_3	0.002955024	0.020686042	0.001082287	0.018079566	0.000468511	0.000366433	0.000100333	0.067389733	0.000460659	0	0	0	0	0	0	0	0	0	0	0	0	4.3623E-07	4.3623E-07	0	0	0	0
USA	StLouis	USinfTw1	Twin1	USinfTw1.1	0.08	DZ	Male	NA	No (Formula-fed)	1'714'322	4489517.3	USinfTw1.1.418752	214'412'189	2'196'852	human-associated habitat	human-associated habitat	feces	United States of America	38.64699, -90.225	Amplicon	pyrosequencing	4489517_3	2.45816E-05	0.000156594	9.1043E-07	2.3216E-05	4.55215E-07	6.82822E-06	1.32012E-05	4.59767E-05	3.09546E-05	0	0	0	0	0	0	0	0	9.1043E-07	0	0	0	0	0	0	0	0	0
USA	StLouis	USinfTw1	Twin2	USinfTw1.2	0.08	DZ	Male	NA	No (Formula-fed)	595'341	4489518.3	USinfTw1.2.418491	65'748'857	681'991	human-associated habitat	human-associated habitat	feces	United States of America	38.64699, -90.225	Amplicon	pyrosequencing	4489518_3	2.78602E-05	0.000153964	1.46633E-06	1.61296E-05	2.93265E-06	4.39898E-06	1.46633E-05	0.001893026	0.039711017	0	0	0	0	0	0	0	0	0	0	0	0	1.46633E-06	0	0	0	0	0
USA	StLouis	USinfTw10	Twin1	USinfTw10.1	0.42	MZ	Male	NA	No (Formula-fed)	2'051'751	4489519.3	USinfTw10.1.418518	213'368'607	2'240'283	human-associated habitat	human-associated habitat	feces	United States of America	38.64699, -90.225	Amplicon	pyrosequencing	4489519_3	4.86552E-05	0.00014909	1.33913E-06	2.49971E-05	1.78551E-06	5.80291E-06	2.85682E-05	0.0130927	0.029337272	0	0	0	0	0	0	0	0	4.46378E-07	0	0	0	0	4.46378E-07	4.46378E-07	0	0	0
USA	StLouis	USinfTw10	Twin2	USinfTw10.2	0.42	MZ	Male	NA	No (Formula-fed)	1'514'510	4489520.3	USinfTw10.2.418840	175'301'490	1'841'308	human-associated habitat	human-associated habitat	feces	United States of America	38.64699, -90.225	Amplicon	pyrosequencing	4489520_3	2.66118E-05	0.000174878	1.6293E-06	3.42152E-05	2.17239E-06	5.43099E-06	2.98704E-05	0.011527813	0.019414149	0	5.43099E-07	0	0	0	0	0	0	0	0	0	5.43099E-07	0	5.43099E-07	0	0	0	0
USA	StLouis	USinfTw11	Twin1	USinfTw11.1	0.50	MZ	Female	NA	No (Formula-fed)	1'899'900	4489521.3	USinfTw11.1.418800	214'288'938	2'236'217	human-associated habitat	human-associated habitat	feces	United States of America	38.64699, -90.225	Amplicon	pyrosequencing	4489521_3	5.14273E-05	0.170964499	3.13036E-06	0.012484315	4.91913E-06	8.04949E-06	2.14653E-05	0.043051366	0.00765462	0	0	0	0	0	0	0	0	4.47194E-07	0	4.47194E-07	0	0	8.94388E-07	0	4.47194E-07	0	0
USA	StLouis	USinfTw11	Twin2	USinfTw11.2	0.50	MZ	Female	NA	No (Formula-fed)	2'334'266	4489522.3	USinfTw11.2.418340	251'797'220	2'646'743	human-associated habitat	human-associated habitat	feces	United States of America	38.64699, -90.225	Amplicon	pyrosequencing	4489522_3	2.26696E-05	0.000138285	3.77827E-07	0.003699682	3.77827E-06	6.80089E-06	1.77579E-05	0.00390522	0.014733364	0	0	0	0	0	0	3.77827E-07	0	0	0	0	1.13348E-06	3.77827E-07	0	0	0	0	0
USA	StLouis	USinfTw12	Twin1	USinfTw12.1	0.50	DZ	Female	NA	No (Formula-fed)	1'936'824	4489523.3	USinfTw12.1.418649	216'372'464	2'315'105	human-associated habitat	human-associated habitat	feces	United States of America	38.64699, -90.225	Amplicon	pyrosequencing	4489523_3	1.81419E-05	0.000171916	1.29585E-06	3.88754E-05	4.31949E-07	6.47924E-06	2.5485E-05	0.013676802	0.013956705	0	0	0	0	0	0	0	0	4.31949E-07	0	0	0	0	4.31949E-07	8.63898E-07	0	0	0
USA	StLouis	USinfTw12	Twin2	USinfTw12.2	0.50	DZ	Female	NA	No (Formula-fed)	2'551'008	4489524.3	USinfTw12.2.418448	283'750'217	2'921'864	human-associated habitat	human-associated habitat	feces	United States of America	38.64699, -90.225	Amplicon	pyrosequencing	4489524_3	2.08774E-05	0.000147168	2.05351E-06	3.25139E-05	0	1.02676E-05	3.3883E-05	0.011245034	0.016582113	0	0	0	0	3.42252E-07	0	3.42252E-07	0	0	0	3.42252E-07	0	0	1.36901E-06	6.84504E-07	0	0	0
USA	StLouis	USinfTw13	NA	USinfTw13.1	0.58	MZ	Female	NA	No (Formula-fed)	1'665'495	4489525.3	USinfTw13.1.418775	190'321'940	1'965'643	human-associated habitat	human-associated habitat	feces	United States of America	38.64699, -90.225	Amplicon	pyrosequencing	4489525_3	0.088861349	0.107820214	4.06995E-06	2.44197E-05	7.12242E-06	8.13991E-06	5.08744E-06	0.004262768	0.018127577	0	0	0	0	0	0	0	0	1.01749E-06	0	0	0	5.08744E-07	0	0	5.08744E-07	0	0
USA	StLouis	USinfTw13	NA	USinfTw13.2	0.58	MZ	Female	NA	No (Formula-fed)	1'445'277	4489526.3	USinfTw13.2.418343	166'099'873	1'711'273	human-associated habitat	human-associated habitat	feces	United States of America	38.64699, -90.225	Amplicon	pyrosequencing	4489526_3	0.155107035	0.058538256	5.84366E-07	1.86997E-05	1.22717E-05	1.51935E-05	6.42802E-06	0.000925635	0.029712077	0	0	0	0	0	0	0	0	5.84366E-07	0	0	5.84366E-07	0	0	0	0	0	0
USA	StLouis	USinfTw15	Twin1	USinfTw15.1	0.67	unknown	Female	NA	No (Formula-fed)	1'861'769	4489527.3	USinfTw15.1.418587	201'406'268	2'071'171	human-associated habitat	human-associated habitat	feces	United States of America	38.64699, -90.225	Amplicon	pyrosequencing	4489527_3	0.137547831	0.211388124	0.001806765	0.029026534	2.75215E-05	9.22213E-05	4.34551E-06	0.008733985	0.011900411	0	0	0	0	0	4.82834E-07	0	0	9.65668E-07	0	0	4.82834E-07	0	0	4.82834E-07	0	0	0
USA	StLouis	USinfTw15	Twin2	USinfTw15.2	0.67	unknown	Female	NA	No (Formula-fed)	1'719'658	4489528.3	USinfTw15.2.418748	183'138'762	1'903'986	human-associated habitat	human-associated habitat	feces	United States of America	38.64699, -90.225	Amplicon	pyrosequencing	4489528_3	0.055359122	0.131345361	1.05045E-06	0.020952756	1.99585E-05	3.41396E-05	6.30269E-06	0.012192022	0.012954122	0	5.25224E-07	0	0	5.25224E-07	0	0	0	5.25224E-07	0	0	1.57567E-06	0	0	0	0	0	0
USA	StLouis	USinfTw16	Twin1	USinfTw16.1	0.75	MZ	Male	NA	No (Formula-fed)	1'503'385	4489529.3	USinfTw16.1.418781	169'816'742	1'719'822	human-associated habitat	human-associated habitat	feces	United States of America	38.64699, -90.225	Amplicon	pyrosequencing	4489529_3	0.001771753	0.409764468	6.39622E-06	0.001639176	6.97769E-06	2.90737E-06	2.3259E-06	0.004970444	0.000355281	5.81474E-07	0	0	0	0	0	0	0	1.16295E-06	0	0	1.74442E-06	0	1.74442E-06	5.81474E-07	0	0	0
USA	StLouis	USinfTw16	Twin2	USinfTw16.2	0.75	MZ	Male	NA	No (Formula-fed)	1'749'696	4489530.3	USinfTw16.2.418641	196'032'724	1'999'498	human-associated habitat	human-associated habitat	feces	United States of America	38.64699, -90.225	Amplicon	pyrosequencing	4489530_3	0.008558849	0.17897963	1.00027E-06	0.001036785	4.50124E-06	7.00192E-06	0.000246068	0.003900571	0.000747205	0	0	0	0	0	0	0	5.00137E-07	0	0	0	3.50096E-06	5.00137E-07	5.00137E-07	0	0	0	0
USA	StLouis	USinfTw17	Twin1	USinfTw17.1	0.75	DZ	Female	NA	No (Formula-fed)	1'653'278	4489531.3	USinfTw17.1.418390	176'718'451	1'850'613	human-associated habitat	human-associated habitat	feces	United States of America	38.64699, -90.225	Amplicon	pyrosequencing	4489531_3	0.015008703	0.034370064	5.40367E-07	1.94532E-05	7.02478E-06	1.45899E-05	5.40367E-06	0.006180181	0.000594944	0	0	0	0	0	0	0	0	5.40367E-07	0	0	1.08073E-06	0	5.40367E-07	0	0	0	0
USA	StLouis	USinfTw18	Twin1	USinfTw18.1	0.92	DZ	Male	NA	NA	1'775'824	4489532.3	USinfTw18.1.418513	184'628'286	1'910'706	human-associated habitat	human-associated habitat	feces	United States of America	38.64699, -90.225	Amplicon	pyrosequencing	4489532_3	0.008625747	0.209897026	1.04675E-06	1.72714E-05	3.14025E-06	4.71038E-06	0.000311408	0.005356222	0.015676135	0	0	0	0	0	0	0	0	5.23375E-07	0	0	4.187E-06	0	0	0	5.23375E-07	0	0
USA	StLouis	USinfTw18	Twin2	USinfTw18.2	0.92	DZ	Male	NA	NA	1'650'202	4489533.3	USinfTw18.2.418796	174'612'790	1'805'101	human-associated habitat	human-associated habitat	feces	United States of America	38.64699, -90.225	Amplicon	pyrosequencing	4489533_3	0.007586926	0.102591078	0	2.27137E-05	1.66198E-06	3.87795E-06	0.000549006	0.003690697	0.009943055	0	0	0	0	0	0	0	0	1.10798E-06	5.53992E-07	0	5.53992E-07	0	0	0	0	0	0
USA	StLouis	USinfTw19	Twin1	USinfTw19.1	0.42	DZ	Female	NA	Yes	1'553'070	4489535.3	USinfTw19.1.418798	176'012'343	1'810'405	human-associated habitat	human-associated habitat	feces	United States of America	38.64699, -90.225	Amplicon	pyrosequencing	4489535_3	0.000215983	0.002046592	3.97718E-05	0.000519243	3.70099E-05	2.20955E-06	5.30291E-05	0.001456643	1.38097E-05	0	0	0	0	0	0	0	0	0	0	0	0	0	0	0	0	0	0
USA	StLouis	USinfTw19	Twin2	USinfTw19.2	0.42	DZ	Male	NA	Yes	1'106'780	4489536.3	USinfTw19.2.418595	131'950'320	1'351'583	human-associated habitat	human-associated habitat	feces	United States of America	38.64699, -90.225	Amplicon	pyrosequencing	4489536_3	3.40348E-05	0.000136139	0	2.73758E-05	1.47977E-06	1.47977E-06	1.03584E-05	0.000127261	1.62775E-05	0	0	0	0	0	0	0	0	0	0	0	0	0	0	0	0	0	0
USA	StLouis	USinfTw2	Twin1	USinfTw2.1	0.08	MZ	Male	NA	No (Formula-fed)	1'362'328	4489537.3	USinfTw2.1.418478	190'085'501	1'961'751	human-associated habitat	human-associated habitat	feces	United States of America	38.64699, -90.225	Amplicon	pyrosequencing	4489537_3	2.8547E-05	0.000151401	1.52931E-06	2.8547E-05	1.01954E-06	7.64653E-06	7.13676E-06	5.14866E-05	1.47833E-05	0	0	0	0	0	0	0	5.09769E-07	2.54884E-06	0	0	0	0	0	0	0	0	0
USA	StLouis	USinfTw2	Twin2	USinfTw2.2	0.08	MZ	Male	NA	No (Formula-fed)	1'216'558	4489538.3	USinfTw2.2.418678	180'568'086	1'851'788	human-associated habitat	human-associated habitat	feces	United States of America	38.64699, -90.225	Amplicon	pyrosequencing	4489538_3	3.5642E-05	0.00017767	2.70015E-06	2.91616E-05	1.08006E-06	3.24018E-06	1.8361E-05	0.000277576	1.40408E-05	0	0	0	5.4003E-07	0	0	5.4003E-07	0	1.62009E-06	0	0	0	0	0	0	0	0	0
USA	StLouis	USinfTw20	Twin1	USinfTw20.1	0.08	MZ	Male	NA	Yes	1'647'411	4489539.3	USinfTw20.1.418640	171'013'050	1'709'133	human-associated habitat	human-associated habitat	feces	United States of America	38.64699, -90.225	Amplicon	pyrosequencing	4489539_3	2.10639E-05	0.000122288	0	1.98937E-05	0	1.17022E-06	5.26597E-06	2.39894E-05	8.19151E-06	0	0	0	0	0	5.85108E-07	0	0	0	0	0	0	0	0	0	0	0	0
USA	StLouis	USinfTw20	Twin2	USinfTw20.2	0.08	MZ	Male	NA	Yes	1'830'250	4489540.3	USinfTw20.2.418696	191'101'595	1'915'077	human-associated habitat	human-associated habitat	feces	United States of America	38.64699, -90.225	Amplicon	pyrosequencing	4489540_3	1.9843E-05	9.76482E-05	5.22183E-07	1.67099E-05	1.04437E-06	0	6.78838E-06	1.93208E-05	4.17746E-06	0	0	0	0	0	0	0	0	0	0	0	0	0	0	0	0	0	0
USA	StLouis	USinfTw21	Twin1	USinfTw21.1	0.25	DZ	Female	NA	Yes	987'302	4489541.3	USinfTw21.1.418467	124'237'601	1'319'546	human-associated habitat	human-associated habitat	feces	United States of America	38.64699, -90.225	Amplicon	pyrosequencing	4489541_3	2.27421E-05	0.029428264	0	2.27421E-05	2.27421E-06	4.54842E-06	1.51614E-05	1.89517E-05	7.5807E-06	0	0	0	0	0	0	0	0	7.5807E-07	0	0	0	0	0	0	0	0	0
USA	StLouis	USinfTw21	Twin2	USinfTw21.2	0.25	DZ	Female	NA	Yes	1'393'894	4489542.3	USinfTw21.2.418540	143'255'433	1'485'000	human-associated habitat	human-associated habitat	feces	United States of America	38.64699, -90.225	Amplicon	pyrosequencing	4489542_3	1.34681E-05	0.000799335	0	1.21213E-05	0	2.02022E-06	1.95288E-05	1.8182E-05	4.71385E-06	0	0	0	0	0	0	0	0	0	0	0	0	0	0	0	0	0	0
USA	StLouis	USinfTw3	Twin1	USinfTw3.1	0.17	DZ	Female	NA	No (Formula-fed)	1'683'788	4489543.3	USinfTw3.1.418387	178'519'353	1'907'743	human-associated habitat	human-associated habitat	feces	United States of America	38.64699, -90.225	Amplicon	pyrosequencing	4489543_3	0.01446956	0.032979527	0.000241649	3.40719E-05	4.71765E-06	1.46771E-05	1.25804E-05	0.008899063	1.62497E-05	0	0	0	0	0	0	0	0	1.04837E-06	0	0	0	0	5.24183E-07	5.24183E-07	0	0	0
USA	StLouis	USinfTw3	Twin2	USinfTw3.2	0.17	DZ	Female	NA	No (Formula-fed)	1'601'662	4489544.3	USinfTw3.2.418812	169'195'587	1'800'871	human-associated habitat	human-associated habitat	feces	United States of America	38.64699, -90.225	Amplicon	pyrosequencing	4489544_3	0.083181183	0.082650879	6.10822E-06	4.49787E-05	6.10822E-06	3.83152E-05	1.22164E-05	0.012167574	1.22164E-05	0	0	0	0	0	0	0	0	1.11059E-06	0	0	0	0	5.55293E-07	5.55293E-07	0	0	0
USA	StLouis	USinfTw4	Twin1	USinfTw4.1	0.17	MZ	Female	NA	Yes	1'191'470	4489545.3	USinfTw4.1.418637	117'933'172	1'238'267	human-associated habitat	human-associated habitat	feces	United States of America	38.64699, -90.225	Amplicon	pyrosequencing	4489545_3	2.82662E-05	8.72213E-05	0	2.6651E-05	4.03803E-06	2.42282E-06	5.65324E-06	3.95726E-05	1.13065E-05	0	0	0	0	0	0	0	0	0	0	0	0	0	0	0	0	0	0
USA	StLouis	USinfTw4	Twin2	USinfTw4.2	0.17	MZ	Female	NA	Yes	1'563'861	4489546.3	USinfTw4.2.418348	153'914'667	1'616'729	human-associated habitat	human-associated habitat	feces	United States of America	38.64699, -90.225	Amplicon	pyrosequencing	4489546_3	2.59784E-05	7.79353E-05	6.18534E-07	1.36078E-05	1.23707E-06	6.18534E-07	7.42241E-06	2.28858E-05	5.56681E-06	0	0	0	0	0	0	0	0	0	0	0	0	0	0	0	0	0	0
USA	StLouis	USinfTw5	Twin1	USinfTw5.1	0.25	DZ	Male	NA	No (Formula-fed)	1'700'742	4489547.3	USinfTw5.1.418422	182'379'661	1'901'434	human-associated habitat	human-associated habitat	feces	United States of America	38.64699, -90.225	Amplicon	pyrosequencing	4489547_3	2.26147E-05	9.41401E-05	0	1.84073E-05	5.25922E-07	1.57777E-06	9.99253E-06	0.039557783	0.043912947	0	0	0	0	0	0	0	0	5.25922E-07	0	0	0	0	0	0	0	0	0
USA	StLouis	USinfTw5	Twin2	USinfTw5.2	0.25	DZ	Male	NA	No (Formula-fed)	1'461'964	4489548.3	USinfTw5.2.418695	172'155'649	1'790'040	human-associated habitat	human-associated habitat	feces	United States of America	38.64699, -90.225	Amplicon	pyrosequencing	4489548_3	2.7374E-05	0.000110613	0	1.84355E-05	1.67596E-06	1.67596E-06	7.26249E-06	0.000729042	0.045705076	0	0	0	0	0	0	0	0	5.58653E-07	0	0	5.58653E-07	0	0	0	0	0	0
USA	StLouis	USinfTw6	Twin1	USinfTw6.1	0.25	MZ	Female	NA	Yes	1'341'590	4489549.3	USinfTw6.1.418613	134'457'066	1'439'652	human-associated habitat	human-associated habitat	feces	United States of America	38.64699, -90.225	Amplicon	pyrosequencing	4489549_3	3.05637E-05	9.79426E-05	0	2.15335E-05	6.25166E-06	1.38926E-06	1.11141E-05	0.000225754	9.03017E-06	0	0	0	0	0	0	0	0	0	0	0	0	0	0	0	0	0	0
USA	StLouis	USinfTw6	Twin2	USinfTw6.2	0.25	MZ	Female	NA	Yes	1'156'554	4489550.3	USinfTw6.2.418594	118'605'479	1'259'319	human-associated habitat	human-associated habitat	feces	United States of America	38.64699, -90.225	Amplicon	pyrosequencing	4489550_3	4.20863E-05	0.000134994	1.58816E-06	3.09692E-05	5.55857E-06	3.17633E-06	1.34994E-05	0.000388306	6.35265E-06	0	0	0	0	0	0	0	0	0	0	0	0	0	0	0	0	0	0
USA	StLouis	USinfTw7	Twin1	USinfTw7.1	0.33	DZ	Male	NA	No (Formula-fed)	1'825'252	4489551.3	USinfTw7.1.418386	202'157'096	2'081'693	human-associated habitat	human-associated habitat	feces	United States of America	38.64699, -90.225	Amplicon	pyrosequencing	4489551_3	0.025416047	0.025612523	9.60764E-07	1.77741E-05	1.92153E-06	7.20573E-06	7.20573E-06	0.004447376	5.76458E-06	4.80382E-07	0	0	0	0	0	0	0	4.80382E-07	0	0	1.44115E-06	0	0	0	0	0	0
USA	StLouis	USinfTw7	Twin2	USinfTw7.2	0.33	DZ	Female	NA	No (Formula-fed)	1'810'758	4489552.3	USinfTw7.2.418463	188'012'528	1'933'211	human-associated habitat	human-associated habitat	feces	United States of America	38.64699, -90.225	Amplicon	pyrosequencing	4489552_3	0.006667167	0.013027589	2.0691E-06	1.5001E-05	0	3.10365E-06	3.62093E-06	0.00889197	4.13821E-06	0	0	0	0	0	0	0	0	5.17276E-07	0	0	0	0	0	0	0	0	0
USA	StLouis	USinfTw8	Twin1	USinfTw8.1	0.33	DZ	Male	NA	No (Formula-fed)	1'489'289	4489553.3	USinfTw8.1.418366	213'224'080	2'179'725	human-associated habitat	human-associated habitat	feces	United States of America	38.64699, -90.225	Amplicon	pyrosequencing	4489553_3	0.087171271	0.1019523	3.67025E-06	0.125704803	2.38566E-05	1.0552E-05	7.34051E-06	0.005072749	0.000544115	0	0	0	0	0	4.58782E-07	0	0	9.17563E-07	0	4.58782E-07	9.17563E-07	0	0	0	4.58782E-07	0	0
USA	StLouis	USinfTw8	Twin2	USinfTw8.2	0.33	DZ	Male	NA	No (Formula-fed)	1'466'291	4489554.3	USinfTw8.2.418804	155'949'112	1'616'614	human-associated habitat	human-associated habitat	feces	United States of America	38.64699, -90.225	Amplicon	pyrosequencing	4489554_3	0.023203637	0.051176543	1.85575E-06	0.003605716	4.94866E-06	1.05159E-05	5.56724E-06	0.004919584	0.000989732	0	0	0	0	0	0	0	0	0	0	0	6.18582E-07	0	0	0	0	0	0
USA	StLouis	USinfTw9	Twin1	USinfTw9.1	0.42	DZ	Female	NA	No (Formula-fed)	2'301'748	4489555.3	USinfTw9.1.418845	252'106'634	2'649'007	human-associated habitat	human-associated habitat	feces	United States of America	38.64699, -90.225	Amplicon	pyrosequencing	4489555_3	0.127955056	0.019469025	1.39677E-05	0.0067158	9.43761E-06	9.51311E-05	1.58552E-05	0.008110301	0.026681998	0	0	0	0	0	0	7.55008E-07	0	7.55008E-07	3.77504E-07	0	3.77504E-07	0	7.55008E-07	1.13251E-06	7.55008E-07	0	0
USA	StLouis	USinfTw9	Twin2	USinfTw9.2	0.42	DZ	Female	NA	No (Formula-fed)	1'678'046	4489556.3	USinfTw9.2.418769	188'928'148	1'970'636	human-associated habitat	human-associated habitat	feces	United States of America	38.64699, -90.225	Amplicon	pyrosequencing	4489556_3	0.170596859	0.089983807	1.97909E-05	4.16117E-05	6.59698E-06	5.68355E-05	0.0033604	0.004219529	0.001707603	0	0	0	0	5.0746E-07	0	0	0	0	0	0	5.0746E-07	0	5.0746E-07	0	5.0746E-07	0	0
USA	StLouisArea	USygt1	Father	USygt1.F	57	NA	Male	26	NA	1'371'179	4489557.3	USygt1.F.418592	149'313'607	1'501'823	human-associated habitat	human-associated habitat	feces	United States of America	38.64699, -90.225	Amplicon	pyrosequencing	4489557_3	0.01303922	0.056293311	0.000732466	0.029220717	0.000688518	0.003965302	0.000370894	0.030283458	0.005919654	0	0	0	0	0	0	0	0	6.65878E-07	0	0	0	0	6.65878E-07	3.32939E-06	1.99763E-06	0	0
USA	StLouisArea	USygt1	Mother	USygt1.M	54	NA	Female	27	NA	1'343'550	4489559.3	USygt1.M.418373	148'551'808	1'495'145	human-associated habitat	human-associated habitat	feces	United States of America	38.64699, -90.225	Amplicon	pyrosequencing	4489559_3	0.004098021	0.059512598	6.62158E-05	0.012925453	2.00654E-06	6.01962E-06	0.00040599	0.028021981	0.051787425	0	0	0	0	0	0	0	6.68846E-07	0	0	0	0	6.68846E-07	0	2.00654E-06	6.68846E-07	0	0
USA	StLouisArea	USygt1	Twin1	USygt1.T1	14	MZ	Female	18.5	NA	1'590'096	4489560.3	USygt1.T1.418417	173'375'727	1'733'630	human-associated habitat	human-associated habitat	feces	United States of America	38.64699, -90.225	Amplicon	pyrosequencing	4489560_3	0.016687404	0.306326839	0.003759266	0.040222476	0.001201558	0.025042931	0.000708936	0.027938668	0.002011441	0	0	0	0	1.15368E-06	5.7684E-07	0	1.15368E-06	0	0	0	5.7684E-07	0	0	1.15368E-06	0	0	0
USA	StLouisArea	USygt1	Twin2	USygt1.T2	14	MZ	Female	18.5	NA	1'375'973	4489561.3	USygt1.T2.418785	148'686'077	1'510'121	human-associated habitat	human-associated habitat	feces	United States of America	38.64699, -90.225	Amplicon	pyrosequencing	4489561_3	0.018451365	0.156607804	0.001514491	0.011574237	0.000410575	2.64887E-05	0.000625133	0.028257481	0.005504351	0	0	0	0	0	0	0	0	0	6.62217E-07	0	0	0	0	1.98665E-06	0	0	0
USA	StLouisArea	USygt10	Mother	USygt10.M	46	NA	Female	45	NA	2'152'623	4489562.3	USygt10.M.418687	226'117'467	2'310'869	human-associated habitat	human-associated habitat	feces	United States of America	38.64699, -90.225	Amplicon	pyrosequencing	4489562_3	0.016213054	0.085719825	3.46192E-05	0.001776832	1.12513E-05	0.00148906	1.99061E-05	0.005336555	0.001393857	0	0	0	0	0	0	0	0	4.3274E-07	0	0	0	0	0	0	0	0	0
USA	StLouisArea	USygt10	Twin1	USygt10.T1	16	DZ	Female	26	NA	2'251'106	4489563.3	USygt10.T1.418683	244'873'362	2'467'085	human-associated habitat	human-associated habitat	feces	United States of America	38.64699, -90.225	Amplicon	pyrosequencing	4489563_3	0.02371062	0.249127902	6.89085E-06	0.060191209	3.24276E-06	3.36436E-05	0.000257394	0.011780524	0.00101255	0	0	0	0	8.10689E-07	0	0	0	0	0	0	0	0	0	0	1.21603E-06	0	0
USA	StLouisArea	USygt10	Twin2	USygt10.T2	16	DZ	Male	25	NA	1'979'459	4489564.3	USygt10.T2.418815	206'810'858	2'092'981	human-associated habitat	human-associated habitat	feces	United States of America	38.64699, -90.225	Amplicon	pyrosequencing	4489564_3	0.017742856	0.221954127	8.64806E-05	0.015771481	7.1669E-06	4.3957E-05	0.000629254	0.017275097	0.000453904	0	0	0	0	0	4.77793E-07	0	0	0	0	0	0	0	0	4.77793E-07	4.77793E-07	0	0
USA	StLouisArea	USygt11	Father	USygt11.F	43	NA	Male	33	NA	3'389'825	4489565.3	USygt11.F.418661	360'643'121	3'653'256	human-associated habitat	human-associated habitat	feces	United States of America	38.64699, -90.225	Amplicon	pyrosequencing	4489565_3	0.009179091	0.019611606	0.000281671	0.01317094	0.000395544	0.001631175	0.000108398	0.022461441	0.015848323	0	0	0	0	2.73733E-07	0	0	2.73733E-07	0	0	0	0	0	5.47466E-07	5.47466E-07	0	0	0
USA	StLouisArea	USygt11	Mother	USygt11.M	46	NA	Female	21	NA	2'777'855	4489566.3	USygt11.M.418479	307'425'619	3'108'525	human-associated habitat	human-associated habitat	feces	United States of America	38.64699, -90.225	Amplicon	pyrosequencing	4489566_3	0.029700661	0.069828595	0.004001952	0.024771569	0.001876156	0.003039425	0.000163745	0.021266965	0.005168116	0	0	0	0	3.217E-07	0	0	0	0	0	0	0	0	0	1.6085E-06	0	0	0
USA	StLouisArea	USygt11	Twin1	USygt11.T1	13	DZ	Female	20	NA	2'261'707	4489567.3	USygt11.T1.418632	236'236'126	2'382'176	human-associated habitat	human-associated habitat	feces	United States of America	38.64699, -90.225	Amplicon	pyrosequencing	4489567_3	0.008780764	0.034593279	0.000217032	0.007939083	0.000167497	2.72864E-05	2.77062E-05	0.020422402	0.005592453	0	0	0	0	0	0	0	4.19791E-07	0	0	0	0	0	0	0	0	0	0
USA	StLouisArea	USygt11	Twin2	USygt11.T2	13	DZ	Female	21	NA	2'396'153	4489568.3	USygt11.T2.418503	265'149'905	2'661'777	human-associated habitat	human-associated habitat	feces	United States of America	38.64699, -90.225	Amplicon	pyrosequencing	4489568_3	0.024084721	0.106654735	0.003157346	0.045291237	8.641E-06	0.019376503	0.000146897	0.015478285	0.000175074	0	0	0	0	0	0	0	0	0	0	0	0	0	0	1.12709E-06	0	0	0
USA	StLouisArea	USygt12	Father	USygt12.F	45	NA	Male	26	NA	659'141	4489570.3	USygt12.F.418502	69'038'620	696'570	human-associated habitat	human-associated habitat	feces	United States of America	38.64699, -90.225	Amplicon	pyrosequencing	4489570_3	0.016341643	0.191366479	0.000559891	0.008556285	0.000750828	0.00215917	0.000110543	0.044659213	0.000241184	0	0	0	0	0	0	0	0	0	0	0	0	0	0	0	0	0	0
USA	StLouisArea	USygt12	Mother	USygt12.M	43	NA	Female	31	NA	1'527'162	4489571.3	USygt12.M.418543	168'273'282	1'689'842	human-associated habitat	human-associated habitat	feces	United States of America	38.64699, -90.225	Amplicon	pyrosequencing	4489571_3	0.029780342	0.215490417	0.006741011	0.046342598	0.00435553	0.015876379	0.001345717	0.012681929	0.001596633	0	5.91784E-07	0	0	0	0	0	0	0	0	0	5.91784E-07	5.91784E-07	0	2.36714E-06	0	0	0
USA	StLouisArea	USygt12	Twin1	USygt12.T1	13	DZ	Male	23	NA	3'193'957	4489573.3	USygt12.T1.418615	339'354'306	3'433'938	human-associated habitat	human-associated habitat	feces	United States of America	38.64699, -90.225	Amplicon	pyrosequencing	4489573_3	0.005640492	0.104252283	0.00087684	0.016211793	0.000990122	0.005012639	0.00023064	0.02201915	0.000315674	0	0	0	0	8.73637E-07	0	0	2.91212E-07	0	0	0	0	2.91212E-07	0	2.91212E-07	5.82425E-07	0	0
USA	StLouisArea	USygt12	Twin2	USygt12.T2	13	DZ	Male	18.5	NA	1'976'064	4489574.3	USygt12.T2.418790	208'342'970	2'095'898	human-associated habitat	human-associated habitat	feces	United States of America	38.64699, -90.225	Amplicon	pyrosequencing	4489574_3	0.022840135	0.065909082	0.001008172	0.028212124	0.001483869	0.003644307	0.000286754	0.011472075	0.0003755	0	0	0	0	0	0	4.77128E-07	0	0	0	4.77128E-07	0	0	0	4.77128E-07	0	0	0
USA	StLouisArea	USygt13	Father	USygt13.F	48	NA	Male	31	NA	1'425'153	4489575.3	USygt13.F.418411	151'903'879	1'517'627	human-associated habitat	human-associated habitat	feces	United States of America	38.64699, -90.225	Amplicon	pyrosequencing	4489575_3	0.01419738	0.199440697	0.000666182	0.02279712	0.001369923	0.004804943	0.000181207	0.011802815	3.36056E-05	0	0	0	0	0	6.58933E-07	0	0	0	0	0	1.31787E-06	6.58933E-07	0	1.9768E-06	0	0	0
USA	StLouisArea	USygt13	Mother	USygt13.M	47	NA	Female	23	NA	2'459'778	4489576.3	USygt13.M.418644	270'581'284	2'747'007	human-associated habitat	human-associated habitat	feces	United States of America	38.64699, -90.225	Amplicon	pyrosequencing	4489576_3	0.008336504	0.073182488	0.001172935	0.016290766	5.09655E-06	0.006538149	0.000145252	0.026613104	0.008383829	0	0	0	0	7.28079E-07	0	3.64039E-07	0	0	3.64039E-07	0	0	0	3.64039E-07	0	3.64039E-07	0	0
USA	StLouisArea	USygt13	Twin1	USygt13.T1	14	DZ	Male	20	NA	1'381'086	4489577.3	USygt13.T1.418495	157'689'418	1'579'042	human-associated habitat	human-associated habitat	feces	United States of America	38.64699, -90.225	Amplicon	pyrosequencing	4489577_3	0.000530734	0.084592614	0.000346434	0.060206062	2.53334E-06	0.009009819	0.000217867	0.01258816	0.002474439	0	0	0	0	0	6.33335E-07	0	0	0	0	0	1.26667E-06	0	0	0	0	0	0
USA	StLouisArea	USygt13	Twin2	USygt13.T2	14	DZ	Male	19	NA	1'498'265	4489578.3	USygt13.T2.418745	163'049'734	1'632'566	human-associated habitat	human-associated habitat	feces	United States of America	38.64699, -90.225	Amplicon	pyrosequencing	4489578_3	0.001436422	0.059131568	2.14391E-05	0.043626178	6.12547E-07	3.67528E-06	0.000434908	0.01210147	0.002253559	6.12547E-07	0	0	0	6.12547E-07	6.12547E-07	0	0	0	0	0	0	0	0	1.22509E-06	0	0	0
USA	StLouisArea	USygt14	Father	USygt14.F	51	NA	Male	23	NA	2'492'920	4489580.3	USygt14.F.418375	273'625'560	2'761'651	human-associated habitat	human-associated habitat	feces	United States of America	38.64699, -90.225	Amplicon	pyrosequencing	4489580_3	0.011485733	0.064527086	0.000654693	0.040885718	0.005867975	0.02211363	0.000630794	0.027456185	0.049788528	0	0	0	0	3.62109E-07	3.62109E-07	0	3.62109E-07	0	0	0	0	3.62109E-07	3.62109E-07	0	3.62109E-07	0	0
USA	StLouisArea	USygt14	Mother	USygt14.M	49	NA	Female	22	NA	1'463'433	4489581.3	USygt14.M.418857	175'482'462	1'754'089	human-associated habitat	human-associated habitat	feces	United States of America	38.64699, -90.225	Amplicon	pyrosequencing	4489581_3	0.012676334	0.177041668	0.001312957	0.049815399	0.001137364	0.018921859	0.000288474	0.003810027	0.003027269	0	0	0	0	5.70107E-07	0	0	5.70107E-07	0	0	0	0	0	0	0	0	0	0
USA	StLouisArea	USygt14	Twin1	USygt14.T1	14	DZ	Female	19	NA	1'426'880	4489583.3	USygt14.T1.418853	157'219'221	1'602'196	human-associated habitat	human-associated habitat	feces	United States of America	38.64699, -90.225	Amplicon	pyrosequencing	4489583_3	0.029808378	0.172137486	0.000591699	0.043778208	0.000999272	0.00929616	0.000166649	0.011508788	0.000835743	0	0	0	0	6.24155E-07	0	6.24155E-07	0	0	0	0	0	0	0	1.24831E-06	0	0	0
USA	StLouisArea	USygt14	Twin2	USygt14.T2	14	DZ	Male	NA	NA	2'503'608	4489584.3	USygt14.T2.418813	265'339'028	2'695'293	human-associated habitat	human-associated habitat	feces	United States of America	38.64699, -90.225	Amplicon	pyrosequencing	4489584_3	0.006137792	0.143703282	0.000826634	0.016925212	7.79143E-06	0.005695164	0.000482327	0.01710256	0.000326127	0	0	0	0	5.19429E-06	0	0	3.7102E-07	0	0	3.7102E-07	0	0	0	1.8551E-06	0	0	0
USA	StLouisArea	USygt15	Father	USygt15.F	48	NA	Male	29	NA	3'030'837	4489585.3	USygt15.F.418688	347'800'610	3'511'638	human-associated habitat	human-associated habitat	feces	United States of America	38.64699, -90.225	Amplicon	pyrosequencing	4489585_3	3.2179E-05	0.177481522	0.002129511	0.03431935	7.11925E-06	0.003011443	0.000484394	0.019620943	0.000770018	0	0	0	0	0	0	2.8477E-07	2.8477E-07	0	0	0	0	0	2.8477E-07	2.8477E-07	2.8477E-07	0	0
USA	StLouisArea	USygt15	Mother	USygt15.M	49	NA	Female	29	NA	2'169'139	4489587.3	USygt15.M.418634	235'826'932	2'375'694	human-associated habitat	human-associated habitat	feces	United States of America	38.64699, -90.225	Amplicon	pyrosequencing	4489587_3	0.014480907	0.208451896	0.000666336	0.036237204	0.00073158	9.72353E-05	0.000378418	0.014815548	0.014213615	0	0	0	0	4.20932E-07	0	0	0	0	0	0	0	0	0	1.2628E-06	4.20932E-07	0	0
USA	StLouisArea	USygt15	Twin1	USygt15.T1	16	DZ	Female	21	NA	1'317'083	4489588.3	USygt15.T1.418779	138'576'707	1'399'440	human-associated habitat	human-associated habitat	feces	United States of America	38.64699, -90.225	Amplicon	pyrosequencing	4489588_3	3.64435E-05	0.235862081	3.57289E-06	0.027288292	0	0.001178339	0.001235505	0.036561367	0.000705288	0	0	0	0	0	0	0	0	0	0	0	0	0	0	7.14578E-07	0	0	0
USA	StLouisArea	USygt15	Twin2	USygt15.T2	16	DZ	Male	22	NA	2'961'389	4489589.3	USygt15.T2.418859	315'176'277	3'178'922	human-associated habitat	human-associated habitat	feces	United States of America	38.64699, -90.225	Amplicon	pyrosequencing	4489589_3	0.034132962	0.128045873	0.001379411	0.01961564	3.46033E-06	0.000470919	9.37434E-05	0.011373774	0.00078109	0	0	0	0	2.83118E-06	0	0	6.2915E-07	0	0	0	0	0	0	0	3.14575E-07	0	0
USA	StLouisArea	USygt16	Brother1	USygt16.B1	11	NA	Male	16.5	NA	2'546'909	4489590.3	USygt16.B1.418368	286'837'884	2'883'956	human-associated habitat	human-associated habitat	feces	United States of America	38.64699, -90.225	Amplicon	pyrosequencing	4489590_3	0.014265979	0.153941643	0.001849563	0.064582492	4.161E-06	0.016756683	0.000322824	0.013714647	0.001122776	0	0	0	0	0	6.935E-07	0	3.4675E-07	0	0	3.4675E-07	0	0	0	0	6.935E-07	0	0
USA	StLouisArea	USygt16	Father	USygt16.F	46	NA	Male	31	NA	2'220'865	4489591.3	USygt16.F.418383	237'937'468	2'401'410	human-associated habitat	human-associated habitat	feces	United States of America	38.64699, -90.225	Amplicon	pyrosequencing	4489591_3	0.01877554	0.077302988	0.001128107	0.011334784	9.32801E-05	0.004880549	0.001890172	0.03423797	0.000476395	0	0	0	0	4.16429E-07	4.16429E-07	0	0	0	0	0	0	0	4.16429E-07	4.16429E-07	0	0	0
USA	StLouisArea	USygt16	Mother	USygt16.M	42	NA	Female	30	NA	2'682'529	4489592.3	USygt16.M.418462	286'523'203	2'880'955	human-associated habitat	human-associated habitat	feces	United States of America	38.64699, -90.225	Amplicon	pyrosequencing	4489592_3	0.015234995	0.23060446	0.002021567	0.015570997	2.77688E-06	0.001332554	0.000405771	0.009785025	7.63642E-05	0	0	0	0	0	0	3.4711E-07	0	0	0	0	0	0	0	3.4711E-07	0	0	0
USA	StLouisArea	USygt16	Twin1	USygt16.T1	13	DZ	Male	18.5	NA	2'497'721	4489593.3	USygt16.T1.418527	304'171'425	3'072'946	human-associated habitat	human-associated habitat	feces	United States of America	38.64699, -90.225	Amplicon	pyrosequencing	4489593_3	0.015622005	0.132015299	0.002537335	0.102882643	1.69221E-05	0.037076594	0.006453819	0.0080292	0.001639814	0	0	0	0	1.62712E-06	3.25425E-07	6.50849E-07	0	0	0	0	0	0	0	3.25425E-07	6.50849E-07	0	0
USA	StLouisArea	USygt16	Twin2	USygt16.T2	13	DZ	Male	18.5	NA	1'976'428	4489594.3	USygt16.T2.418435	224'608'758	2'288'628	human-associated habitat	human-associated habitat	feces	United States of America	38.64699, -90.225	Amplicon	pyrosequencing	4489594_3	0.035484154	0.181685389	0.002770254	0.089690243	1.7041E-05	0.004057504	0.000306301	0.003573365	0.002605087	0	0	0	0	3.93254E-06	0	4.36949E-07	0	0	0	0	0	0	0	0	0	0	0
USA	StLouisArea	USygt17	Mother	USygt17.M	43	NA	Female	27	NA	2'436'430	4489595.3	USygt17.M.418444	271'427'609	2'741'783	human-associated habitat	human-associated habitat	feces	United States of America	38.64699, -90.225	Amplicon	pyrosequencing	4489595_3	1.42245E-05	0.167658671	4.74149E-06	0.036561618	2.91784E-06	0.006842697	0.000856386	0.015785145	0.006137675	0	0	0	0	0	0	3.6473E-07	0	0	0	3.6473E-07	0	0	0	3.6473E-07	0	0	0
USA	StLouisArea	USygt17	Twin1	USygt17.T1	14	DZ	Male	18.5	NA	1'896'146	4489596.3	USygt17.T1.418600	207'863'831	2'102'699	human-associated habitat	human-associated habitat	feces	United States of America	38.64699, -90.225	Amplicon	pyrosequencing	4489596_3	0.008336377	0.077859138	4.28043E-06	0.015993117	9.03647E-06	1.18901E-05	0.001345958	0.018185173	0.002222971	0	0	0	0	0	4.75603E-07	0	0	0	0	0	0	1.90241E-06	0	4.75603E-07	0	0	0
USA	StLouisArea	USygt17	Twin2	USygt17.T2	14	DZ	Male	19	NA	2'181'642	4489597.3	USygt17.T2.418720	250'885'314	2'519'718	human-associated habitat	human-associated habitat	feces	United States of America	38.64699, -90.225	Amplicon	pyrosequencing	4489597_3	2.81781E-05	0.279267799	6.34999E-06	0.030542261	3.96874E-06	7.93749E-06	0.001003695	0.013574691	0.000929083	0	0	0	0	0	0	0	0	3.96874E-07	0	0	0	0	0	0	0	0	0
USA	StLouisArea	USygt18	Mother	USygt18.M	50	NA	Female	29	NA	2'514'697	4489598.3	USygt18.M.418867	275'867'405	2'784'423	human-associated habitat	human-associated habitat	feces	United States of America	38.64699, -90.225	Amplicon	pyrosequencing	4489598_3	0.013064602	0.129596242	0.00092803	0.025611677	0.001881558	0.018679109	0.000535485	0.014387332	0.000687762	0	0	0	0	3.59145E-07	7.18289E-07	0	0	0	0	0	0	0	7.18289E-07	0	0	0	0
USA	StLouisArea	USygt18	Twin1	USygt18.T1	15	DZ	Female	18.5	NA	2'155'528	4489599.3	USygt18.T1.418786	230'894'563	2'345'154	human-associated habitat	human-associated habitat	feces	United States of America	38.64699, -90.225	Amplicon	pyrosequencing	4489599_3	0.0024408	0.083208074	0.001321887	0.01087401	3.83774E-06	1.32189E-05	0.000876283	0.025018624	0.00332092	0	0	0	0	0	4.26415E-07	0	0	0	0	0	0	0	0	2.13208E-06	4.26415E-07	0	0
USA	StLouisArea	USygt18	Twin2	USygt18.T2	15	DZ	Male	17	NA	1'936'587	4489600.3	USygt18.T2.418629	206'892'071	2'072'259	human-associated habitat	human-associated habitat	feces	United States of America	38.64699, -90.225	Amplicon	pyrosequencing	4489600_3	1.64074E-05	0.451716267	3.86058E-06	0.006227591	1.44772E-06	7.23858E-06	4.34315E-06	0.031475753	0.002438436	0	0	0	0	0	0	4.82572E-07	0	0	0	0	0	0	0	0	0	0	0
USA	StLouisArea	USygt19	Brother1	USygt19.B1	9	NA	Male	13.5	NA	2'106'111	4489601.3	USygt19.B1.418817	247'014'987	2'547'531	human-associated habitat	human-associated habitat	feces	United States of America	38.64699, -90.225	Amplicon	pyrosequencing	4489601_3	0.008230648	0.158916241	0.002049124	0.077823532	9.02871E-06	0.003281346	3.88627E-05	0.0031573	0.00134881	0	0	0	0	0	0	3.92552E-07	0	0	0	0	2.35531E-06	0	0	7.85105E-07	6.67339E-06	0	0
USA	StLouisArea	USygt19	Mother	USygt19.M	43	NA	Female	23	NA	1'971'539	4489602.3	USygt19.M.418397	233'794'831	2'350'806	human-associated habitat	human-associated habitat	feces	United States of America	38.64699, -90.225	Amplicon	pyrosequencing	4489602_3	0.042401957	0.098904717	0.001922818	0.030362651	9.35885E-06	0.003446608	0.002647277	0.013146627	0.000175691	0	0	0	0	0	4.25402E-07	0	0	4.25402E-07	0	0	4.25402E-07	0	8.50804E-07	1.27621E-06	4.25402E-07	0	0
USA	StLouisArea	USygt19	Twin1	USygt19.T1	14	DZ	Male	18.5	NA	2'373'753	4489603.3	USygt19.T1.418385	249'754'110	2'533'953	human-associated habitat	human-associated habitat	feces	United States of America	38.64699, -90.225	Amplicon	pyrosequencing	4489603_3	0.010961702	0.093323646	0.000987011	0.016947701	3.15717E-06	0.000193377	0.000141283	0.025182001	9.43205E-05	0	0	0	0	0	3.94647E-07	0	0	0	0	0	0	3.94647E-07	0	0	7.89293E-07	0	0
USA	StLouisArea	USygt19	Twin2	USygt19.T2	14	DZ	Male	18.5	NA	2'224'664	4489604.3	USygt19.T2.418432	241'473'648	2'429'155	human-associated habitat	human-associated habitat	feces	United States of America	38.64699, -90.225	Amplicon	pyrosequencing	4489604_3	0.010059701	0.055908407	0.002691946	0.028564924	3.70508E-06	0.000600223	0.000286526	0.016722257	6.2163E-05	0	0	0	0	4.11675E-06	0	8.23351E-07	0	8.23351E-07	0	0	0	2.05838E-06	0	4.11675E-07	4.11675E-07	0	0
USA	StLouisArea	USygt2	Mother	USygt2.M	30	NA	Female	NA	NA	660'660	4489605.3	USygt2.M.418457	84'483'594	842'989	human-associated habitat	human-associated habitat	feces	United States of America	38.64699, -90.225	Amplicon	pyrosequencing	4489605_3	0.035794868	0.161882392	0.011431012	0.145898431	2.37256E-06	0.002783017	0.000588396	0.013845095	0.005050002	0	1.18628E-06	0	0	0	1.18628E-06	0	0	0	0	0	0	0	1.18628E-06	1.18628E-06	0	0	0
USA	StLouisArea	USygt20	Father	USygt20.F	49	NA	Male	26	NA	2'576'224	4489606.3	USygt20.F.418339	277'263'954	2'802'877	human-associated habitat	human-associated habitat	feces	United States of America	38.64699, -90.225	Amplicon	pyrosequencing	4489606_3	0.009989097	0.082441981	2.71152E-05	0.023544199	0.000824873	8.20592E-05	0.000724261	0.027308931	0.000494496	0	0	0	0	7.13558E-07	3.56779E-07	0	3.56779E-07	0	0	0	3.56779E-07	0	1.07034E-06	2.49745E-06	3.56779E-07	0	0
USA	StLouisArea	USygt20	Mother	USygt20.M	43	NA	Female	23	NA	2'082'253	4489607.3	USygt20.M.418572	232'535'413	2'368'674	human-associated habitat	human-associated habitat	feces	United States of America	38.64699, -90.225	Amplicon	pyrosequencing	4489607_3	0.019624739	0.102228153	1.35098E-05	0.0327276	3.79964E-06	2.78641E-05	0.000830433	0.005063659	0.009603389	0	0	0	0	0	0	8.44365E-07	0	0	0	0	0	0	0	0	4.22183E-07	0	0
USA	StLouisArea	USygt20	Twin1	USygt20.T1	14	DZ	Male	NA	NA	2'436'547	4489608.3	USygt20.T1.418564	259'278'342	2'603'921	human-associated habitat	human-associated habitat	feces	United States of America	38.64699, -90.225	Amplicon	pyrosequencing	4489608_3	0.009610621	0.162248021	0.000743119	0.020923695	0.001010795	0.003394537	0.000306081	0.009001532	0.000643268	0	0	0	0	2.30424E-06	0	0	0	0	0	0	0	0	0	0	0	0	0
USA	StLouisArea	USygt20	Twin2	USygt20.T2	14	DZ	Male	NA	NA	2'262'779	4489609.3	USygt20.T2.418500	244'120'785	2'463'588	human-associated habitat	human-associated habitat	feces	United States of America	38.64699, -90.225	Amplicon	pyrosequencing	4489609_3	3.04438E-05	0.223068333	0.001865188	0.020946931	0.002392474	9.742E-06	0.000266281	0.017657787	0.000269123	0	0	0	0	8.11834E-07	0	0	0	0	0	0	0	3.65325E-06	0	0	0	0	0
USA	StLouisArea	USygt21	Brother1	USygt21.B1	3	NA	Male	23	NA	2'245'016	4489610.3	USygt21.B1.418713	241'832'556	2'435'347	human-associated habitat	human-associated habitat	feces	United States of America	38.64699, -90.225	Amplicon	pyrosequencing	4489610_3	2.87437E-05	0.201951615	3.69562E-06	0.014204727	3.28499E-06	6.56999E-06	4.92749E-06	0.00227568	0.011552505	0	0	0	0	4.10624E-07	4.10624E-07	0	0	0	0	0	0	0	0	0	0	0	0
USA	StLouisArea	USygt21	Father	USygt21.F	41	NA	Male	27	NA	903'508	4489611.3	USygt21.F.418579	94'165'334	953'863	human-associated habitat	human-associated habitat	feces	United States of America	38.64699, -90.225	Amplicon	pyrosequencing	4489611_3	0.017212368	0.458226617	1.46774E-05	0.006848044	2.51612E-05	2.7258E-05	0.002792895	0.007050382	0.002498299	0	0	0	0	0	0	0	0	0	0	0	0	0	0	0	0	0	0
USA	StLouisArea	USygt21	Mother	USygt21.M	39	NA	Female	24	NA	2'739'005	4489612.3	USygt21.M.418797	302'501'127	3'047'475	human-associated habitat	human-associated habitat	feces	United States of America	38.64699, -90.225	Amplicon	pyrosequencing	4489612_3	0.003055031	0.264926666	0.007815105	0.04160421	5.57847E-06	0.002212355	0.000524704	0.014212294	0.001372303	0	0	0	0	0	0	0	0	0	0	0	0	0	0	0	0	0	0
USA	StLouisArea	USygt21	Twin1	USygt21.T1	15	DZ	Male	19	NA	2'559'228	4489613.3	USygt21.T1.418559	273'249'925	2'778'113	human-associated habitat	human-associated habitat	feces	United States of America	38.64699, -90.225	Amplicon	pyrosequencing	4489613_3	0.008726894	0.052687487	0.000307407	0.008182633	4.67949E-06	0.000695445	0.000864266	0.029090605	0.00129406	0	0	0	0	3.59961E-07	0	0	0	0	0	0	0	0	0	3.95957E-06	0	0	0
USA	StLouisArea	USygt21	Twin2	USygt21.T2	15	DZ	Male	19	NA	2'250'579	4489614.3	USygt21.T2.418484	270'021'767	2'700'199	human-associated habitat	human-associated habitat	feces	United States of America	38.64699, -90.225	Amplicon	pyrosequencing	4489614_3	0.034840222	0.295233422	0.001332516	0.070221154	3.70349E-06	0.001763232	0.000713292	0.013584776	0.000523303	0	0	0	0	0	0	0	0	0	0	0	3.70349E-07	7.40698E-07	0	1.11105E-06	3.70349E-07	0	0
USA	StLouisArea	USygt22	Father	USygt22.F	50	NA	Male	38	NA	2'611'698	4489615.3	USygt22.F.418477	278'611'083	2'799'602	human-associated habitat	human-associated habitat	feces	United States of America	38.64699, -90.225	Amplicon	pyrosequencing	4489615_3	0.024777902	0.111792212	0.0007987	0.003950991	0.004965082	0.002189637	0.000366845	0.024249603	0.005680197	0	0	0	0	0	3.572E-07	0	0	0	0	0	0	0	0	0	3.572E-07	0	0
USA	StLouisArea	USygt22	Mother	USygt22.M	50	NA	Female	45	NA	1'341'624	4489616.3	USygt22.M.418388	153'160'280	1'535'794	human-associated habitat	human-associated habitat	feces	United States of America	38.64699, -90.225	Amplicon	pyrosequencing	4489616_3	0.041346062	0.12676646	0.001681242	0.009076886	0.000244828	5.33934E-05	0.0002572	0.01342715	0.000153669	0	0	0	0	0	6.5114E-07	0	1.30228E-06	0	0	6.5114E-07	0	0	0	1.30228E-06	0	0	0
USA	StLouisArea	USygt22	Twin1	USygt22.T1	15	DZ	Male	36	NA	2'728'894	4489617.3	USygt22.T1.418770	293'017'674	2'962'675	human-associated habitat	human-associated habitat	feces	United States of America	38.64699, -90.225	Amplicon	pyrosequencing	4489617_3	0.01038805	0.085746304	0.002657769	0.032660453	0.003592073	0.001479426	0.0010143	0.012325177	0.00013299	0	0	0	0	3.71291E-06	6.75075E-07	3.37537E-07	3.37537E-07	0	0	0	3.37537E-07	0	1.35015E-06	6.75075E-07	0	0	0
USA	StLouisArea	USygt22	Twin2	USygt22.T2	15	DZ	Male	28	NA	1'109'757	4489618.3	USygt22.T2.418493	129'631'763	1'310'994	human-associated habitat	human-associated habitat	feces	United States of America	38.64699, -90.225	Amplicon	pyrosequencing	4489618_3	0.010282612	0.040073199	0.120476662	0.025171803	0.005147408	0.005293104	0.000175445	0.003714098	0.002993247	0	0	0	0	0	0	0	0	0	0	7.62805E-07	1.52561E-06	0	0	7.62805E-07	0	0	7.62805E-07
USA	StLouisArea	USygt23	Father	USygt23.F	50	NA	Male	28	NA	2'727'236	4489619.3	USygt23.F.418490	297'564'645	3'037'827	human-associated habitat	human-associated habitat	feces	United States of America	38.64699, -90.225	Amplicon	pyrosequencing	4489619_3	0.024439028	0.207716427	0.001313448	0.022445812	0.001067547	0.010991818	0.000263019	0.014048631	0.007208823	0	0	0	0	0	0	3.29185E-07	0	0	0	0	0	0	0	0	0	0	0
USA	StLouisArea	USygt23	Mother	USygt23.M	49	NA	Female	23	NA	1'683'330	4489620.3	USygt23.M.418612	180'006'856	1'809'615	human-associated habitat	human-associated habitat	feces	United States of America	38.64699, -90.225	Amplicon	pyrosequencing	4489620_3	0.011052307	0.079560582	0.000865948	0.022285319	0	0.008063763	0.002804523	0.030415948	0.009877999	0	0	0	0	5.52615E-07	0	0	0	5.52615E-07	0	0	0	0	5.52615E-07	0	0	0	0
USA	StLouisArea	USygt23	Twin1	USygt23.T1	14	DZ	Male	21	NA	2'465'557	4489621.3	USygt23.T1.418854	272'312'804	2'735'554	human-associated habitat	human-associated habitat	feces	United States of America	38.64699, -90.225	Amplicon	pyrosequencing	4489621_3	0.035740867	0.077350811	0.001477596	0.012277721	4.38673E-06	0.002185687	0.002972374	0.017911376	0.002950806	0	0	0	0	3.29005E-06	0	0	0	0	0	0	0	3.65561E-07	0	7.31121E-07	0	0	0
USA	StLouisArea	USygt23	Twin2	USygt23.T2	14	DZ	Male	21	NA	1'179'383	4489622.3	USygt23.T2.418458	123'045'034	1'250'675	human-associated habitat	human-associated habitat	feces	United States of America	38.64699, -90.225	Amplicon	pyrosequencing	4489622_3	0.002125285	0.029502117	0.000106344	0.004120238	7.9958E-07	0.001328103	0.000117538	0.043326862	0.000321431	0	0	0	0	0	0	7.9958E-07	7.9958E-07	0	7.9958E-07	0	0	0	0	0	0	0	0
USA	StLouisArea	USygt24	Mother	USygt24.M	43	NA	Female	34	NA	1'052'688	4489623.3	USygt24.M.418730	113'600'092	1'141'542	human-associated habitat	human-associated habitat	feces	United States of America	38.64699, -90.225	Amplicon	pyrosequencing	4489623_3	2.7157E-05	0.324896256	1.75207E-06	0.014814601	1.75207E-06	2.97851E-05	0.001532182	0.018949478	0.000681554	0	0	0	0	0	0	0	0	0	0	0	0	0	0	0	8.76033E-07	0	0
USA	StLouisArea	USygt24	Twin1	USygt24.T1	14	MZ	Female	17	NA	1'618'968	4489624.3	USygt24.T1.418841	183'822'066	1'838'259	human-associated habitat	human-associated habitat	feces	United States of America	38.64699, -90.225	Amplicon	pyrosequencing	4489624_3	0.092585893	0.296662197	0.001992183	0.033981346	6.52818E-06	0.000202374	0.000921561	0.013080838	0.043079995	0	0	0	0	0	5.44015E-07	0	0	0	0	5.44015E-07	0	0	0	0	5.44015E-07	0	0
USA	StLouisArea	USygt24	Twin2	USygt24.T2	14	MZ	Female	17	NA	1'437'643	4489625.3	USygt24.T2.418363	152'829'226	1'548'943	human-associated habitat	human-associated habitat	feces	United States of America	38.64699, -90.225	Amplicon	pyrosequencing	4489625_3	0.013141381	0.129462775	0.000748907	0.015481715	5.81049E-06	0.000202721	0.000403506	0.024708766	0.004745875	0	0	0	0	0	0	0	1.93683E-06	0	0	0	0	1.29122E-06	0	1.93683E-06	6.45609E-07	0	0
USA	StLouisArea	USygt25	Brother1	USygt25.B1	11	NA	Male	18	NA	2'926'944	4489626.3	USygt25.B1.418792	309'564'445	3'137'741	human-associated habitat	human-associated habitat	feces	United States of America	38.64699, -90.225	Amplicon	pyrosequencing	4489626_3	0.013034392	0.039341568	0.000462441	0.011596715	0.000739077	0.000754056	8.44568E-05	0.019598438	0.012370211	0	0	0	0	6.3741E-07	3.18705E-07	0	0	3.18705E-07	3.18705E-07	0	0	6.3741E-07	0	6.3741E-07	0	0	0
USA	StLouisArea	USygt25	Brother2	USygt25.B2	9	NA	Male	20	NA	2'265'543	4489627.3	USygt25.B2.418685	249'522'497	2'508'769	human-associated habitat	human-associated habitat	feces	United States of America	38.64699, -90.225	Amplicon	pyrosequencing	4489627_3	0.014842177	0.062926685	0.001089396	0.013175995	0.001281127	0.003718217	0.000147884	0.019101306	0.003500577	0	0	0	0	0	0	0	0	0	0	0	0	0	0	0	0	0	0
USA	StLouisArea	USygt25	Father	USygt25.F	44	NA	Male	24	NA	2'495'403	4489628.3	USygt25.F.418747	265'657'687	2'687'856	human-associated habitat	human-associated habitat	feces	United States of America	38.64699, -90.225	Amplicon	pyrosequencing	4489628_3	0.003981639	0.183611512	2.93917E-05	0.03428406	4.09251E-06	6.88286E-05	0.000174862	0.02549298	3.86928E-05	0	0	0	0	3.72046E-07	3.72046E-07	0	0	0	0	0	0	0	0	7.44092E-07	0	0	0
USA	StLouisArea	USygt25	Mother	USygt25.M	44	NA	Female	43	NA	290'609	4489640.3	USygt25.M.418835	31'960'829	322'023	human-associated habitat	human-associated habitat	feces	United States of America	38.64699, -90.225	Amplicon	pyrosequencing	4489640_3	0.016903044	0.026303286	0.000360234	0.015564589	0.000630409	0.006748175	0.008446864	0.024415163	0.015344101	0	0	0	0	0	0	0	0	0	3.10546E-06	0	0	0	0	3.10546E-06	0	0	0
USA	StLouisArea	USygt25	Sister1	USygt25.S1	7	NA	Female	19	NA	2'208'527	4489644.3	USygt25.S1.418338	243'334'030	2'475'064	human-associated habitat	human-associated habitat	feces	United States of America	38.64699, -90.225	Amplicon	pyrosequencing	4489644_3	0.024479949	0.27291614	1.61613E-05	0.043941406	4.04033E-06	0.004172448	0.000287671	0.015994854	0.016794435	0	0	0	0	4.04033E-07	4.04033E-07	0	0	0	0	0	0	0	0	4.04033E-07	0	0	0
USA	StLouisArea	USygt25	Twin1	USygt25.T1	14	DZ	Male	20	NA	1'775'393	4489647.3	USygt25.T1.418406	194'972'926	1'960'590	human-associated habitat	human-associated habitat	feces	United States of America	38.64699, -90.225	Amplicon	pyrosequencing	4489647_3	0.016472494	0.02538279	0.00032032	0.016804545	0.002947656	0.003118527	0.000174952	0.032849606	0.000194334	0	0	0	0	5.10063E-07	0	0	0	0	0	0	0	1.02013E-06	5.10063E-07	1.02013E-06	0	0	0
USA	StLouisArea	USygt25	Twin2	USygt25.T2	14	DZ	Male	20	NA	1'759'180	4489652.3	USygt25.T2.418341	188'285'020	1'893'776	human-associated habitat	human-associated habitat	feces	United States of America	38.64699, -90.225	Amplicon	pyrosequencing	4489652_3	0.002819286	0.011504735	0.000389705	0.009488093	0.000721323	0.000374391	0.000227064	0.031429308	0.009572582	0	0	0	0	1.05611E-06	0	0	0	5.28055E-07	0	0	0	0	0	2.11222E-06	0	0	0
USA	StLouisArea	USygt26	Mother	USygt26.M	50	NA	Female	27	NA	1'185'572	4489658.3	USygt26.M.418352	138'001'124	1'383'745	human-associated habitat	human-associated habitat	feces	United States of America	38.64699, -90.225	Amplicon	pyrosequencing	4489658_3	0.018034783	0.133055579	0.000669213	0.035188605	0.006495557	0.019532924	0.00204811	0.006432683	0.000461078	0	7.22692E-07	0	0	0	0	0	0	0	0	0	0	0	0	1.44538E-06	7.22692E-07	0	0
USA	StLouisArea	USygt26	Twin1	USygt26.T1	16	DZ	Female	21	NA	1'772'136	4489660.3	USygt26.T1.418758	192'399'256	1'931'350	human-associated habitat	human-associated habitat	feces	United States of America	38.64699, -90.225	Amplicon	pyrosequencing	4489660_3	0.002527334	0.037103813	0.000352097	0.017774703	3.62453E-06	7.81863E-05	0.000461351	0.014408549	0.002055627	0	0	0	0	2.58895E-06	5.1779E-07	5.1779E-07	0	5.1779E-07	0	0	5.1779E-07	5.1779E-07	5.1779E-07	5.1779E-07	0	0	0
USA	StLouisArea	USygt26	Twin2	USygt26.T2	16	DZ	Male	19	NA	1'229'257	4489664.3	USygt26.T2.418693	134'632'819	1'353'219	human-associated habitat	human-associated habitat	feces	United States of America	38.64699, -90.225	Amplicon	pyrosequencing	4489664_3	0.006752991	0.189000983	0.000260157	0.014317495	0.000924591	6.65174E-05	0.000156685	0.009728535	0.033406502	0	1.47816E-06	0	0	0	0	0	7.39082E-07	0	7.39082E-07	0	0	2.21725E-06	0	7.39082E-07	0	0	0
USA	StLouisArea	USygt27	Father	USygt27.F	47	NA	Male	32	NA	2'019'605	4489666.3	USygt27.F.418639	216'310'798	2'188'169	human-associated habitat	human-associated habitat	feces	United States of America	38.64699, -90.225	Amplicon	pyrosequencing	4489666_3	0.007138444	0.05686031	0.000312593	0.011759238	9.59714E-06	0.001961473	0.002109543	0.029047799	0.011037624	0	0	0	0	2.74204E-06	4.57007E-07	0	0	4.57007E-07	0	0	0	0	0	1.37102E-06	0	0	0
USA	StLouisArea	USygt27	Mother	USygt27.M	46	NA	Female	21	NA	2'550'472	4489669.3	USygt27.M.418861	291'650'485	2'952'020	human-associated habitat	human-associated habitat	feces	United States of America	38.64699, -90.225	Amplicon	pyrosequencing	4489669_3	0.008382148	0.065543288	0.003805232	0.033609554	2.37128E-06	0.013942807	0.002677856	0.018905565	0.000445801	0	0	0	0	1.11789E-05	0	6.7751E-07	0	3.38755E-07	0	3.38755E-07	3.38755E-07	0	0	3.38755E-07	3.38755E-07	0	0
USA	StLouisArea	USygt27	Twin1	USygt27.T1	13	DZ	Male	20	NA	1'323'351	4489670.3	USygt27.T1.418441	147'023'004	1'479'688	human-associated habitat	human-associated habitat	feces	United States of America	38.64699, -90.225	Amplicon	pyrosequencing	4489670_3	0.008996613	0.034557752	0.001791618	0.033747435	1.35165E-06	0.015708929	0.000266276	0.032230203	0.000517684	0	0	0	0	1.35165E-06	0	0	6.75827E-07	0	0	0	0	6.75827E-07	6.75827E-07	0	6.75827E-07	0	0
USA	StLouisArea	USygt27	Twin2	USygt27.T2	13	DZ	Male	20	NA	1'470'776	4489671.3	USygt27.T2.418523	160'185'038	1'618'442	human-associated habitat	human-associated habitat	feces	United States of America	38.64699, -90.225	Amplicon	pyrosequencing	4489671_3	0.015880382	0.146819846	0.001819685	0.063188484	2.40977E-05	0.014182421	0.00088729	0.011404389	0.005393559	0	0	0	0	1.85367E-06	0	0	0	6.1789E-07	0	0	6.1789E-07	0	0	0	6.1789E-07	0	0
USA	StLouisArea	USygt28	Mother	USygt28.M	47	NA	Female	34	NA	2'301'778	4489672.3	USygt28.M.418808	253'617'126	2'586'194	human-associated habitat	human-associated habitat	feces	United States of America	38.64699, -90.225	Amplicon	pyrosequencing	4489672_3	3.09337E-05	0.231320297	0.001874969	0.043857804	4.25338E-06	3.71204E-05	0.000475606	0.003770432	0.003051996	0	0	0	0	3.86671E-07	0	0	0	3.86671E-07	0	0	0	3.86671E-07	0	7.73343E-07	0	0	0
USA	StLouisArea	USygt28	Twin1	USygt28.T1	16	DZ	Female	21	NA	3'439'721	4489673.3	USygt28.T1.418827	378'182'380	3'845'826	human-associated habitat	human-associated habitat	feces	United States of America	38.64699, -90.225	Amplicon	pyrosequencing	4489673_3	0.002297836	0.075641357	0.000702846	0.003398779	0.000582455	7.54071E-06	0.00021816	0.020978508	0.000647461	0	0	0	0	0	2.60024E-07	0	2.60024E-07	0	2.60024E-07	0	0	5.20049E-07	0	1.30012E-06	0	0	0
USA	StLouisArea	USygt28	Twin2	USygt28.T2	16	DZ	Male	23	NA	2'446'865	4489674.3	USygt28.T2.418449	307'121'291	3'111'112	human-associated habitat	human-associated habitat	feces	United States of America	38.64699, -90.225	Amplicon	pyrosequencing	4489674_3	0.006042594	0.035047946	0.000387647	0.045291974	1.28573E-05	0.00042429	0.001491764	0.00954845	0.000485683	0	6.42863E-07	0	0	0	0	0	0	0	3.21432E-07	6.42863E-07	6.42863E-07	0	3.21432E-07	1.60716E-06	0	0	0
USA	StLouisArea	USygt29	Mother	USygt29.M	52	NA	Female	22	NA	1'452'946	4489675.3	USygt29.M.418603	176'222'894	1'776'769	human-associated habitat	human-associated habitat	feces	United States of America	38.64699, -90.225	Amplicon	pyrosequencing	4489675_3	0.011608961	0.072827006	0.00031012	0.035338495	0.000759822	9.56813E-06	0.000484598	0.040727606	0.002497283	0	0	0	0	0	0	0	0	0	5.62831E-07	0	0	0	0	3.37699E-06	0	0	0
USA	StLouisArea	USygt29	Twin1	USygt29.T1	14	MZ	Female	21	NA	2'216'676	4489676.3	USygt29.T1.418673	234'765'073	2'365'948	human-associated habitat	human-associated habitat	feces	United States of America	38.64699, -90.225	Amplicon	pyrosequencing	4489676_3	2.49374E-05	0.194373953	2.53601E-06	0.000150892	2.11334E-06	8.03069E-06	0.000524531	0.013281069	0.001992034	0	0	0	0	0	4.22668E-07	0	0	0	0	0	0	0	0	1.69067E-06	0	0	0
USA	StLouisArea	USygt29	Twin2	USygt29.T2	14	MZ	Female	21	NA	2'556'899	4489677.3	USygt29.T2.418768	271'472'624	2'742'223	human-associated habitat	human-associated habitat	feces	United States of America	38.64699, -90.225	Amplicon	pyrosequencing	4489677_3	0.020850784	0.230752764	5.47006E-06	0.020330399	1.45868E-06	9.11677E-06	0.000476989	0.003518344	0.001012691	0	0	0	0	0	0	3.64671E-07	0	0	0	0	0	3.64671E-07	0	3.64671E-07	0	0	0
USA	StLouisArea	USygt3	Mother	USygt3.M	41	NA	Female	26	NA	375'329	4489678.3	USygt3.M.418496	43'131'397	439'134	human-associated habitat	human-associated habitat	feces	United States of America	38.64699, -90.225	Amplicon	pyrosequencing	4489678_3	0.022795487	0.143857516	0.000671795	0.014633746	6.83181E-06	7.28727E-05	0.00116824	0.009140968	0.003456898	0	0	0	0	0	0	0	2.27727E-06	0	0	0	0	0	0	0	0	0	0
USA	StLouisArea	USygt3	Twin1	USygt3.T1	14	MZ	Female	19	NA	1'353'161	4489679.3	USygt3.T1.418429	146'494'078	1'476'625	human-associated habitat	human-associated habitat	feces	United States of America	38.64699, -90.225	Amplicon	pyrosequencing	4489679_3	0.004321446	0.076298821	0.00116891	0.037158614	0	0.008749896	0.000554657	0.015598112	0.002361524	0	0	0	0	0	0	0	0	0	6.77237E-07	0	6.77237E-07	6.77237E-07	0	1.35447E-06	1.35447E-06	6.77237E-07	0
USA	StLouisArea	USygt3	Twin2	USygt3.T2	14	MZ	Female	19	NA	2'412'523	4489680.3	USygt3.T2.418807	267'081'544	2'689'557	human-associated habitat	human-associated habitat	feces	United States of America	38.64699, -90.225	Amplicon	pyrosequencing	4489680_3	5.24255E-05	0.11677505	0.002676304	0.055333088	0.00205166	0.007275992	0.000126416	0.011771945	0.038167635	0	0	0	0	2.9745E-06	0	7.43624E-07	0	0	0	0	0	0	3.71812E-07	1.11544E-06	0	0	0
USA	StLouisArea	USygt30	Father	USygt30.F	50	NA	Male	28	NA	2'301'973	4489681.3	USygt30.F.418729	244'387'786	2'477'928	human-associated habitat	human-associated habitat	feces	United States of America	38.64699, -90.225	Amplicon	pyrosequencing	4489681_3	0.020767485	0.143312595	0.001016178	0.020308631	0.000336977	0.007713349	0.000252632	0.019946229	0.000595663	0	0	0	0	0	0	0	4.03566E-07	4.03566E-07	0	0	4.03566E-07	0	0	4.03566E-07	0	0	0
USA	StLouisArea	USygt30	Mother	USygt30.M	47	NA	Female	34	NA	1'568'955	4489682.3	USygt30.M.418398	166'367'715	1'711'070	human-associated habitat	human-associated habitat	feces	United States of America	38.64699, -90.225	Amplicon	pyrosequencing	4489682_3	0.009789941	0.069316241	8.76659E-06	0.011767683	0.002741604	4.09107E-06	0.000402094	0.017508629	0.000278193	0	5.84439E-07	0	0	0	0	0	0	5.84439E-07	0	0	5.84439E-07	0	5.84439E-07	0	0	0	0
USA	StLouisArea	USygt30	Twin1	USygt30.T1	14	DZ	Female	21	NA	2'922'360	4489683.3	USygt30.T1.418821	327'063'549	3'347'572	human-associated habitat	human-associated habitat	feces	United States of America	38.64699, -90.225	Amplicon	pyrosequencing	4489683_3	0.021372125	0.129206898	0.00490211	0.049597645	1.07542E-05	3.55485E-05	0.000297233	0.019086863	0.000404775	0	0	0	0	8.96181E-07	0	0	0	2.98727E-07	0	0	0	0	0	5.97454E-07	2.98727E-07	0	0
USA	StLouisArea	USygt30	Twin2	USygt30.T2	14	DZ	Female	21	NA	2'363'292	4489684.3	USygt30.T2.418609	260'776'273	2'637'025	human-associated habitat	human-associated habitat	feces	United States of America	38.64699, -90.225	Amplicon	pyrosequencing	4489684_3	0.03086802	0.130694679	0.005610919	0.041143708	0.001370496	0.000138415	0.000113766	0.018457331	0.020237383	0	0	0	0	1.13766E-06	0	0	0	0	0	0	0	0	0	1.51687E-06	0	0	0
USA	StLouisArea	USygt31	Mother	USygt31.M	41	NA	Female	26	NA	1'638'453	4489685.3	USygt31.M.418440	180'969'071	1'829'356	human-associated habitat	human-associated habitat	feces	United States of America	38.64699, -90.225	Amplicon	pyrosequencing	4489685_3	0.091272019	0.162626714	1.2573E-05	0.01798873	3.82658E-06	0.003126859	0.00043623	0.016112068	0.000318152	0	0	5.46654E-07	0	0	0	0	5.46654E-07	0	0	5.46654E-07	3.27992E-06	0	5.46654E-07	1.09331E-06	5.46654E-07	0	0
USA	StLouisArea	USygt31	Twin1	USygt31.T1	14	DZ	Female	30	NA	3'011'066	4489686.3	USygt31.T1.418408	321'079'445	3'269'497	human-associated habitat	human-associated habitat	feces	United States of America	38.64699, -90.225	Amplicon	pyrosequencing	4489686_3	0.004538032	0.095114849	0.000752108	0.003280645	3.05859E-06	2.20219E-05	0.001209367	0.017099055	0.000130296	0	0	0	0	9.17577E-06	0	0	3.05859E-07	0	0	0	0	0	0	3.05859E-07	0	0	0
USA	StLouisArea	USygt31	Twin2	USygt31.T2	14	DZ	Female	24	NA	3'260'001	4489687.3	USygt31.T2.418361	354'567'523	3'574'112	human-associated habitat	human-associated habitat	feces	United States of America	38.64699, -90.225	Amplicon	pyrosequencing	4489687_3	0.003311896	0.050148486	3.07771E-05	0.043280995	1.09119E-05	0.001299913	0.001140152	0.020143052	0.002820022	0	0	0	0	1.95854E-06	8.39375E-07	5.59584E-07	0	2.79792E-07	2.79792E-07	0	0	0	8.39375E-07	2.79792E-07	2.79792E-07	0	0
USA	StLouisArea	USygt32	Mother	USygt32.M	35	NA	Female	58	NA	1'900'682	4489688.3	USygt32.M.418562	198'858'266	2'023'807	human-associated habitat	human-associated habitat	feces	United States of America	38.64699, -90.225	Amplicon	pyrosequencing	4489688_3	0.011779477	0.055074331	2.52004E-05	0.007966799	0.000544033	0.000519821	0.000124026	0.02989909	0.053651248	0	0	0	0	0	0	0	4.94126E-07	0	0	0	0	4.94126E-07	0	9.88253E-07	0	0	0
USA	StLouisArea	USygt32	Sister1	USygt32.S1	8	NA	Female	25	NA	1'499'405	4489689.3	USygt32.S1.418608	159'643'645	1'603'219	human-associated habitat	human-associated habitat	feces	United States of America	38.64699, -90.225	Amplicon	pyrosequencing	4489689_3	0.018186275	0.028276801	8.73261E-06	0.006067913	1.87127E-06	8.73261E-06	0.000155316	0.035869802	0.03281339	0	0	0	0	6.23758E-07	0	0	0	0	0	0	0	0	0	6.23758E-07	0	0	0
USA	StLouisArea	USygt32	Twin1	USygt32.T1	16	DZ	Female	20	NA	2'977'372	4489690.3	USygt32.T1.418708	323'064'353	3'264'505	human-associated habitat	human-associated habitat	feces	United States of America	38.64699, -90.225	Amplicon	pyrosequencing	4489690_3	0.024021191	0.063810423	0.001623857	0.024960399	0.004918744	0.011955456	0.000116405	0.029708211	0.064113384	0	3.0633E-07	0	0	1.22532E-06	3.0633E-07	0	3.0633E-07	0	0	0	0	0	0	9.18991E-07	0	0	0
USA	StLouisArea	USygt32	Twin2	USygt32.T2	16	DZ	Male	22	NA	2'241'144	4489692.3	USygt32.T2.418437	235'889'965	2'370'744	human-associated habitat	human-associated habitat	feces	United States of America	38.64699, -90.225	Amplicon	pyrosequencing	4489692_3	0.020881992	0.213477606	7.71923E-05	0.002632131	4.63997E-06	0.000496055	7.46614E-05	0.01978527	0.065842073	0	0	0	0	0	8.43632E-07	4.21816E-07	0	0	0	0	0	4.21816E-07	0	4.21816E-07	0	0	0
USA	StLouisArea	USygt33	Mother	USygt33.M	47	NA	Female	21	NA	2'474'744	4489693.3	USygt33.M.418638	286'514'991	2'893'057	human-associated habitat	human-associated habitat	feces	United States of America	38.64699, -90.225	Amplicon	pyrosequencing	4489693_3	0.022637239	0.11417	0.001213339	0.058939576	0.000603904	0.006015879	0.000753238	0.023370427	0.004223525	0	0	0	0	3.45681E-07	0	0	3.45681E-07	3.45681E-07	3.45681E-07	0	0	1.03704E-06	3.45681E-07	3.45681E-07	5.18521E-06	0	0
USA	StLouisArea	USygt33	Twin1	USygt33.T1	14	DZ	Female	20	NA	1'468'000	4489694.3	USygt33.T1.418574	154'469'754	1'556'384	human-associated habitat	human-associated habitat	feces	United States of America	38.64699, -90.225	Amplicon	pyrosequencing	4489694_3	2.82711E-05	0.360377008	5.1402E-06	0.019790421	1.92758E-06	0.000104089	0.000425994	0.128304588	0.001174536	0	0	0	0	0	0	0	6.42525E-07	0	0	0	0	6.42525E-07	0	0	6.42525E-07	0	0
USA	StLouisArea	USygt33	Twin2	USygt33.T2	14	DZ	Male	19	NA	2'167'748	4489695.3	USygt33.T2.418787	257'259'409	2'595'502	human-associated habitat	human-associated habitat	feces	United States of America	38.64699, -90.225	Amplicon	pyrosequencing	4489695_3	0.022789689	0.217464877	0.000693901	0.090291862	3.08229E-06	6.54987E-06	0.000572536	0.00427167	0.003471045	0	0	0	0	0	0	3.85286E-07	0	0	0	0	0	0	0	0	0	0	0
USA	StLouisArea	USygt34	Father	USygt34.F	40	NA	Male	NA	NA	2'861'891	4489696.3	USygt34.F.418402	302'221'384	3'062'548	human-associated habitat	human-associated habitat	feces	United States of America	38.64699, -90.225	Amplicon	pyrosequencing	4489696_3	0.005431136	0.034871529	0.000385956	0.014225834	0.000114938	0.003802415	0.001079827	0.017968168	0.000277875	0	0	0	0	1.63264E-06	0	0	3.26528E-07	0	0	0	0	0	0	3.26528E-07	0	0	0
USA	StLouisArea	USygt34	Mother	USygt34.M	36	NA	Female	43	NA	1'238'648	4489697.3	USygt34.M.418823	130'051'266	1'309'072	human-associated habitat	human-associated habitat	feces	United States of America	38.64699, -90.225	Amplicon	pyrosequencing	4489697_3	0.022178984	0.425002597	0.001702021	0.015786474	2.29177E-06	0.00025897	0.00018105	0.020761907	0.000235288	0	0	0	0	0	7.63923E-07	0	0	0	0	0	0	0	0	0	1.52785E-06	0	0
USA	StLouisArea	USygt34	Twin1	USygt34.T1	16	DZ	Female	23	NA	2'350'373	4489698.3	USygt34.T1.418567	261'050'233	2'640'775	human-associated habitat	human-associated habitat	feces	United States of America	38.64699, -90.225	Amplicon	pyrosequencing	4489698_3	0.010820485	0.097735779	0.002409559	0.032959801	0.000263563	0.00176542	0.00035937	0.020069057	0.000274545	0	0	0	0	1.13605E-06	1.13605E-06	0	0	0	3.78683E-07	3.78683E-07	3.78683E-07	0	0	3.78683E-07	0	0	0
USA	StLouisArea	USygt35	Mother	USygt35.M	39	NA	Female	33	NA	1'641'312	4489701.3	USygt35.M.418364	175'673'444	1'790'499	human-associated habitat	human-associated habitat	feces	United States of America	38.64699, -90.225	Amplicon	pyrosequencing	4489701_3	0.00789454	0.050234072	7.26063E-06	8.65691E-05	5.5851E-07	8.93616E-06	3.35106E-06	0.082737682	0.00063335	0	0	0	0	0	0	0	1.11702E-06	0	0	0	0	0	0	0	5.5851E-07	0	0
USA	StLouisArea	USygt35	Twin1	USygt35.T1	15	MZ	Male	17.5	NA	2'203'957	4489702.3	USygt35.T1.418610	232'297'410	2'387'500	human-associated habitat	human-associated habitat	feces	United States of America	38.64699, -90.225	Amplicon	pyrosequencing	4489702_3	0.006220366	0.093573978	0.000358537	0.007534723	1.1309E-05	8.29326E-05	0.000168378	0.039483891	0.000539481	0	0	0	0	0	4.18852E-07	0	0	0	0	0	0	0	0	1.25656E-06	0	0	0
USA	StLouisArea	USygt35	Twin2	USygt35.T2	15	MZ	Male	20	NA	1'532'762	4489703.3	USygt35.T2.418689	168'762'789	1'717'665	human-associated habitat	human-associated habitat	feces	United States of America	38.64699, -90.225	Amplicon	pyrosequencing	4489703_3	0.000999063	0.085205605	0.000319048	0.011929367	1.74661E-06	0.000406961	0.000277129	0.035562788	0.000569978	0	0	0	0	0	0	0	0	5.82204E-07	0	5.82204E-07	5.82204E-07	5.82204E-07	0	0	5.82204E-07	0	0
USA	StLouisArea	USygt36	Mother	USygt36.M	42	NA	Female	22	NA	1'755'599	4489704.3	USygt36.M.418734	184'355'263	1'866'175	human-associated habitat	human-associated habitat	feces	United States of America	38.64699, -90.225	Amplicon	pyrosequencing	4489704_3	0.056347651	0.080894485	0.000346704	0.00889319	0.000225599	8.03795E-06	0.000121641	0.04081029	0.00018005	0	0	0	0	5.35863E-07	0	0	0	0	0	0	0	0	0	1.07173E-06	0	0	0
USA	StLouisArea	USygt36	Twin1	USygt36.T1	13	MZ	Female	19	NA	2'065'743	4489705.3	USygt36.T1.418651	237'545'652	2'388'512	human-associated habitat	human-associated habitat	feces	United States of America	38.64699, -90.225	Amplicon	pyrosequencing	4489705_3	2.84701E-05	0.413440967	1.4235E-05	0.024450758	7.11752E-06	4.60545E-06	0.000437518	0.005453691	0.00293744	0	0	0	0	4.18677E-07	0	0	4.18677E-07	0	0	0	0	0	0	8.37355E-07	0	0	0
USA	StLouisArea	USygt36	Twin2	USygt36.T2	13	MZ	Female	19	NA	1'649'641	4489706.3	USygt36.T2.418655	183'055'930	1'842'765	human-associated habitat	human-associated habitat	feces	United States of America	38.64699, -90.225	Amplicon	pyrosequencing	4489706_3	0.015510174	0.16310401	3.25605E-06	0.01200504	1.62802E-06	2.1707E-06	7.21757E-05	0.006732417	0.002295512	0	0	0	0	5.42674E-07	5.42674E-07	0	0	0	0	0	0	0	0	1.62802E-06	0	0	0
USA	StLouisArea	USygt37	Brother1	USygt37.B1	10	NA	Male	34	NA	1'670'956	4489707.3	USygt37.B1.418521	193'178'237	1'930'184	human-associated habitat	human-associated habitat	feces	United States of America	38.64699, -90.225	Amplicon	pyrosequencing	4489707_3	0.018068441	0.182461981	0.011689698	0.066290843	4.14473E-06	0.011251393	0.002118476	0.00763097	0.000369917	0	0	0	0	2.07237E-06	5.18091E-07	0	0	0	5.18091E-07	0	0	5.18091E-07	0	2.07237E-06	5.18091E-07	0	0
USA	StLouisArea	USygt37	Father	USygt37.F	52	NA	Male	33	NA	2'142'160	4489708.3	USygt37.F.418676	239'799'139	2'416'930	human-associated habitat	human-associated habitat	feces	United States of America	38.64699, -90.225	Amplicon	pyrosequencing	4489708_3	0.013300084	0.133760078	0.00458976	0.057630388	0.001321526	0.010045505	0.000566841	0.00897223	0.013046867	0	0	0	0	9.10256E-06	0	4.13753E-07	0	4.13753E-07	4.13753E-07	0	0	0	1.24126E-06	1.24126E-06	0	0	0
USA	StLouisArea	USygt37	Mother	USygt37.M	51	NA	Female	35	NA	2'040'376	4489709.3	USygt37.M.418793	225'922'718	2'289'180	human-associated habitat	human-associated habitat	feces	United States of America	38.64699, -90.225	Amplicon	pyrosequencing	4489709_3	0.012230826	0.038853558	0.003135247	0.034950772	0.000665317	0.001231033	0.000744823	0.029580619	0.000160323	0	0	0	0	8.73693E-07	0	0	0	4.36846E-07	0	0	0	0	0	0	0	0	0
USA	StLouisArea	USygt37	Twin1	USygt37.T1	16	DZ	Female	31	NA	2'340'137	4489712.3	USygt37.T1.418580	308'590'587	3'104'739	human-associated habitat	human-associated habitat	feces	United States of America	38.64699, -90.225	Amplicon	pyrosequencing	4489712_3	0.014090922	0.068893424	0.00953846	0.159166733	7.08604E-06	0.002059784	0.000298902	0.005699434	0.00013077	0	0	0	0	1.61046E-06	6.44186E-07	0	3.22093E-07	9.66279E-07	0	3.22093E-07	1.61046E-06	0	0	6.44186E-07	3.22093E-07	0	3.22093E-07
USA	StLouisArea	USygt37	Twin2	USygt37.T2	16	DZ	Female	28	NA	2'408'828	4489714.3	USygt37.T2.418585	259'764'019	2'620'289	human-associated habitat	human-associated habitat	feces	United States of America	38.64699, -90.225	Amplicon	pyrosequencing	4489714_3	0.082043197	0.147501819	0.003102357	0.048853437	5.72461E-06	0.000105333	0.000204559	0.018733213	0.000229366	0	0	0	0	0	0	0	0	0	0	0	0	3.81641E-07	0	0	0	0	0
USA	StLouisArea	USygt38	Father	USygt38.F	44	NA	Male	23	NA	1'624'802	4489717.3	USygt38.F.418465	173'395'523	1'754'882	human-associated habitat	human-associated habitat	feces	United States of America	38.64699, -90.225	Amplicon	pyrosequencing	4489717_3	0.003255543	0.101060887	0.000207995	0.009886298	0.000130495	6.43929E-05	0.000765306	0.01359715	0.03891779	0	0	0	0	2.84924E-06	0	5.69848E-07	5.69848E-07	0	5.69848E-07	0	5.69848E-07	1.1397E-06	5.69848E-07	0	0	0	0
USA	StLouisArea	USygt38	Mother	USygt38.M	45	NA	Female	21	NA	1'515'097	4489718.3	USygt38.M.418740	164'267'386	1'650'221	human-associated habitat	human-associated habitat	feces	United States of America	38.64699, -90.225	Amplicon	pyrosequencing	4489718_3	1.45437E-05	0.291671489	0.001502243	0.00884257	4.8479E-06	6.66586E-06	0.00020846	0.016210166	0.000506	0	0	0	0	0	6.05988E-07	0	0	0	0	0	0	0	0	6.05988E-07	0	0	0
USA	StLouisArea	USygt38	Twin1	USygt38.T1	17	MZ	Male	22	NA	1'916'720	4489719.3	USygt38.T1.418654	202'495'833	2'031'275	human-associated habitat	human-associated habitat	feces	United States of America	38.64699, -90.225	Amplicon	pyrosequencing	4489719_3	0.002584599	0.209964933	0.00068578	0.005846116	5.41535E-06	1.03384E-05	0.000263875	0.010690885	9.6984E-05	0	0	0	0	9.84609E-07	0	0	0	0	0	0	0	0	0	4.92305E-07	0	0	0
USA	StLouisArea	USygt38	Twin2	USygt38.T2	17	MZ	Male	21	NA	1'440'419	4489720.3	USygt38.T2.418456	152'675'761	1'533'973	human-associated habitat	human-associated habitat	feces	United States of America	38.64699, -90.225	Amplicon	pyrosequencing	4489720_3	0.002521591	0.194672975	0.000669512	0.008416169	0.000288797	0.00179797	9.25713E-05	0.028966356	4.30261E-05	0	0	0	0	6.51911E-07	0	0	0	0	0	0	0	0	0	0	0	0	0
USA	StLouisArea	USygt39	Father	USygt39.F	46	NA	Male	32	NA	1'638'952	4489721.3	USygt39.F.418756	172'654'612	1'737'469	human-associated habitat	human-associated habitat	feces	United States of America	38.64699, -90.225	Amplicon	pyrosequencing	4489721_3	0.042978825	0.187765657	0.001700206	0.005860932	2.8778E-06	5.58294E-05	0.001122918	0.014848884	0.014026983	0	0	0	0	0	0	0	0	0	0	5.7556E-07	0	0	0	1.15112E-06	0	0	0
USA	StLouisArea	USygt39	Mother	USygt39.M	54	NA	Female	32	NA	1'361'344	4489722.3	USygt39.M.418483	149'381'412	1'512'313	human-associated habitat	human-associated habitat	feces	United States of America	38.64699, -90.225	Amplicon	pyrosequencing	4489722_3	0.0045236	0.206089304	8.59623E-06	0.045248567	0	0.00041328	0.00043444	0.044308271	8.13336E-05	0	0	0	0	0	0	0	0	6.61248E-07	0	0	6.61248E-07	0	0	0	0	0	0
USA	StLouisArea	USygt39	Twin1	USygt39.T1	15	MZ	Female	23	NA	1'827'156	4489723.3	USygt39.T1.418416	201'172'960	2'027'934	human-associated habitat	human-associated habitat	feces	United States of America	38.64699, -90.225	Amplicon	pyrosequencing	4489723_3	0.010487712	0.027116762	0.000361951	0.058586802	0.00042655	0.007587663	0.000398442	0.048099583	0.000778639	0	0	0	0	4.93122E-07	0	4.93122E-07	9.86243E-07	0	0	0	0	0	0	4.93122E-07	4.93122E-07	0	0
USA	StLouisArea	USygt39	Twin2	USygt39.T2	15	MZ	Female	21	NA	2'131'093	4489724.3	USygt39.T2.418351	228'201'021	2'297'661	human-associated habitat	human-associated habitat	feces	United States of America	38.64699, -90.225	Amplicon	pyrosequencing	4489724_3	0.04629543	0.087034712	0.001689999	0.042509798	0.000466131	0.000366899	0.000679829	0.009604659	0.00052924	0	0	0	0	1.30569E-06	0	4.3523E-07	0	0	0	0	0	0	0	0	0	0	0
USA	StLouisArea	USygt4	Father	USygt4.F	54	NA	Male	NA	NA	1'885'708	4489725.3	USygt4.F.418451	201'370'326	2'027'014	human-associated habitat	human-associated habitat	feces	United States of America	38.64699, -90.225	Amplicon	pyrosequencing	4489725_3	0.037544703	0.281790748	6.90677E-06	0.004387278	3.45338E-06	4.44007E-06	1.48002E-06	0.004181555	0.003900844	0	0	0	0	0	0	0	0	0	0	0	0	0	0	0	0	0	0
USA	StLouisArea	USygt4	Mother	USygt4.M	47	NA	Female	19	NA	1'925'365	4489726.3	USygt4.M.418367	215'111'299	2'165'571	human-associated habitat	human-associated habitat	feces	United States of America	38.64699, -90.225	Amplicon	pyrosequencing	4489726_3	0.002568412	0.059386573	0.01343591	0.023030745	2.30889E-06	0.011763348	0.000296924	0.007552851	0.006787222	0	0	0	0	0	0	0	4.61779E-07	4.61779E-07	0	0	0	0	0	1.38534E-06	4.61779E-07	0	0
USA	StLouisArea	USygt4	Twin1	USygt4.T1	15	MZ	Male	20	NA	1'384'569	4489727.3	USygt4.T1.418764	146'789'387	1'480'292	human-associated habitat	human-associated habitat	feces	United States of America	38.64699, -90.225	Amplicon	pyrosequencing	4489727_3	0.008932154	0.236743297	1.3511E-06	0.036015051	2.02666E-06	0.004944368	0.000375607	0.012454485	0.000445865	0	0	0	0	0	6.75552E-07	0	0	0	0	0	0	0	0	6.75552E-07	6.75552E-07	0	0
USA	StLouisArea	USygt4	Twin2	USygt4.T2	15	MZ	Male	21	NA	2'012'421	4489728.3	USygt4.T2.418732	213'454'646	2'164'454	human-associated habitat	human-associated habitat	feces	United States of America	38.64699, -90.225	Amplicon	pyrosequencing	4489728_3	0.005582573	0.273296144	0.000755863	0.041801615	3.69615E-06	0.003902211	0.000973474	0.002129907	0.002159476	0	0	0	0	0	0	0	0	0	0	0	0	0	0	1.38606E-06	0	0	0
USA	StLouisArea	USygt40	Father	USygt40.F	49	NA	Male	27	NA	1'469'423	4489729.3	USygt40.F.418369	156'032'787	1'583'671	human-associated habitat	human-associated habitat	feces	United States of America	38.64699, -90.225	Amplicon	pyrosequencing	4489729_3	0.0007508	0.055404462	0.000147129	0.006627748	6.2514E-05	0.000109873	0.000746379	0.029954314	0.001384149	0	0	0	0	1.26291E-06	0	0	0	0	0	0	0	0	0	0	0	0	0
USA	StLouisArea	USygt40	Mother	USygt40.M	49	NA	Female	24	NA	1'762'152	4489730.3	USygt40.M.418504	189'619'045	1'922'139	human-associated habitat	human-associated habitat	feces	United States of America	38.64699, -90.225	Amplicon	pyrosequencing	4489730_3	0.024882264	0.158255172	6.2432E-06	0.011550956	4.42226E-05	0.001610225	0.000433382	0.014567981	0.00021383	0	0	0	0	0	5.20266E-07	0	0	0	0	0	0	0	0	5.20266E-07	5.20266E-07	0	0
USA	StLouisArea	USygt40	Twin1	USygt40.T1	15	MZ	Female	21	NA	1'799'607	4489731.3	USygt40.T1.418834	201'131'336	2'027'438	human-associated habitat	human-associated habitat	feces	United States of America	38.64699, -90.225	Amplicon	pyrosequencing	4489731_3	0.004676398	0.086754315	0.002140164	0.06452601	2.95943E-06	0.012559836	0.000207654	0.017237221	4.98171E-05	0	0	0	0	0	0	0	0	4.93239E-07	0	0	0	0	0	0	0	0	0
USA	StLouisArea	USygt40	Twin2	USygt40.T2	15	MZ	Female	18.5	NA	1'993'170	4489732.3	USygt40.T2.418474	220'719'104	2'217'097	human-associated habitat	human-associated habitat	feces	United States of America	38.64699, -90.225	Amplicon	pyrosequencing	4489732_3	0.033813425	0.229466893	0.001957983	0.044111664	6.31462E-06	0.003291269	0.00020297	0.013142975	0.000295434	0	0	0	0	0	0	0	0	0	0	0	0	0	0	4.51044E-07	0	0	0
USA	StLouisArea	USygt41	Brother1	USygt41.B1	10	NA	Male	33	NA	1'599'795	4489733.3	USygt41.B1.418570	170'123'822	1'708'549	human-associated habitat	human-associated habitat	feces	United States of America	38.64699, -90.225	Amplicon	pyrosequencing	4489733_3	0.021573057	0.196718798	0.002474656	0.038660946	6.43832E-06	2.86798E-05	0.000223	0.021647976	0.001846042	0	0	0	0	5.85302E-07	0	0	0	0	0	0	0	0	0	5.85302E-07	0	0	0
USA	StLouisArea	USygt41	Father	USygt41.F	44	NA	Male	24	NA	1'948'490	4489734.3	USygt41.F.418802	210'145'296	2'121'598	human-associated habitat	human-associated habitat	feces	United States of America	38.64699, -90.225	Amplicon	pyrosequencing	4489734_3	0.019391336	0.155188667	0.001292442	0.026598277	0.002961963	0.01728723	0.000393577	0.012112279	0.000117837	0	0	0	0	0	0	0	0	4.7135E-07	0	0	0	0	0	9.427E-07	0	0	0
USA	StLouisArea	USygt41	Mother	USygt41.M	42	NA	Female	36	NA	1'595'539	4489735.3	USygt41.M.418492	167'746'586	1'697'177	human-associated habitat	human-associated habitat	feces	United States of America	38.64699, -90.225	Amplicon	pyrosequencing	4489735_3	0.008408174	0.091128817	0.000514979	2.4158E-05	5.8922E-07	5.8922E-06	4.12454E-06	0.017838646	0.00157911	0	0	0	0	5.8922E-07	0	0	0	0	1.17844E-06	0	0	1.17844E-06	0	0	1.17844E-06	0	0
USA	StLouisArea	USygt41	Twin1	USygt41.T1	15	DZ	Female	29	NA	1'688'794	4489736.3	USygt41.T1.418847	191'328'793	1'914'716	human-associated habitat	human-associated habitat	feces	United States of America	38.64699, -90.225	Amplicon	pyrosequencing	4489736_3	0.004970525	0.161930383	0.001911017	0.039141123	0.003332137	0.002318395	0.000657026	0.0065922	0.004598663	0	0	0	0	0	5.22279E-07	5.22279E-07	0	0	0	0	0	0	0	1.56684E-06	0	0	0
USA	StLouisArea	USygt41	Twin2	USygt41.T2	15	DZ	Female	22	NA	1'465'236	4489737.3	USygt41.T2.418682	183'275'859	1'855'499	human-associated habitat	human-associated habitat	feces	United States of America	38.64699, -90.225	Amplicon	pyrosequencing	4489737_3	0.037865187	0.160427842	0.001924061	0.106679724	7.00638E-06	0.025750613	0.000595004	0.005117354	0.007061356	0	0	0	0	0	0	0	0	0	0	0	0	0	0	5.38953E-07	0	0	0
USA	StLouisArea	USygt42	Father	USygt42.F	46	NA	Male	33	NA	1'648'524	4489738.3	USygt42.F.418628	198'175'081	1'984'319	human-associated habitat	human-associated habitat	feces	United States of America	38.64699, -90.225	Amplicon	pyrosequencing	4489738_3	0.00237976	0.096017405	0.001897458	0.024542468	0.004672332	0.076072177	0.002233104	0.013148651	0.033311091	0	0	0	0	0	5.03973E-07	0	1.00795E-06	0	0	0	5.03973E-07	5.03973E-07	0	1.51192E-06	0	0	5.03973E-07
USA	StLouisArea	USygt42	Mother	USygt42.M	45	NA	Female	22	NA	1'793'050	4489739.3	USygt42.M.418663	197'243'063	1'985'904	human-associated habitat	human-associated habitat	feces	United States of America	38.64699, -90.225	Amplicon	pyrosequencing	4489739_3	1.05746E-05	0.105247283	5.53909E-06	0.039526458	5.03554E-07	5.03554E-06	0.000412411	0.00519869	0.013343673	0	0	0	0	3.52488E-06	5.03554E-07	0	0	5.03554E-07	0	0	0	0	0	1.51066E-06	0	0	0
USA	StLouisArea	USygt42	Twin1	USygt42.T1	14	MZ	Male	21	NA	1'830'821	4489740.3	USygt42.T1.418811	203'698'693	2'047'619	human-associated habitat	human-associated habitat	feces	United States of America	38.64699, -90.225	Amplicon	pyrosequencing	4489740_3	0.02006555	0.109276324	3.90703E-06	0.015052337	4.39541E-06	0.009339765	0.000552845	0.038886222	0.005771666	0	0	0	0	9.76759E-07	0	0	4.88379E-07	0	0	4.88379E-07	0	4.88379E-07	0	9.76759E-07	0	0	0
USA	StLouisArea	USygt42	Twin2	USygt42.T2	14	MZ	Male	21	NA	1'417'908	4489741.3	USygt42.T2.418716	164'319'401	1'651'221	human-associated habitat	human-associated habitat	feces	United States of America	38.64699, -90.225	Amplicon	pyrosequencing	4489741_3	0.095033942	0.468537521	3.93656E-05	0.076156031	5.20837E-05	0.012578209	0.000420909	0.005341605	0.005475448	0	0	0	0	6.05624E-07	0	0	0	0	0	0	0	0	6.05624E-07	0	0	0	0
USA	StLouisArea	USygt43	Father	USygt43.F	45	NA	Male	26	NA	1'959'026	4489742.3	USygt43.F.418760	227'355'368	2'280'126	human-associated habitat	human-associated habitat	feces	United States of America	38.64699, -90.225	Amplicon	pyrosequencing	4489742_3	0.015378894	0.074541473	0.004047677	0.049936998	0.003957768	0.031962573	0.000463143	0.011907952	0.01002117	0	0	0	0	2.63149E-06	0	4.38582E-07	8.77165E-07	0	0	0	0	4.38582E-07	0	1.75433E-06	8.77165E-07	0	0
USA	StLouisArea	USygt43	Mother	USygt43.M	48	NA	Female	24	NA	1'530'072	4489743.3	USygt43.M.418520	176'946'867	1'780'438	human-associated habitat	human-associated habitat	feces	United States of America	38.64699, -90.225	Amplicon	pyrosequencing	4489743_3	0.023099226	0.269176244	1.57267E-05	0.073993235	0.021357488	1.51651E-05	0.000925632	0.001799028	0.001646254	0	0	0	0	0	0	0	0	0	0	0	0	0	0	0	0	0	0
USA	StLouisArea	USygt43	Twin1	USygt43.T1	14	MZ	Female	19	NA	1'430'654	4489744.3	USygt43.T1.418816	164'220'017	1'642'941	human-associated habitat	human-associated habitat	feces	United States of America	38.64699, -90.225	Amplicon	pyrosequencing	4489744_3	0.030319981	0.148725128	1.39995E-05	0.019951184	1.64343E-05	0.000290338	0.00037251	0.010146021	0.00900171	0	6.08676E-07	0	0	6.08676E-07	6.08676E-07	0	6.08676E-07	0	0	0	4.86941E-06	0	0	0	0	0	1.21735E-06
USA	StLouisArea	USygt43	Twin2	USygt43.T2	14	MZ	Female	17	NA	1'902'166	4489745.3	USygt43.T2.418799	206'329'211	2'084'751	human-associated habitat	human-associated habitat	feces	United States of America	38.64699, -90.225	Amplicon	pyrosequencing	4489745_3	0.000993424	0.011451484	0.000188516	0.010800553	8.68227E-05	2.92607E-05	0.000155417	0.033795141	0.003458518	0	0	0	0	2.39842E-06	0	4.79683E-07	0	4.79683E-07	0	0	0	0	0	9.59367E-07	4.79683E-07	0	0
USA	StLouisArea	USygt44	Brother1	USygt44.B1	7	NA	Male	15	NA	1'670'438	4489746.3	USygt44.B1.418371	202'864'808	2'041'497	human-associated habitat	human-associated habitat	feces	United States of America	38.64699, -90.225	Amplicon	pyrosequencing	4489746_3	0.007000947	0.173785342	1.27361E-05	0.133939409	5.87821E-06	0.01986051	0.000419312	0.018216081	0.000588801	0	0	0	0	0	4.89851E-07	0	0	0	0	4.89851E-07	4.89851E-07	4.89851E-07	0	9.79702E-07	4.89851E-07	0	0
USA	StLouisArea	USygt44	Father	USygt44.F	44	NA	Male	36	NA	1'622'118	4489747.3	USygt44.F.418709	175'569'051	1'780'180	human-associated habitat	human-associated habitat	feces	United States of America	38.64699, -90.225	Amplicon	pyrosequencing	4489747_3	0.069585553	0.16986227	0.000938683	0.045357312	2.247E-06	0.00079319	0.001035304	0.023976016	0.003441837	0	0	0	0	0	5.61749E-07	0	0	0	0	0	0	0	0	5.61749E-07	0	0	0
USA	StLouisArea	USygt44	Mother	USygt44.M	42	NA	Female	24	NA	2'168'359	4489748.3	USygt44.M.418360	247'379'229	2'485'822	human-associated habitat	human-associated habitat	feces	United States of America	38.64699, -90.225	Amplicon	pyrosequencing	4489748_3	0.022212666	0.08828022	0.002018273	0.029923296	4.02287E-06	0.001237434	0.000159306	0.008842263	0.001643341	0	0	0	0	0	0	0	4.02287E-07	0	0	0	1.20686E-06	0	4.02287E-07	8.04574E-07	0	0	4.02287E-07
USA	StLouisArea	USygt44	Twin1	USygt44.T1	15	MZ	Male	17	NA	862'344	4489749.3	USygt44.T1.418626	95'893'218	975'151	human-associated habitat	human-associated habitat	feces	United States of America	38.64699, -90.225	Amplicon	pyrosequencing	4489749_3	0.005656624	0.05085116	0.002074574	0.043798839	3.07648E-06	0.004550116	0.000435835	0.012367455	0.000127161	0	0	0	0	1.02549E-06	1.02549E-06	0	0	0	0	0	0	0	0	1.02549E-06	0	0	0
USA	StLouisArea	USygt44	Twin2	USygt44.T2	15	MZ	Male	17	NA	1'720'561	4489750.3	USygt44.T2.418648	184'755'541	1'855'348	human-associated habitat	human-associated habitat	feces	United States of America	38.64699, -90.225	Amplicon	pyrosequencing	4489750_3	0.003558938	0.152042037	0.000213439	0.014160831	3.23393E-06	0.000265721	0.001133492	0.011559675	4.95869E-05	0	0	0	0	1.61696E-06	0	0	0	0	0	0	0	0	0	1.07798E-06	0	0	0
USA	StLouisArea	USygt45	Father	USygt45.F	52	NA	Male	29	NA	2'161'260	4489751.3	USygt45.F.418753	226'930'221	2'285'990	human-associated habitat	human-associated habitat	feces	United States of America	38.64699, -90.225	Amplicon	pyrosequencing	4489751_3	0.029504762	0.285367699	0.001150496	0.039895537	8.74902E-07	1.31235E-05	0.000743229	0.007375425	0.00067105	0	0	0	0	0	0	4.37451E-07	0	0	0	0	0	0	0	4.37451E-07	0	0	0
USA	StLouisArea	USygt45	Mother	USygt45.M	53	NA	Female	26	NA	873'048	4489752.3	USygt45.M.418662	103'865'610	1'056'410	human-associated habitat	human-associated habitat	feces	United States of America	38.64699, -90.225	Amplicon	pyrosequencing	4489752_3	0.043529172	0.174854103	0.000475201	0.037093133	0.001929203	4.54375E-05	0.000353088	0.003428642	0.001198415	0	0	0	0	9.46616E-07	0	0	0	0	0	0	0	0	0	9.46616E-07	0	0	0
USA	StLouisArea	USygt45	Twin1	USygt45.T1	16	MZ	Male	19	NA	1'610'038	4489753.3	USygt45.T1.418763	169'607'923	1'723'307	human-associated habitat	human-associated habitat	feces	United States of America	38.64699, -90.225	Amplicon	pyrosequencing	4489753_3	0.002080922	0.054607651	7.07954E-05	0.00793199	0.000221671	0.002063513	0.001256329	0.040183952	0.0003592	0	0	0	0	1.74087E-06	0	0	0	0	5.8029E-07	0	0	5.8029E-07	0	3.48174E-06	0	0	0
USA	StLouisArea	USygt45	Twin2	USygt45.T2	16	MZ	Male	18.5	NA	1'939'720	4489754.3	USygt45.T2.418535	204'644'637	2'072'176	human-associated habitat	human-associated habitat	feces	United States of America	38.64699, -90.225	Amplicon	pyrosequencing	4489754_3	0.017877524	0.142784686	0.000967592	0.032435315	0.000879278	0.002701535	0.000458943	0.028111797	0.000233091	0	0	0	0	0	0	0	0	0	0	0	0	0	0	0	0	0	0
USA	StLouisArea	USygt46	Father	USygt46.F	57	NA	Male	31	NA	2'231'613	4489755.3	USygt46.F.418450	236'417'567	2'392'357	human-associated habitat	human-associated habitat	feces	United States of America	38.64699, -90.225	Amplicon	pyrosequencing	4489755_3	0.021635456	0.056066008	0.001550794	0.023896439	0.001022019	0.028313066	0.000345271	0.026552017	0.040790897	0	0	0	0	8.36008E-07	0	4.18004E-07	0	0	0	0	0	0	0	0	0	0	0
USA	StLouisArea	USygt46	Mother	USygt46.M	50	NA	Female	22	NA	1'803'822	4489756.3	USygt46.M.418453	206'056'567	2'055'752	human-associated habitat	human-associated habitat	feces	United States of America	38.64699, -90.225	Amplicon	pyrosequencing	4489756_3	0.056583837	0.406564646	0.001586408	0.023692502	0.000220861	0.049821778	0.000281185	0.000206754	0.064875386	0	0	0	0	0	0	0	0	0	0	0	4.86479E-07	4.86479E-07	4.86479E-07	9.72958E-07	0	0	0
USA	StLouisArea	USygt46	Twin1	USygt46.T1	16	DZ	Female	21	NA	1'455'064	4489757.3	USygt46.T1.418865	170'335'922	1'712'889	human-associated habitat	human-associated habitat	feces	United States of America	38.64699, -90.225	Amplicon	pyrosequencing	4489757_3	0.008544144	0.242700989	0.002533761	0.042638988	1.16763E-06	2.39364E-05	0.000956874	0.029490872	0.001087065	0	0	0	0	0	0	0	0	0	0	0	0	0	0	0	0	0	0
USA	StLouisArea	USygt46	Twin2	USygt46.T2	16	DZ	Male	25	NA	2'119'650	4489758.3	USygt46.T2.418679	235'905'849	2'371'310	human-associated habitat	human-associated habitat	feces	United States of America	38.64699, -90.225	Amplicon	pyrosequencing	4489758_3	0.011800333	0.160829827	0.001168984	0.02518588	0.000796191	0.002013251	0.001736608	0.03125684	0.005188739	0	0	0	0	0	0	0	0	0	0	0	0	0	0	4.21712E-07	0	4.21712E-07	0
USA	StLouisArea	USygt47	Father	USygt47.F	53	NA	Male	26	NA	2'054'339	4489759.3	USygt47.F.418643	224'959'093	2'265'683	human-associated habitat	human-associated habitat	feces	United States of America	38.64699, -90.225	Amplicon	pyrosequencing	4489759_3	0.000235252	0.205389158	0.003729156	0.048211559	4.41372E-06	0.001391647	0.000283361	0.011321204	0.000664266	0	0	0	0	0	0	4.41372E-07	0	0	0	0	0	0	0	4.41372E-07	4.41372E-07	0	0
USA	StLouisArea	USygt47	Mother	USygt47.M	48	NA	Female	24	NA	1'895'103	4489760.3	USygt47.M.418401	232'784'947	2'334'238	human-associated habitat	human-associated habitat	feces	United States of America	38.64699, -90.225	Amplicon	pyrosequencing	4489760_3	1.79932E-05	0.118882671	8.56821E-06	0.084288082	5.56934E-06	3.42729E-06	0.002002391	0.014520122	0.003930668	0	0	0	0	0	0	0	0	0	0	0	0	0	0	4.28411E-07	0	0	0
USA	StLouisArea	USygt47	Twin1	USygt47.T1	15	MZ	Female	18.5	NA	1'632'230	4489761.3	USygt47.T1.418692	179'416'113	1'804'170	human-associated habitat	human-associated habitat	feces	United States of America	38.64699, -90.225	Amplicon	pyrosequencing	4489761_3	0.01152563	0.1323768	0.001997613	0.03844297	0.001857936	0.002586255	0.000562591	0.01180166	0.000478895	0	0	0	0	5.54277E-07	0	5.54277E-07	0	0	0	0	0	0	0	5.54277E-07	0	0	0
USA	StLouisArea	USygt47	Twin2	USygt47.T2	15	MZ	Female	18.5	NA	1'526'448	4489762.3	USygt47.T2.418762	164'965'557	1'654'491	human-associated habitat	human-associated habitat	feces	United States of America	38.64699, -90.225	Amplicon	pyrosequencing	4489762_3	0.052724214	0.199590565	8.46189E-06	0.022213666	7.85747E-06	9.06631E-06	0.000929599	0.005076529	0.001389563	0	0	0	0	0	6.04421E-07	0	0	0	0	0	0	0	0	0	0	0	0
USA	StLouisArea	USygt48	Father	USygt48.F	41	NA	Male	26	NA	1'912'904	4489763.3	USygt48.F.418551	208'812'169	2'103'978	human-associated habitat	human-associated habitat	feces	United States of America	38.64699, -90.225	Amplicon	pyrosequencing	4489763_3	0.016626813	0.02086598	0.001288053	0.024223948	0.00155612	0.003804746	0.000953444	0.029231194	0.000141163	0	0	0	4.75296E-07	0	4.75296E-07	0	4.75296E-07	0	0	4.75296E-07	4.75296E-07	0	9.50592E-07	0	0	0	0
USA	StLouisArea	USygt48	Mother	USygt48.M	41	NA	Female	31	NA	1'719'864	4489764.3	USygt48.M.418794	177'519'256	1'802'774	human-associated habitat	human-associated habitat	feces	United States of America	38.64699, -90.225	Amplicon	pyrosequencing	4489764_3	0.014012605	0.031729029	0.000779372	0.014745936	0.000229651	0.002310934	0.000102622	0.014494651	0.000201916	0	0	0	0	0	0	0	0	5.54713E-07	0	0	0	0	0	0	0	0	0
USA	StLouisArea	USygt48	Twin1	USygt48.T1	16	MZ	Male	24	NA	1'779'997	4489765.3	USygt48.T1.418674	188'544'919	1'916'250	human-associated habitat	human-associated habitat	feces	United States of America	38.64699, -90.225	Amplicon	pyrosequencing	4489765_3	0.001616193	0.025337238	0.001318735	0.032384405	0.001022319	0.004891895	0.00060118	0.052655447	0.001470595	0	0	0	0	0	0	0	0	0	5.21858E-07	0	0	0	5.21858E-07	5.21858E-07	0	0	0
USA	StLouisArea	USygt48	Twin2	USygt48.T2	16	MZ	Male	23	NA	1'599'641	4489766.3	USygt48.T2.418547	171'110'481	1'719'198	human-associated habitat	human-associated habitat	feces	United States of America	38.64699, -90.225	Amplicon	pyrosequencing	4489766_3	0.011027344	0.174905958	0.002683254	0.040863644	0.004335785	0.005289146	0.000196024	0.046013771	0.001409392	0	0	0	0	1.16334E-06	0	0	0	0	0	0	0	0	5.81672E-07	0	0	0	0
USA	StLouisArea	USygt49	Brother1	USygt49.B1	9	NA	Male	19	NA	1'523'969	4489767.3	USygt49.B1.418842	165'121'182	1'683'158	human-associated habitat	human-associated habitat	feces	United States of America	38.64699, -90.225	Amplicon	pyrosequencing	4489767_3	0.003803018	0.047702593	2.7924E-05	0.007648219	6.53542E-06	7.18896E-05	0.000289935	0.068646224	0.000547193	0	0	0	0	0	0	0	0	0	0	0	0	0	5.94129E-07	5.94129E-07	0	0	0
USA	StLouisArea	USygt49	Father	USygt49.F	44	NA	Male	33	NA	1'522'836	4489768.3	USygt49.F.418818	192'408'803	1'941'247	human-associated habitat	human-associated habitat	feces	United States of America	38.64699, -90.225	Amplicon	pyrosequencing	4489768_3	1.69996E-05	0.030309212	0	4.12111E-05	1.03028E-06	5.15139E-06	0.000485776	0.019886927	0.001665958	0	0	0	0	0	1.03028E-06	0	0	0	0	0	0	0	0	0	0	0	0
USA	StLouisArea	USygt49	Mother	USygt49.M	44	NA	Female	35	NA	1'741'601	4489769.3	USygt49.M.418347	186'930'189	1'867'949	human-associated habitat	human-associated habitat	feces	United States of America	38.64699, -90.225	Amplicon	pyrosequencing	4489769_3	0.015455175	0.054149058	0.000334597	0.028554251	0.000100647	0.000610841	0.00021789	0.00235021	0.005063391	0	0	0	0	0	0	0	0	5.35355E-07	0	0	0	0	0	1.07071E-06	0	0	0
USA	StLouisArea	USygt49	Twin1	USygt49.T1	14	DZ	Female	18.5	NA	1'730'248	4489770.3	USygt49.T1.418399	188'186'308	1'909'946	human-associated habitat	human-associated habitat	feces	United States of America	38.64699, -90.225	Amplicon	pyrosequencing	4489770_3	0.005142114	0.030551098	0.000378027	0.011386371	4.18867E-06	0.001111568	0.008540171	0.032594644	0.019374161	0	0	0	0	0	0	0	5.23584E-07	0	0	0	0	0	0	5.23584E-07	5.23584E-07	0	0
USA	StLouisArea	USygt49	Twin2	USygt49.T2	14	DZ	Female	19	NA	2'843'266	4489771.3	USygt49.T2.418670	301'690'262	3'065'588	human-associated habitat	human-associated habitat	feces	United States of America	38.64699, -90.225	Amplicon	pyrosequencing	4489771_3	2.51176E-05	0.054020773	9.78608E-06	0.00762107	1.95722E-06	6.52405E-06	0.000265529	0.020079071	0.00250654	0	0	0	0	0	3.26203E-07	0	0	3.26203E-07	0	0	0	3.26203E-07	1.63101E-06	6.52405E-07	0	0	0
USA	StLouisArea	USygt5	Father	USygt5.F	45	NA	Male	28	NA	2'334'685	4489772.3	USygt5.F.418630	262'717'631	2'639'798	human-associated habitat	human-associated habitat	feces	United States of America	38.64699, -90.225	Amplicon	pyrosequencing	4489772_3	0.027921088	0.090581685	0.002283161	0.037524609	6.06115E-06	3.44728E-05	0.000204564	0.030386084	0.036451406	0	0	0	0	0	3.78822E-07	0	3.78822E-07	3.78822E-07	3.78822E-07	0	3.78822E-07	3.78822E-07	0	7.57644E-07	0	0	0
USA	StLouisArea	USygt5	Mother	USygt5.M	41	NA	Female	26	NA	2'506'588	4489773.3	USygt5.M.418357	267'919'609	2'699'949	human-associated habitat	human-associated habitat	feces	United States of America	38.64699, -90.225	Amplicon	pyrosequencing	4489773_3	0.00923635	0.03230815	0.000919672	0.022107312	2.59271E-06	1.77786E-05	0.000230381	0.031008832	0.025702662	0	0	3.70387E-07	0	3.70387E-07	0	0	0	0	0	0	0	7.40775E-07	0	3.70387E-07	0	0	0
USA	StLouisArea	USygt5	Twin1	USygt5.T1	16	MZ	Male	25	NA	2'175'769	4489774.3	USygt5.T1.418573	231'452'774	2'330'971	human-associated habitat	human-associated habitat	feces	United States of America	38.64699, -90.225	Amplicon	pyrosequencing	4489774_3	0.017711071	0.078983575	0.001873942	0.028438188	0.000613064	0.017282054	0.000197347	0.021655873	0.033479556	0	0	0	0	4.29016E-07	0	0	0	0	0	0	8.58032E-07	8.58032E-07	0	0	4.29016E-07	0	0
USA	StLouisArea	USygt5	Twin2	USygt5.T2	16	MZ	Male	25	NA	2'198'081	4489775.3	USygt5.T2.418805	233'784'445	2'375'051	human-associated habitat	human-associated habitat	feces	United States of America	38.64699, -90.225	Amplicon	pyrosequencing	4489775_3	0.002483771	0.039510437	0.000201262	0.007780152	0.000215998	0.002761663	2.35788E-05	0.071947244	0.101628703	0	0	0	0	4.21049E-07	0	0	0	0	0	0	0	8.42099E-07	0	0	4.21049E-07	0	0
USA	StLouisArea	USygt50	Father	USygt50.F	54	NA	Male	28	NA	2'057'207	4489776.3	USygt50.F.418499	235'402'486	2'386'134	human-associated habitat	human-associated habitat	feces	United States of America	38.64699, -90.225	Amplicon	pyrosequencing	4489776_3	0.018239379	0.11451527	0.001969321	0.059244768	3.77184E-06	0.000412807	0.00097104	0.024995589	0.000416579	0	0	0	0	0	0	0	4.19094E-07	0	4.19094E-07	0	4.19094E-07	0	0	1.25728E-06	0	0	0
USA	StLouisArea	USygt50	Mother	USygt50.M	50	NA	Female	24	NA	1'808'684	4489777.3	USygt50.M.418681	190'459'320	1'922'203	human-associated habitat	human-associated habitat	feces	United States of America	38.64699, -90.225	Amplicon	pyrosequencing	4489777_3	1.87287E-05	0.118050675	0.00088129	0.023839041	1.56073E-06	0.010302869	0.000238791	0.050616929	0.000980136	0	0	0	0	0	0	0	0	0	0	0	0	0	0	0	0	0	0
USA	StLouisArea	USygt50	Twin1	USygt50.T1	16	MZ	Female	23	NA	2'112'187	4489778.3	USygt50.T1.418743	226'820'405	2'290'858	human-associated habitat	human-associated habitat	feces	United States of America	38.64699, -90.225	Amplicon	pyrosequencing	4489778_3	0.034465418	0.245201932	0.002396087	0.010143975	3.4922E-06	0.001378983	0.000342672	0.019436289	0.000199056	0	0	0	0	0	0	0	4.36525E-07	0	4.36525E-07	0	0	0	0	0	0	0	0
USA	StLouisArea	USygt50	Twin2	USygt50.T2	16	MZ	Female	23	NA	1'749'042	4489779.3	USygt50.T2.418852	184'653'908	1'859'579	human-associated habitat	human-associated habitat	feces	United States of America	38.64699, -90.225	Amplicon	pyrosequencing	4489779_3	0.039164124	0.331231222	0.000147885	0.008528904	2.68881E-06	0.000272108	0.000262428	0.032671187	0.000147885	0	0	0	0	0	0	5.37762E-07	0	0	0	0	0	0	0	0	0	0	0
USA	StLouisArea	USygt51	Father	USygt51.F	57	NA	Male	22	NA	1'750'445	4489780.3	USygt51.F.418349	183'274'863	1'845'689	human-associated habitat	human-associated habitat	feces	United States of America	38.64699, -90.225	Amplicon	pyrosequencing	4489780_3	0.012554351	0.028677082	0.000432909	0.023456713	0.001016983	0.001284639	0.000338091	0.03202332	0.000801342	0	0	0	0	0	0	0	0	0	0	0	5.41813E-07	0	0	1.08363E-06	0	0	0
USA	StLouisArea	USygt51	Mother	USygt51.M	55	NA	Female	43	NA	1'857'399	4489781.3	USygt51.M.418844	203'091'793	2'042'412	human-associated habitat	human-associated habitat	feces	United States of America	38.64699, -90.225	Amplicon	pyrosequencing	4489781_3	2.20331E-05	0.141486754	4.40662E-06	0.012568658	3.91699E-06	2.54605E-05	8.0788E-05	0.018106799	0.00015668	0	0	0	0	0	1.46887E-06	0	4.89624E-07	0	0	4.89624E-07	0	0	0	4.89624E-07	0	0	0
USA	StLouisArea	USygt51	Twin1	USygt51.T1	16	DZ	Female	15	NA	1'756'355	4489782.3	USygt51.T1.418476	189'742'304	1'918'793	human-associated habitat	human-associated habitat	feces	United States of America	38.64699, -90.225	Amplicon	pyrosequencing	4489782_3	0.015358316	0.050042084	2.24102E-05	0.02792786	0.0031218	0.002972224	0.002195162	0.014560929	0.001936662	0	0	0	0	3.12701E-06	5.21169E-07	5.21169E-07	0	5.21169E-07	0	5.21169E-07	5.21169E-07	5.21169E-07	3.12701E-06	1.04234E-06	0	0	0
USA	StLouisArea	USygt51	Twin2	USygt51.T2	16	DZ	Male	20	NA	2'135'041	4489783.3	USygt51.T2.418469	227'096'835	2'283'198	human-associated habitat	human-associated habitat	feces	United States of America	38.64699, -90.225	WGS	pyrosequencing	4489783_3	0.023129815	0.214781112	5.25588E-05	0.024551093	0.004964617	0.003338798	0.001788751	0.008242534	0.000644283	0	0	0	0	0	4.3799E-07	0	4.3799E-07	0	0	0	4.3799E-07	0	0	1.31397E-06	8.7598E-07	0	0
USA	StLouisArea	USygt52	Father	USygt52.F	47	NA	Male	28	NA	2'585'478	4489784.3	USygt52.F.418555	277'211'051	2'801'542	human-associated habitat	human-associated habitat	feces	United States of America	38.64699, -90.225	Amplicon	pyrosequencing	4489784_3	0.003419582	0.090447587	0.001148665	0.006167384	0.000963765	0.020269412	7.1747E-05	0.029828535	0.001231121	0	0	0	0	2.8556E-06	3.5695E-07	0	0	0	0	0	0	0	0	0	0	0	0
USA	StLouisArea	USygt52	Mother	USygt52.M	43	NA	Female	20	NA	1'711'361	4489785.3	USygt52.M.418736	191'211'278	1'915'421	human-associated habitat	human-associated habitat	feces	United States of America	38.64699, -90.225	Amplicon	pyrosequencing	4489785_3	0.009213445	0.162822728	0.001117288	0.050042995	0.001536531	0.03981877	0.002344215	0.016919074	0.001443598	0	5.22097E-07	0	0	2.61048E-06	5.22097E-07	0	5.22097E-07	0	0	0	0	0	0	1.56629E-06	0	0	0
USA	StLouisArea	USygt52	Twin1	USygt52.T1	16	MZ	Female	20	NA	2'517'159	4489786.3	USygt52.T1.418819	268'598'214	2'719'229	human-associated habitat	human-associated habitat	feces	United States of America	38.64699, -90.225	Amplicon	pyrosequencing	4489786_3	2.02266E-05	0.24053332	0.001818185	0.038339288	0.000368124	0.010068789	0.001463301	0.029389213	0.000364814	0	0	0	0	0	7.35512E-07	0	0	0	0	0	3.67756E-07	0	0	0	0	0	0
USA	StLouisArea	USygt52	Twin2	USygt52.T2	16	MZ	Female	21	NA	1'847'529	4489787.3	USygt52.T2.418721	192'583'950	1'947'461	human-associated habitat	human-associated habitat	feces	United States of America	38.64699, -90.225	Amplicon	pyrosequencing	4489787_3	0.00307892	0.079893768	0.000164832	0.00164524	6.16195E-06	0.001736129	7.59974E-05	0.022033587	5.13496E-05	0	0	0	0	5.13496E-07	0	0	0	0	0	0	0	5.13496E-07	0	0	0	0	0
USA	StLouisArea	USygt53	Father	USygt53.F	48	NA	Male	24	NA	2'206'823	4489788.3	USygt53.F.418830	247'849'632	2'491'134	human-associated habitat	human-associated habitat	feces	United States of America	38.64699, -90.225	Amplicon	pyrosequencing	4489788_3	0.036421034	0.373676883	3.61288E-05	0.026804352	0.003911945	0.003716047	0.00301274	0.002602076	0.004687911	0	0	0	0	0	0	0	1.20429E-06	0	4.01431E-07	0	0	0	0	1.20429E-06	0	0	0
USA	StLouisArea	USygt53	Mother	USygt53.M	47	NA	Female	24	NA	1'979'230	4489789.3	USygt53.M.418452	211'967'516	2'125'943	human-associated habitat	human-associated habitat	feces	United States of America	38.64699, -90.225	Amplicon	pyrosequencing	4489789_3	0.046703655	0.385927942	7.05579E-06	4.84497E-05	3.2927E-06	4.23347E-05	0.002466232	0.038460145	0.005569367	0	0	0	0	4.70386E-07	4.70386E-07	0	9.40771E-07	0	0	4.70386E-07	0	0	0	0	0	0	0
USA	StLouisArea	USygt53	Twin1	USygt53.T1	15	MZ	Female	19	NA	2'103'031	4489790.3	USygt53.T1.418664	227'301'905	2'295'074	human-associated habitat	human-associated habitat	feces	United States of America	38.64699, -90.225	Amplicon	pyrosequencing	4489790_3	5.53366E-05	0.371615371	7.40726E-06	0.016286391	6.97154E-06	9.58587E-06	0.002111505	0.028199447	0.014650693	0	0	0	0	4.35721E-07	0	0	0	4.35721E-07	0	0	0	0	0	0	0	0	0
USA	StLouisArea	USygt53	Twin2	USygt53.T2	15	MZ	Female	19	NA	2'167'644	4489792.3	USygt53.T2.418455	235'244'247	2'371'446	human-associated habitat	human-associated habitat	feces	United States of America	38.64699, -90.225	Amplicon	pyrosequencing	4489792_3	1.43373E-05	0.091775848	3.79518E-06	0.014881316	2.10843E-06	4.21686E-06	0.001642469	0.015504147	0.006920297	0	0	0	0	0	0	0	0	0	0	0	0	0	0	0	0	0	0
USA	StLouisArea	USygt54	AdoptedSister	USygt54.AS	2	NA	Female	18	NA	2'208'120	4489793.3	USygt54.AS.418858	229'700'476	2'391'262	human-associated habitat	human-associated habitat	feces	United States of America	38.64699, -90.225	Amplicon	pyrosequencing	4489793_3	0.008104612	0.198035656	0.00034041	0.011098886	2.92736E-06	8.78209E-06	6.48202E-05	0.024242744	0.004623142	0	0	0	0	0	0	0	0	0	0	0	0	0	0	0	0	0	0
USA	StLouisArea	USygt54	Father	USygt54.F	46	NA	Male	28	NA	2'343'367	4489794.3	USygt54.F.418487	256'844'497	2'589'678	human-associated habitat	human-associated habitat	feces	United States of America	38.64699, -90.225	Amplicon	pyrosequencing	4489794_3	0.007119147	0.084466697	0.000311627	0.012992946	0.000461069	0.006448783	0.00016566	0.042127928	0.018136526	0	0	0	0	1.54462E-06	0	3.86155E-07	0	3.86155E-07	0	0	0	0	0	1.54462E-06	0	0	0
USA	StLouisArea	USygt54	Mother	USygt54.M	49	NA	Female	23	NA	2'843'795	4489795.3	USygt54.M.418445	300'363'818	3'028'977	human-associated habitat	human-associated habitat	feces	United States of America	38.64699, -90.225	Amplicon	pyrosequencing	4489795_3	0.018464472	0.175247742	0.001373742	0.013012091	1.65074E-06	0.005436864	0.000507436	0.016488871	0.000409713	0	0	0	0	6.60294E-07	0	0	3.30147E-07	6.60294E-07	3.30147E-07	0	0	3.30147E-07	0	0	0	0	0
USA	StLouisArea	USygt54	Twin1	USygt54.T1	15	DZ	Female	18	NA	2'557'427	4489796.3	USygt54.T1.418381	265'287'534	2'690'788	human-associated habitat	human-associated habitat	feces	United States of America	38.64699, -90.225	Amplicon	pyrosequencing	4489796_3	0.003298325	0.16053457	0.001608096	0.00984889	0.000152373	4.34821E-05	0.000482392	0.017941771	0.000135649	0	3.71642E-07	0	0	2.22985E-06	0	0	0	0	0	0	0	0	0	0	0	0	0
USA	StLouisArea	USygt54	Twin2	USygt54.T2	15	DZ	Female	21	NA	2'313'815	4489797.3	USygt54.T2.418497	252'011'510	2'552'996	human-associated habitat	human-associated habitat	feces	United States of America	38.64699, -90.225	Amplicon	pyrosequencing	4489797_3	0.007529635	0.0887191	0.001398758	0.016851686	0.001368206	0.002666689	0.000256563	0.012028693	0.000517043	0	3.91699E-07	0	0	1.44929E-05	0	0	0	0	0	0	3.91699E-07	0	0	0	0	0	0
USA	StLouisArea	USygt6	AdoptedSister	USygt6.AS	10	NA	Female	18	NA	1'702'556	4489798.3	USygt6.AS.418353	187'269'404	1'884'662	human-associated habitat	human-associated habitat	feces	United States of America	38.64699, -90.225	Amplicon	pyrosequencing	4489798_3	0.014439207	0.034979473	0.000995972	0.014543209	1.59186E-06	1.06124E-05	6.52662E-05	0.021951713	0.001163648	0	0	0	0	1.06124E-06	0	0	5.30619E-07	0	0	0	0	0	0	1.59186E-06	0	0	0
USA	StLouisArea	USygt6	Mother	USygt6.M	44	NA	Female	23	NA	2'006'081	4489799.3	USygt6.M.418593	224'619'634	2'257'973	human-associated habitat	human-associated habitat	feces	United States of America	38.64699, -90.225	Amplicon	pyrosequencing	4489799_3	0.021437043	0.118898683	0.00231984	0.035147486	4.42887E-06	1.46153E-05	0.000314007	0.013241425	0.000187784	0	0	0	0	0	0	0	4.42887E-07	0	0	0	0	0	4.42887E-07	0	0	0	0
USA	StLouisArea	USygt6	Twin2	USygt6.T2	15	MZ	Male	23	NA	2'005'645	4489800.3	USygt6.T2.418728	242'020'294	2'453'537	human-associated habitat	human-associated habitat	feces	United States of America	38.64699, -90.225	Amplicon	pyrosequencing	4489800_3	0.011078011	0.164227643	0.003207651	0.05429978	4.0758E-06	0.015090224	0.000442224	0.008480099	0.004668008	0	0	0	0	4.0758E-07	0	0	0	0	0	0	4.0758E-07	4.0758E-07	0	0	0	0	0
USA	StLouisArea	USygt7	Mother	USygt7.M	47	NA	Female	40	NA	1'265'716	4489801.3	USygt7.M.418598	134'245'607	1'352'005	human-associated habitat	human-associated habitat	feces	United States of America	38.64699, -90.225	Amplicon	pyrosequencing	4489801_3	0.01032488	0.398864774	3.69829E-06	0.021725961	0	8.87589E-06	0.000564359	0.022879827	0.000772202	0	0	0	0	0	0	0	0	0	0	0	7.39658E-07	0	0	7.39658E-07	0	0	0
USA	StLouisArea	USygt7	Twin1	USygt7.T1	13	DZ	Male	21	NA	1'706'062	4489802.3	USygt7.T1.418622	184'674'192	1'867'981	human-associated habitat	human-associated habitat	feces	United States of America	38.64699, -90.225	Amplicon	pyrosequencing	4489802_3	0.005962234	0.10683304	0.001311617	0.034545303	8.56566E-06	0.003763001	0.000607091	0.015533823	0.000522505	0	0	0	0	1.07071E-06	0	0	0	0	0	0	0	0	0	5.35354E-07	0	0	0
USA	StLouisArea	USygt7	Twin2	USygt7.T2	13	DZ	Male	20	NA	1'389'637	4489803.3	USygt7.T2.418392	149'289'071	1'507'758	human-associated habitat	human-associated habitat	feces	United States of America	38.64699, -90.225	Amplicon	pyrosequencing	4489803_3	0.00169925	0.112777935	0.00218475	0.037389469	3.97951E-06	0.001026713	5.70396E-05	0.010545697	0.000143926	0	0	0	0	0	6.63251E-07	0	0	6.63251E-07	0	0	0	6.63251E-07	0	6.63251E-07	6.63251E-07	0	0
USA	StLouisArea	USygt8	Father	USygt8.F	37	NA	Male	32	NA	2'189'950	4489804.3	USygt8.F.418739	239'289'315	2'405'342	human-associated habitat	human-associated habitat	feces	United States of America	38.64699, -90.225	Amplicon	pyrosequencing	4489804_3	0.011695882	0.065390425	0.001550748	0.021209492	0.003525977	0.006743467	0.000354635	0.026571837	0.028208229	0	0	0	0	8.315E-07	0	0	4.1575E-07	4.1575E-07	2.07875E-06	0	0	0	0	2.4945E-06	4.1575E-07	0	0
USA	StLouisArea	USygt8	Mother	USygt8.M	35	NA	Female	27	NA	1'532'459	4489805.3	USygt8.M.418616	165'311'689	1'663'687	human-associated habitat	human-associated habitat	feces	United States of America	38.64699, -90.225	Amplicon	pyrosequencing	4489805_3	0.008633432	0.125301671	0.002001624	0.029612617	0.000969555	0.011502426	0.000173715	0.021446231	0.000302949	0	0	0	0	0	0	0	0	0	0	0	6.01088E-07	0	6.01088E-07	6.01088E-07	0	0	0
USA	StLouisArea	USygt8	Twin1	USygt8.T1	15	DZ	Male	22	NA	1'604'249	4489806.3	USygt8.T1.418829	172'191'639	1'721'028	human-associated habitat	human-associated habitat	feces	United States of America	38.64699, -90.225	Amplicon	pyrosequencing	4489806_3	0.005695562	0.136867232	0.00183441	0.0321292	0.00943411	0.007172039	0.001642079	0.012814725	0.000412553	0	0	0	0	0	5.81061E-07	0	0	0	0	0	5.81061E-07	0	5.81061E-07	5.81061E-07	5.81061E-07	0	0
USA	StLouisArea	USygt8	Twin2	USygt8.T2	15	DZ	Male	18.5	NA	1'556'676	4489807.3	USygt8.T2.418755	168'594'464	1'695'608	human-associated habitat	human-associated habitat	feces	United States of America	38.64699, -90.225	Amplicon	pyrosequencing	4489807_3	0.009216144	0.061961554	0.001234442	0.0652013	0.002881151	0.0106694	0.0079587	0.040905855	0.021531663	0	0	0	0	0	0	0	0	0	0	0	0	1.17959E-06	5.89795E-07	1.17959E-06	5.89795E-07	0	0
USA	StLouisArea	USygt9	Brother1	USygt9.B1	10	NA	Male	16	NA	3'015'832	4489808.3	USygt9.B1.418824	321'232'816	3'257'594	human-associated habitat	human-associated habitat	feces	United States of America	38.64699, -90.225	Amplicon	pyrosequencing	4489808_3	0.007863586	0.035401485	0.000565763	0.009525265	3.68375E-06	0.00543722	0.000212737	0.025242614	7.3982E-05	0	0	0	0	6.13959E-07	6.13959E-07	0	0	0	0	0	0	3.06979E-07	0	6.13959E-07	0	3.06979E-07	0
USA	StLouisArea	USygt9	Father	USygt9.F	46	NA	Male	20	NA	2'274'163	4489809.3	USygt9.F.418438	237'347'117	2'414'243	human-associated habitat	human-associated habitat	feces	United States of America	38.64699, -90.225	Amplicon	pyrosequencing	4489809_3	0.017746925	0.177874354	0.000640372	0.004186444	6.21318E-06	4.97055E-05	0.000239829	0.043510515	0.001636139	0	4.14212E-07	0	0	0	0	0	0	0	8.28425E-07	0	0	0	0	0	0	0	0
USA	StLouisArea	USygt9	Mother	USygt9.M	46	NA	Female	33	NA	2'488'041	4489810.3	USygt9.M.418560	291'000'289	2'919'525	human-associated habitat	human-associated habitat	feces	United States of America	38.64699, -90.225	Amplicon	pyrosequencing	4489810_3	0.001356401	0.069662828	0.00211304	0.052659864	0.000752528	0.017195121	0.000845353	0.030783791	0.000129817	0	0	0	0	6.50798E-06	3.42525E-07	6.85051E-07	3.42525E-07	3.42525E-07	0	0	0	3.42525E-07	0	6.85051E-07	0	0	0
USA	StLouisArea	USygt9	Twin1	USygt9.T1	16	DZ	Female	20	NA	2'684'946	4489811.3	USygt9.T1.418606	322'513'494	3'236'960	human-associated habitat	human-associated habitat	feces	United States of America	38.64699, -90.225	Amplicon	pyrosequencing	4489811_3	0.010802281	0.100452932	0.000948745	0.073390386	9.2681E-06	0.015814779	0.000413666	0.003864798	0.000282368	0	3.08937E-07	0	0	0	0	0	3.08937E-07	3.08937E-07	0	0	6.17873E-07	3.08937E-07	0	0	3.08937E-07	0	0
USA	StLouisArea	USygt9	Twin2	USygt9.T2	16	DZ	Male	19	NA	1'981'500	4489812.3	USygt9.T2.418652	215'702'426	2'186'202	human-associated habitat	human-associated habitat	feces	United States of America	38.64699, -90.225	Amplicon	pyrosequencing	4489812_3	0.010526224	0.214472964	0.001136697	0.022674014	0.000800033	0.001869946	0.000621638	0.020560719	9.28569E-05	0	0	0	0	1.37227E-06	0	0	0	0	0	0	0	0	4.57423E-07	0	0	0	0
[truncated: 1,826 more columns]
