# Supplementary material for: A Western Diet Ecological Module Identified from the ‘Humanized’ Mouse Microbiota Predicts Diet in Adults and Formula Feeding in Children
Source: PLoS One. 2013 Dec 31;8(12):e83689. doi: 10.1371/journal.pone.0083689 (PMC3877084; doi:10.1371/journal.pone.0083689)
Supplement: Table S9 — Summary file of Genus abundance with annotation from formula-fed piglets. Both raw counts/sample (top) and normalized values (frequency/sample: bottom) are shown. (TXT) [file pone.0083689.s012.txt]

SRR	Experiment Accession	Sample Accession	DIET	ftp_path	Bacteroides	Parabacteroides	Dorea	Butyricimonas	Barnesiella	Erysipelotrichaceae_incertae_sedis	Alistipes	Caldisphaera	Stetteria	Sulfophobococcus	Hyperthermus	Pyrolobus	Fervidicoccus	Stygiolobus	Sulfurisphaera	Thermofilum	Caldivirga	Ferroglobus	Halarchaeum	Halobaculum	Halolamina	Halomarina	Natronoarchaeum	Natronobacterium	Methanosphaera	Methanopyrus	Ferroplasma	Thermogymnomonas	Acidimicrobium	Ferrimicrobium	Ferrithrix	Marihabitans	Rothia	Jishengella	Smaragdicoccus	Goodfellowiella	Thermopolyspora	Adlercreutzia	Asaccharobacter	Collinsella	Coriobacterium	Cryptobacterium	Gordonibacter	Paraeggerthella	Aquifex
SRR099377	SRX041524	SRS172373	Piglet 7 day, milk diet.	ftp://ftp-private.ncbi.nlm.nih.gov/sra/sra-instant/reads/ByRun/sra/SRR/SRR099/SRR099377/SRR099377.sra	0	0	7	3	0	0	3	0	0	1	0	4	0	0	0	0	1	2	0	0	4	0	0	0	1	57	1	1	0	1	1	0	1	1	0	0	0	0	0	8	0	0	0	1	12
SRR099378	SRX041666	SRS172374	Piglet 7 day, milk diet.	ftp://ftp-private.ncbi.nlm.nih.gov/sra/sra-instant/reads/ByRun/sra/SRR/SRR099/SRR099378/SRR099378.sra	27	1	2	7	0	1	0	1	0	1	2	2	2	0	1	0	0	0	0	0	0	1	0	0	0	70	0	0	0	0	0	0	1	0	0	0	0	0	0	1	0	0	0	0	20
SRR099379	SRX041667	SRS172375	Piglet 7 day, milk diet.	ftp://ftp-private.ncbi.nlm.nih.gov/sra/sra-instant/reads/ByRun/sra/SRR/SRR099/SRR099379/SRR099379.sra	17	4	5	9	1	1	3	0	0	1	0	0	0	0	0	1	0	1	0	3	0	0	0	0	0	78	4	0	0	0	0	1	3	0	1	0	1	1	0	2	0	0	0	0	16
SRR099380	SRX041668	SRS172376	Piglet 7 day, milk diet.	ftp://ftp-private.ncbi.nlm.nih.gov/sra/sra-instant/reads/ByRun/sra/SRR/SRR099/SRR099380/SRR099380.sra	31	7	9	23	0	1	13	0	0	0	1	1	0	0	1	1	1	0	1	1	0	1	0	0	0	101	1	1	0	0	0	0	2	0	0	0	1	1	0	4	1	0	0	1	10
SRR099381	SRX041669	SRS172359	Piglet 21 day, milk diet.	ftp://ftp-private.ncbi.nlm.nih.gov/sra/sra-instant/reads/ByRun/sra/SRR/SRR099/SRR099381/SRR099381.sra	1	4	1	2	2	0	0	0	0	0	3	2	1	0	3	0	1	0	0	0	3	0	0	1	0	60	1	0	0	0	0	0	0	0	0	0	0	1	1	0	0	1	0	0	16
SRR099382	SRX041670	SRS172360	Piglet 21 day, milk diet.	ftp://ftp-private.ncbi.nlm.nih.gov/sra/sra-instant/reads/ByRun/sra/SRR/SRR099/SRR099382/SRR099382.sra	2	5	6	28	2	0	0	0	1	0	0	0	0	0	0	0	0	1	0	1	0	0	1	2	1	72	0	0	0	0	0	0	0	0	0	0	0	1	0	0	0	0	0	0	18
SRR099383	SRX041671	SRS172361	Piglet 21 day, milk diet.	ftp://ftp-private.ncbi.nlm.nih.gov/sra/sra-instant/reads/ByRun/sra/SRR/SRR099/SRR099383/SRR099383.sra	17	3	2	5	10	3	0	0	0	0	0	1	0	0	0	1	0	0	0	1	1	0	0	0	0	62	0	4	1	0	1	0	0	0	1	0	0	4	0	0	1	1	1	0	17
SRR099384	SRX041672	SRS172362	Piglet 21 day, milk diet.	ftp://ftp-private.ncbi.nlm.nih.gov/sra/sra-instant/reads/ByRun/sra/SRR/SRR099/SRR099384/SRR099384.sra	0	1	3	2	1	1	0	1	0	0	1	0	0	0	0	1	1	1	0	0	0	0	0	0	0	34	0	1	0	0	0	0	0	0	0	0	0	0	0	0	1	0	0	0	9
SRR099385	SRX041673	SRS172363	Piglet 21 day, formula diet.	ftp://ftp-private.ncbi.nlm.nih.gov/sra/sra-instant/reads/ByRun/sra/SRR/SRR099/SRR099385/SRR099385.sra	240	31	1	3	0	3	11	0	0	0	2	1	0	2	0	0	0	0	0	1	0	0	0	0	0	36	1	0	0	0	0	0	0	0	0	1	0	0	1	0	0	0	0	0	9
SRR099386	SRX041674	SRS172364	Piglet 21 day, formula diet.	ftp://ftp-private.ncbi.nlm.nih.gov/sra/sra-instant/reads/ByRun/sra/SRR/SRR099/SRR099386/SRR099386.sra	132	25	5	1	4	13	18	0	0	0	0	0	1	0	1	0	0	2	0	0	0	0	0	0	0	34	1	0	0	0	0	0	0	0	0	0	0	1	0	3	0	0	0	0	6
SRR099387	SRX041675	SRS172367	Piglet 21 day, formula diet.	ftp://ftp-private.ncbi.nlm.nih.gov/sra/sra-instant/reads/ByRun/sra/SRR/SRR099/SRR099387/SRR099387.sra	128	49	12	9	1	3	23	0	1	0	1	0	0	2	0	0	0	0	0	1	0	0	0	0	0	42	1	1	0	0	0	0	0	0	0	0	0	0	0	0	0	0	0	0	7
SRR099388	SRX041677	SRS172371	Piglet 21 day, formula diet.	ftp://ftp-private.ncbi.nlm.nih.gov/sra/sra-instant/reads/ByRun/sra/SRR/SRR099/SRR099388/SRR099388.sra	88	13	46	5	0	0	2	0	0	0	0	0	0	0	0	0	0	0	0	0	0	0	0	0	0	18	1	0	0	0	0	0	0	0	0	0	0	0	0	0	0	0	0	0	7
SRR	Experiment Accession	Sample Accession	DIET	ftp_path	Bacteroides	Parabacteroides	Dorea	Butyricimonas	Barnesiella	Erysipelotrichaceae_incertae_sedis	Alistipes	Caldisphaera	Stetteria	Sulfophobococcus	Hyperthermus	Pyrolobus	Fervidicoccus	Stygiolobus	Sulfurisphaera	Thermofilum	Caldivirga	Ferroglobus	Halarchaeum	Halobaculum	Halolamina	Halomarina	Natronoarchaeum	Natronobacterium	Methanosphaera	Methanopyrus	Ferroplasma	Thermogymnomonas	Acidimicrobium	Ferrimicrobium	Ferrithrix	Marihabitans	Rothia	Jishengella	Smaragdicoccus	Goodfellowiella	Thermopolyspora	Adlercreutzia	Asaccharobacter	Collinsella	Coriobacterium	Cryptobacterium	Gordonibacter	Paraeggerthella	Aquifex
SRR099377	SRX041524	SRS172373	Piglet 7 day, milk diet.	ftp://ftp-private.ncbi.nlm.nih.gov/sra/sra-instant/reads/ByRun/sra/SRR/SRR099/SRR099377/SRR099377.sra	0	0	0.008515815	0.003649635	0	0	0.003649635	0	0	0.001216545	0	0.00486618	0	0	0	0	0.001216545	0.00243309	0	0	0.00486618	0	0	0	0.001216545	0.069343066	0.001216545	0.001216545	0	0.001216545	0.001216545	0	0.001216545	0.001216545	0	0	0	0	0	0.00973236	0	0	0	0.001216545	0.01459854
SRR099378	SRX041666	SRS172374	Piglet 7 day, milk diet.	ftp://ftp-private.ncbi.nlm.nih.gov/sra/sra-instant/reads/ByRun/sra/SRR/SRR099/SRR099378/SRR099378.sra	0.024128686	0.000893655	0.00178731	0.006255585	0	0.000893655	0	0.000893655	0	0.000893655	0.00178731	0.00178731	0.00178731	0	0.000893655	0	0	0	0	0	0	0.000893655	0	0	0	0.062555853	0	0	0	0	0	0	0.000893655	0	0	0	0	0	0	0.000893655	0	0	0	0	0.017873101
SRR099379	SRX041667	SRS172375	Piglet 7 day, milk diet.	ftp://ftp-private.ncbi.nlm.nih.gov/sra/sra-instant/reads/ByRun/sra/SRR/SRR099/SRR099379/SRR099379.sra	0.019230769	0.004524887	0.005656109	0.010180995	0.001131222	0.001131222	0.003393665	0	0	0.001131222	0	0	0	0	0	0.001131222	0	0.001131222	0	0.003393665	0	0	0	0	0	0.088235294	0.004524887	0	0	0	0	0.001131222	0.003393665	0	0.001131222	0	0.001131222	0.001131222	0	0.002262443	0	0	0	0	0.018099548
SRR099380	SRX041668	SRS172376	Piglet 7 day, milk diet.	ftp://ftp-private.ncbi.nlm.nih.gov/sra/sra-instant/reads/ByRun/sra/SRR/SRR099/SRR099380/SRR099380.sra	0.027360989	0.006178288	0.007943513	0.020300088	0	0.000882613	0.011473963	0	0	0	0.000882613	0.000882613	0	0	0.000882613	0.000882613	0.000882613	0	0.000882613	0.000882613	0	0.000882613	0	0	0	0.089143866	0.000882613	0.000882613	0	0	0	0	0.001765225	0	0	0	0.000882613	0.000882613	0	0.00353045	0.000882613	0	0	0.000882613	0.008826125
SRR099381	SRX041669	SRS172359	Piglet 21 day, milk diet.	ftp://ftp-private.ncbi.nlm.nih.gov/sra/sra-instant/reads/ByRun/sra/SRR/SRR099/SRR099381/SRR099381.sra	0.001269036	0.005076142	0.001269036	0.002538071	0.002538071	0	0	0	0	0	0.003807107	0.002538071	0.001269036	0	0.003807107	0	0.001269036	0	0	0	0.003807107	0	0	0.001269036	0	0.076142132	0.001269036	0	0	0	0	0	0	0	0	0	0	0.001269036	0.001269036	0	0	0.001269036	0	0	0.020304569
SRR099382	SRX041670	SRS172360	Piglet 21 day, milk diet.	ftp://ftp-private.ncbi.nlm.nih.gov/sra/sra-instant/reads/ByRun/sra/SRR/SRR099/SRR099382/SRR099382.sra	0.002496879	0.006242197	0.007490637	0.034956305	0.002496879	0	0	0	0.001248439	0	0	0	0	0	0	0	0	0.001248439	0	0.001248439	0	0	0.001248439	0.002496879	0.001248439	0.08988764	0	0	0	0	0	0	0	0	0	0	0	0.001248439	0	0	0	0	0	0	0.02247191
SRR099383	SRX041671	SRS172361	Piglet 21 day, milk diet.	ftp://ftp-private.ncbi.nlm.nih.gov/sra/sra-instant/reads/ByRun/sra/SRR/SRR099/SRR099383/SRR099383.sra	0.016377649	0.002890173	0.001926782	0.004816956	0.009633911	0.002890173	0	0	0	0	0	0.000963391	0	0	0	0.000963391	0	0	0	0.000963391	0.000963391	0	0	0	0	0.05973025	0	0.003853565	0.000963391	0	0.000963391	0	0	0	0.000963391	0	0	0.003853565	0	0	0.000963391	0.000963391	0.000963391	0	0.016377649
SRR099384	SRX041672	SRS172362	Piglet 21 day, milk diet.	ftp://ftp-private.ncbi.nlm.nih.gov/sra/sra-instant/reads/ByRun/sra/SRR/SRR099/SRR099384/SRR099384.sra	0	0.00155521	0.00466563	0.00311042	0.00155521	0.00155521	0	0.00155521	0	0	0.00155521	0	0	0	0	0.00155521	0.00155521	0.00155521	0	0	0	0	0	0	0	0.052877138	0	0.00155521	0	0	0	0	0	0	0	0	0	0	0	0	0.00155521	0	0	0	0.01399689
SRR099385	SRX041673	SRS172363	Piglet 21 day, formula diet.	ftp://ftp-private.ncbi.nlm.nih.gov/sra/sra-instant/reads/ByRun/sra/SRR/SRR099/SRR099385/SRR099385.sra	0.291970803	0.037712895	0.001216545	0.003649635	0	0.003649635	0.013381995	0	0	0	0.00243309	0.001216545	0	0.00243309	0	0	0	0	0	0.001216545	0	0	0	0	0	0.04379562	0.001216545	0	0	0	0	0	0	0	0	0.001216545	0	0	0.001216545	0	0	0	0	0	0.010948905
SRR099386	SRX041674	SRS172364	Piglet 21 day, formula diet.	ftp://ftp-private.ncbi.nlm.nih.gov/sra/sra-instant/reads/ByRun/sra/SRR/SRR099/SRR099386/SRR099386.sra	0.237837838	0.045045045	0.009009009	0.001801802	0.007207207	0.023423423	0.032432432	0	0	0	0	0	0.001801802	0	0.001801802	0	0	0.003603604	0	0	0	0	0	0	0	0.061261261	0.001801802	0	0	0	0	0	0	0	0	0	0	0.001801802	0	0.005405405	0	0	0	0	0.010810811
SRR099387	SRX041675	SRS172367	Piglet 21 day, formula diet.	ftp://ftp-private.ncbi.nlm.nih.gov/sra/sra-instant/reads/ByRun/sra/SRR/SRR099/SRR099387/SRR099387.sra	0.16	0.06125	0.015	0.01125	0.00125	0.00375	0.02875	0	0.00125	0	0.00125	0	0	0.0025	0	0	0	0	0	0.00125	0	0	0	0	0	0.0525	0.00125	0.00125	0	0	0	0	0	0	0	0	0	0	0	0	0	0	0	0	0.00875
SRR099388	SRX041677	SRS172371	Piglet 21 day, formula diet.	ftp://ftp-private.ncbi.nlm.nih.gov/sra/sra-instant/reads/ByRun/sra/SRR/SRR099/SRR099388/SRR099388.sra	0.120547945	0.017808219	0.063013699	0.006849315	0	0	0.002739726	0	0	0	0	0	0	0	0	0	0	0	0	0	0	0	0	0	0	0.024657534	0.001369863	0	0	0	0	0	0	0	0	0	0	0	0	0	0	0	0	0	0.009589041
[truncated: 272 more columns]
